# Supplementary material for: Calorie Restriction Suppresses Age-Dependent Hippocampal Transcriptional Signatures
Source: PLoS One. 2015 Jul 29;10(7):e0133923. doi: 10.1371/journal.pone.0133923 (PMC4519125; doi:10.1371/journal.pone.0133923)
Supplement: S1 Table — (XLS) [file pone.0133923.s001.xls]

## Sheet: AL 15 vs. 5mo.
gene	locus	5mo., AL (CA1) Norm Exp. Level	15mo., AL (CA1) Norm Exp. Level	log2FoldChange	Fold Change	p-value	p-adj (q-value)
Gh	chr11:106300260-106301896	4.9162	0.155496	-4.9826	0.0316293	5e-05	0.00106051
Oxt	chr2:130576172-130576988	4.02222	0.147121	-4.77291	0.0365771	0.00055	0.0084815
Krt15	chr11:100131758-100135949	1.15458	0.0604404	-4.25572	0.0523484	5e-05	0.00106051
Ttr	chr18:20665249-20674326	141.45	7.65107	-4.20848	0.0540903	5e-05	0.00106051
1110059M19Rik	chrX:45090903-45092790	3.05905	0.170876	-4.16206	0.0558592	5e-05	0.00106051
Prl	chr13:27057569-27065203	16.187	0.991973	-4.02839	0.0612821	5e-05	0.00106051
Lefty1	chr1:180935038-180938401	14.511	0.926085	-3.96986	0.0638195	5e-05	0.00106051
Otx2	chr14:48658183-48662872	2.32218	0.179725	-3.69161	0.0773949	5e-05	0.00106051
1700024G13Rik	chr14:32376501-32388373	2.59437	0.206926	-3.64819	0.0797596	0.00175	0.0220061
Folr1	chr7:101858330-101870788	1.73727	0.150988	-3.52431	0.0869111	5e-05	0.00106051
Tmem212	chr3:27866064-27896368	6.30936	0.566692	-3.47686	0.0898177	5e-05	0.00106051
Calml4	chr9:62838786-62875917	10.0177	0.909817	-3.46083	0.0908209	0.00115	0.0156535
Spink8	chr9:109816626-109826627	67.9765	6.20997	-3.45238	0.0913547	5e-05	0.00106051
Wdr63	chr3:146040525-146108036	0.562216	0.0571951	-3.29716	0.101732	5e-05	0.00106051
Lct	chr1:128284763-128328318	7.43	0.762278	-3.28497	0.102595	5e-05	0.00106051
Slc4a5	chr6:83237374-83304945	0.362446	0.0376151	-3.26839	0.103781	5e-05	0.00106051
Avpr1b	chr1:131599113-131612000	0.247803	0.025924	-3.25684	0.104615	5e-05	0.00106051
Fam216b	chr14:78081023-78089007	1.68834	0.180923	-3.22216	0.10716	5e-05	0.00106051
Drd5	chr5:38319508-38322310	10.8742	1.2226	-3.15289	0.112431	5e-05	0.00106051
Nek5	chr8:22073615-22125053	0.585828	0.0659899	-3.15016	0.112644	5e-05	0.00106051
Dsp	chr13:38151293-38198577	5.45052	0.617324	-3.1423	0.11326	5e-05	0.00106051
Sntn	chr14:13670875-13683148	1.23847	0.145236	-3.09209	0.117271	0.00035	0.00578907
Klk7	chr7:43811443-43816359	0.373932	0.0445493	-3.0693	0.119137	0.0002	0.00359453
Krt8	chr15:101996710-102004342	0.887929	0.1078	-3.04208	0.121406	5e-05	0.00106051
Clic6	chr16:92498146-92541241	5.38577	0.656139	-3.03708	0.121828	5e-05	0.00106051
Spata18	chr5:73651379-73679484	1.02362	0.125594	-3.02683	0.122696	5e-05	0.00106051
Unc5cl	chr17:48454900-48468684	0.659378	0.0815507	-3.01534	0.123678	5e-05	0.00106051
Krt18	chr15:102028215-102032026	1.89509	0.23924	-2.98574	0.126242	5e-05	0.00106051
Iyd	chr10:3540278-3554877	2.65016	0.353288	-2.90717	0.133308	5e-05	0.00106051
Stoml3	chr3:53488792-53507652	1.81787	0.243243	-2.90178	0.133807	0.0004	0.00647333
1700001C02Rik	chr5:30466076-30484087	1.86035	0.251281	-2.8882	0.135072	0.00015	0.00279231
1700023L04Rik	chr6:29985328-29993531	0.691692	0.093534	-2.88657	0.135225	0.0018	0.0225041
Ttc29	chr8:78213341-78394326	0.336064	0.0459457	-2.87073	0.136717	0.00065	0.00977669
2310007L24Rik	chr11:106374825-106377114	0.703518	0.0963384	-2.8684	0.136938	0.0027	0.0311971
Lrrc10b	chr19:10455370-10457447	32.6166	4.55789	-2.83917	0.139741	5e-05	0.00106051
Fgf16	chrX:105764476-105776532	0.474268	0.0664092	-2.83625	0.140025	5e-05	0.00106051
E230008N13Rik	chr4:45890302-45950774	0.474073	0.0674735	-2.81272	0.142327	5e-05	0.00106051
Stac	chr9:111561433-111690216	4.68733	0.668019	-2.81081	0.142516	5e-05	0.00106051
Ttll6	chr11:96133785-96165452	0.409716	0.0593842	-2.78647	0.14494	0.0001	0.00196849
Ccdc170	chr10:4509871-4561111	0.737041	0.107831	-2.77298	0.146303	5e-05	0.00106051
Tmprss6	chr15:78439666-78468634	0.263643	0.0389935	-2.75728	0.147903	5e-05	0.00106051
Zfp474	chr18:52615914-52639830	0.693753	0.103568	-2.74385	0.149287	0.0006	0.00913425
Ak7	chr12:105705981-105782447	2.77241	0.414742	-2.74085	0.149596	5e-05	0.00106051
Crygn	chr5:24751001-24757843	1.87105	0.281957	-2.7303	0.150695	5e-05	0.00106051
Gm10714	chr2:174125037-174183918	0.81782	0.125287	-2.70654	0.153196	0.00265	0.0307349
Kcne2	chr16:92292388-92298133	1.00317	0.155009	-2.69413	0.154519	5e-05	0.00106051
Gm2115	chr7:84528953-84578339	48.9087	7.90369	-2.62949	0.161601	5e-05	0.00106051
Fibcd1	chr2:31813289-31846005	62.03	10.0673	-2.62329	0.162297	5e-05	0.00106051
Ccdc153	chr9:44240676-44247306	5.92415	0.965098	-2.61786	0.162909	5e-05	0.00106051
Clcnka	chr4:141384610-141398706	0.962468	0.157559	-2.61085	0.163703	0.00195	0.0240418
Slc26a3	chr12:31438218-31473919	0.26666	0.0440023	-2.59935	0.165013	0.00035	0.00578907
Dynlrb2	chr8:116505014-116515915	6.59281	1.09557	-2.58921	0.166176	5e-05	0.00106051
1700063O14Rik	chr5:91766241-91767300	1.26002	0.210068	-2.58452	0.166718	0.0025	0.029349
Top2a	chr11:98992946-99024189	0.508441	0.0849579	-2.58126	0.167095	5e-05	0.00106051
Gm16551	chr9:74848436-74852872	0.616525	0.104294	-2.5635	0.169164	5e-05	0.00106051
Pbk	chr14:65805910-65817822	0.555183	0.0950922	-2.54557	0.171281	0.0001	0.00196849
1700012B09Rik	chr9:14758193-14771030	2.04166	0.35387	-2.52845	0.173325	0.0017	0.0214766
Iqca	chr1:90042131-90153401	1.32491	0.233227	-2.50609	0.176032	5e-05	0.00106051
1700026D08Rik	chr7:83775616-83794839	1.96705	0.351103	-2.48607	0.178492	5e-05	0.00106051
Rasd1	chr11:59948213-59964942	41.0535	7.43557	-2.46499	0.181119	5e-05	0.00106051
1700009P17Rik	chr1:171121660-171126967	4.17525	0.766019	-2.44641	0.183467	5e-05	0.00106051
Wdr69	chr1:83159761-83210572	0.702995	0.129842	-2.43676	0.184698	5e-05	0.00106051
Ccnb1	chr13:100778738-100786486	0.382759	0.0715598	-2.41922	0.186958	5e-05	0.00106051
4833427G06Rik	chr9:51081312-51102078	1.45834	0.272731	-2.41878	0.187015	0.0001	0.00196849
Ccdc135	chr8:95055102-95078141	2.72055	0.522324	-2.38088	0.191992	5e-05	0.00106051
Sebox	chr11:78503512-78505081	5.6215	1.09015	-2.36642	0.193925	5e-05	0.00106051
Slc39a4	chr15:76612382-76616852	0.511104	0.0993576	-2.36291	0.194398	0.0001	0.00196849
1500015O10Rik	chr1:43730601-43742564	4.97129	0.968428	-2.35991	0.194804	5e-05	0.00106051
Krt79	chr15:101929331-101940324	0.574939	0.113233	-2.34412	0.196948	5e-05	0.00106051
Kl	chr5:150952606-150993817	9.89686	1.95738	-2.33805	0.197778	5e-05	0.00106051
Spag16	chr1:69826969-70725132	0.977115	0.197069	-2.30983	0.201685	5e-05	0.00106051
Igfbpl1	chr4:45809506-45826827	0.655881	0.132595	-2.3064	0.202163	0.00025	0.00433845
Klk8	chr7:43797576-43803822	13.1833	2.66873	-2.30449	0.202433	5e-05	0.00106051
Armc4	chr18:7088232-7297901	0.451757	0.0920071	-2.29573	0.203665	5e-05	0.00106051
Slc9a2	chr1:40681711-40768885	17.8549	3.66377	-2.28492	0.205197	5e-05	0.00106051
Il16	chr7:83643062-83735490	8.80539	1.81466	-2.27869	0.206085	5e-05	0.00106051
Cd109	chr9:78615545-78716260	1.20302	0.249736	-2.26819	0.207591	5e-05	0.00106051
Slc9a4	chr1:40580226-40630731	9.86394	2.06601	-2.25532	0.209451	5e-05	0.00106051
Avp	chr2:130580676-130582541	2.93574	0.615801	-2.25319	0.20976	0.0004	0.00647333
Sult5a1	chr8:123142846-123158280	3.0432	0.642069	-2.24479	0.210985	5e-05	0.00106051
Zcchc5	chrX:106837081-106840643	1.88988	0.400834	-2.23722	0.212095	5e-05	0.00106051
Dmkn	chr7:30763755-30781066	1.12156	0.238322	-2.23452	0.212492	0.00335	0.0369933
F5	chr1:164115263-164220274	0.804197	0.172414	-2.22167	0.214393	5e-05	0.00106051
Slc2a9	chr5:38349272-38502152	1.5204	0.326547	-2.21909	0.214777	5e-05	0.00106051
Olfml2b	chr1:170644531-170682789	24.1047	5.19052	-2.21536	0.215332	5e-05	0.00106051
Rd3	chr1:191977372-191988282	0.398894	0.0864669	-2.20579	0.216767	0.00015	0.00279231
Ror1	chr4:100095790-100442545	1.55139	0.340962	-2.18588	0.219778	5e-05	0.00106051
Fam47e	chr5:92571536-92591284	0.508922	0.112314	-2.1799	0.22069	5e-05	0.00106051
Trp73	chr4:154056248-154140208	1.22304	0.270408	-2.17726	0.221095	5e-05	0.00106051
Gm4926	chr11:46636505-46645006	1.04182	0.230417	-2.17678	0.221168	5e-05	0.00106051
Foxj1	chr11:116330703-116335354	5.39209	1.19581	-2.17285	0.221771	5e-05	0.00106051
Slc14a2	chr18:78146143-78596950	1.25756	0.279268	-2.17091	0.222071	0.0001	0.00196849
Myb	chr10:21124929-21160984	0.663281	0.14846	-2.15954	0.223827	5e-05	0.00106051
Mc4r	chr18:66857704-66860487	5.62479	1.26441	-2.15334	0.224792	5e-05	0.00106051
Klk10	chr7:43781053-43785410	0.559701	0.126641	-2.14392	0.226265	0.0005	0.00782446
Dnahc8	chr17:30626935-30875264	0.337385	0.0763531	-2.14364	0.226309	5e-05	0.00106051
Scgn	chr13:23953456-23991214	1.58291	0.360276	-2.1354	0.227604	5e-05	0.00106051
Lrrc36	chr8:105413621-105464086	1.19942	0.273743	-2.13144	0.228229	5e-05	0.00106051
Scin	chr12:40059770-40134228	0.492534	0.11283	-2.12607	0.229081	5e-05	0.00106051
Shisa6	chr11:66211724-66526126	33.902	7.82107	-2.11593	0.230696	5e-05	0.00106051
2310002F09Rik	chr7:43745465-43755936	1.49035	0.346219	-2.1059	0.232307	5e-05	0.00106051
Iqgap2	chr13:95627176-95891922	37.0984	8.77984	-2.07909	0.236664	5e-05	0.00106051
Serpina3c	chr12:104146906-104153872	1.08497	0.258264	-2.07074	0.238038	5e-05	0.00106051
Wnt11	chr7:98838844-98854747	0.571584	0.136685	-2.06411	0.239134	5e-05	0.00106051
Pkp2	chr16:16213344-16272712	22.0492	5.313	-2.05313	0.240961	5e-05	0.00106051
Morn3	chr5:123037126-123046820	0.814437	0.19762	-2.04308	0.242646	0.001	0.0139711
Lmo1	chr7:109138571-109170308	38.7875	9.46551	-2.03484	0.244035	5e-05	0.00106051
Umodl1	chr17:30954682-31010710	0.673814	0.164597	-2.03341	0.244277	5e-05	0.00106051
Gpr15	chr16:58717434-58718724	0.55846	0.137845	-2.0184	0.246831	0.00055	0.0084815
Serpina3i	chr12:104263121-104269365	0.371105	0.0923725	-2.00629	0.248912	0.0005	0.00782446
1700026L06Rik	chr2:28692079-28699651	1.06098	0.265181	-2.00034	0.24994	0.0015	0.0194477
Slitrk6	chr14:110748577-110755149	0.545487	0.137007	-1.99329	0.251165	5e-05	0.00106051
Wdr86	chr5:24712268-24730680	1.05272	0.264758	-1.99138	0.251499	5e-05	0.00106051
Dnahc9	chr11:65831323-66168551	2.7653	0.696641	-1.98895	0.251922	5e-05	0.00106051
Diap3	chr14:86656322-87141114	0.922603	0.23382	-1.98031	0.253435	5e-05	0.00106051
Grem1	chr2:113748674-113758648	3.68384	0.93879	-1.97234	0.25484	5e-05	0.00106051
Neurog2	chr3:127633144-127635631	0.877835	0.224365	-1.96811	0.255589	5e-05	0.00106051
Fam212a	chr9:107984223-107985916	8.02351	2.05305	-1.96646	0.255879	5e-05	0.00106051
Ccdc11	chr18:74283099-74359984	0.429223	0.110125	-1.96259	0.256568	0.0002	0.00359453
Strip2	chr6:29917012-29959680	12.3261	3.18393	-1.95284	0.258308	5e-05	0.00106051
Ttc21a	chr9:119937605-119967793	1.20555	0.31303	-1.94531	0.259657	5e-05	0.00106051
Tmem72	chr6:116692724-116716758	0.354976	0.0921936	-1.94498	0.259718	0.0001	0.00196849
Gm11992	chr11:9016053-9069354	2.10155	0.546476	-1.94322	0.260035	5e-05	0.00106051
Mlf1	chr3:67374096-67400000	2.47035	0.643998	-1.93958	0.260691	5e-05	0.00106051
Hcrt	chr11:100761692-100762931	1.06288	0.278122	-1.93419	0.261668	0.00205	0.0250221
Il20rb	chr9:100457718-100486473	1.17828	0.309794	-1.9273	0.262921	5e-05	0.00106051
Lbp	chr2:158306492-158332852	2.53706	0.680535	-1.89841	0.268238	5e-05	0.00106051
1700101E01Rik	chr2:28955480-29055066	0.738288	0.198731	-1.89336	0.269178	0.0025	0.029349
Gm10754	chr10:97644067-97967090	3.33193	0.903878	-1.88216	0.271278	5e-05	0.00106051
Homer3	chr8:70282998-70302452	15.3944	4.20227	-1.87316	0.272974	5e-05	0.00106051
Lhfpl1	chrX:145290358-145348894	0.655345	0.179226	-1.87047	0.273483	0.0002	0.00359453
Ndst4	chr3:125404090-125724986	8.46549	2.32745	-1.86284	0.274934	5e-05	0.00106051
Sema3e	chr5:14025275-14256689	19.0918	5.28896	-1.8519	0.277028	5e-05	0.00106051
Atp6v1b1	chr6:83743016-83758810	0.414542	0.115846	-1.83931	0.279455	0.0009	0.0128338
Tdo2	chr3:81958413-81975728	2.97674	0.836507	-1.83129	0.281014	5e-05	0.00106051
Mia	chr7:27179740-27181149	6.94356	1.95938	-1.82528	0.282187	5e-05	0.00106051
Zbtb20	chr16:43247283-43619123	4.52629	1.27847	-1.82391	0.282454	5e-05	0.00106051
Dmrt3	chr19:25610536-25623921	0.404835	0.114511	-1.82185	0.282858	0.0006	0.00913425
Zfp133-ps	chr2:144459279-144467794	3.06753	0.870763	-1.81672	0.283865	0.0009	0.0128338
Serpina3m	chr12:104387163-104394257	0.574379	0.163767	-1.81036	0.28512	0.00035	0.00578907
Wipf3	chr6:54452882-54503768	139.198	39.7342	-1.80869	0.285451	5e-05	0.00106051
Npb	chr11:120608476-120609100	1.45112	0.41551	-1.80422	0.286337	0.00125	0.0167821
Tgfb2	chr1:186623185-186705992	16.6278	4.77403	-1.80032	0.287111	5e-05	0.00106051
Serpina3h	chr12:104247895-104254405	3.46893	0.997066	-1.79873	0.287428	5e-05	0.00106051
Ttll10	chr4:156034836-156050817	0.286623	0.0830353	-1.78736	0.289702	0.00085	0.0122454
Pou3f1	chr4:124657645-124660655	36.8427	10.6872	-1.78549	0.290076	5e-05	0.00106051
Ghsr	chr3:27371350-27378010	0.480838	0.140121	-1.77888	0.29141	0.0001	0.00196849
Matn2	chr15:34306680-34436240	35.8919	10.6509	-1.75268	0.296749	5e-05	0.00106051
Tsnaxip1	chr8:105827743-105844676	0.541494	0.161138	-1.74865	0.29758	0.0002	0.00359453
Sostdc1	chr12:36314168-36318452	2.97467	0.887397	-1.74508	0.298318	5e-05	0.00106051
Mir568	chr16:43640654-43640737	9705.06	2909.88	-1.73778	0.299831	0.00055	0.0084815
Siglec5	chr7:43351340-43359470	0.664897	0.199609	-1.73595	0.30021	5e-05	0.00106051
Wdr93	chr7:79743162-79785950	0.441657	0.134545	-1.71484	0.304637	0.00055	0.0084815
Onecut2	chr18:64340363-64398488	1.30355	0.397821	-1.71226	0.305183	5e-05	0.00106051
Col11a1	chr3:114030539-114220326	9.32504	2.86526	-1.70244	0.307265	5e-05	0.00106051
Cd163l1	chr7:140218266-140231145	0.250592	0.0770174	-1.70208	0.307342	0.00075	0.0110011
Wdr16	chr11:67924805-67965642	1.50248	0.462455	-1.69996	0.307794	5e-05	0.00106051
Myo7a	chr7:98051053-98119493	2.51935	0.776284	-1.6984	0.308129	5e-05	0.00106051
Nr3c2	chr8:76902507-77243639	40.6063	12.515	-1.69805	0.308203	5e-05	0.00106051
Rem2	chr14:54476099-54480434	12.8822	3.98307	-1.69342	0.309192	5e-05	0.00106051
Lhx9	chr1:138825185-138847579	5.67283	1.75507	-1.69254	0.309382	5e-05	0.00106051
Gpr161	chr1:165295765-165321851	19.371	5.9941	-1.69229	0.309437	5e-05	0.00106051
Cabp7	chr11:4738820-4746778	136.917	42.434	-1.69001	0.309925	5e-05	0.00106051
Dnahc11	chr12:117843860-118199043	0.323823	0.100439	-1.68889	0.310166	0.0005	0.00782446
Ankrd66	chr17:43534173-43543639	0.8412	0.261702	-1.68452	0.311106	0.00045	0.00715366
Pla2g2f	chr4:138750532-138757598	0.271107	0.084423	-1.68315	0.311401	0.00235	0.0278836
4930452G13Rik	chr14:79702919-79712930	0.544458	0.170086	-1.67856	0.312395	0.0023	0.0274304
C2cd4a	chr9:67830531-67832330	0.867196	0.271898	-1.67329	0.313537	0.0004	0.00647333
Pifo	chr3:105996956-106014646	2.21034	0.694994	-1.66919	0.314429	0.0002	0.00359453
Car9	chr4:43507025-43513725	0.498842	0.157882	-1.65973	0.316497	0.0004	0.00647333
Rgs14	chr13:55369731-55384687	84.362	26.7188	-1.65874	0.316716	5e-05	0.00106051
Cldn26	chr16:8409275-8425136	3.47412	1.11218	-1.64326	0.320133	5e-05	0.00106051
Wnt2	chr6:17988939-18030445	5.92563	1.9038	-1.63809	0.321282	5e-05	0.00106051
Pcdh20	chr14:88464746-88471396	34.3728	11.0447	-1.63791	0.321321	5e-05	0.00106051
C530044C16Rik	chr6:50776114-50814894	0.636453	0.206863	-1.62138	0.325025	0.0005	0.00782446
Epha6	chr16:59613320-60605531	25.1386	8.20237	-1.61579	0.326286	5e-05	0.00106051
Ccdc37	chr6:90403735-90428480	8.03054	2.62494	-1.61321	0.32687	5e-05	0.00106051
Cebpd	chr16:15887285-16146833	7.41463	2.4246	-1.61263	0.327002	5e-05	0.00106051
Serpina3n	chr12:104406707-104414329	63.7739	20.9057	-1.60907	0.32781	5e-05	0.00106051
Hpca	chr4:129105529-129121740	804.813	264.784	-1.60384	0.329001	5e-05	0.00106051
Nuf2	chr1:169497933-169531464	2.4665	0.814781	-1.59798	0.330339	5e-05	0.00106051
Cldn2	chrX:139800807-139811388	0.555467	0.183727	-1.59614	0.330761	0.0013	0.0173142
Epyc	chr10:97644067-97967090	1.94908	0.64527	-1.59482	0.331064	0.00125	0.0167821
Nhlh2	chr3:102010144-102015492	0.689453	0.228979	-1.59024	0.332117	5e-05	0.00106051
Vit	chr17:78508062-78627409	4.53885	1.5109	-1.58691	0.332882	5e-05	0.00106051
Thsd4	chr9:59966930-60511035	10.362	3.45277	-1.58548	0.333215	5e-05	0.00106051
Cd38	chr5:43868826-43912374	4.3647	1.48038	-1.55992	0.339171	5e-05	0.00106051
Gna14	chr19:16435666-16610818	0.864046	0.293692	-1.5568	0.339903	5e-05	0.00106051
Ccdc121	chr1:181509632-181511451	1.55777	0.530361	-1.55444	0.340462	0.0001	0.00196849
Chrna5	chr9:54980879-55007779	2.98194	1.01601	-1.55333	0.340721	5e-05	0.00106051
Htr5b	chr1:121509772-121528465	6.29948	2.15124	-1.55006	0.341495	5e-05	0.00106051
Ccbe1	chr18:66056855-66291838	5.15977	1.77064	-1.54304	0.343163	5e-05	0.00106051
Plcz1	chr6:139989721-140041417	1.40701	0.483827	-1.54007	0.343869	0.0003	0.00506137
Thbs4	chr13:92751585-92794818	4.75404	1.64394	-1.532	0.345799	5e-05	0.00106051
Onecut1	chr9:74861920-74889647	0.763129	0.265079	-1.5255	0.347358	0.00175	0.0220061
Cdh24	chr14:54631991-54641364	11.5024	3.99769	-1.52469	0.347553	5e-05	0.00106051
Ccdc33	chr9:58028681-58118823	0.487483	0.169706	-1.52232	0.348127	0.0017	0.0214766
Mdga1	chr17:29827957-29887882	16.279	5.67121	-1.52128	0.348376	5e-05	0.00106051
Lpl	chr8:68880554-68906932	33.8664	11.8837	-1.51087	0.350899	5e-05	0.00106051
Adamts7	chr9:90162977-90200102	0.344956	0.121465	-1.50587	0.352117	0.00015	0.00279231
Gm2762	chr13:53393688-53455630	0.49137	0.173026	-1.50582	0.35213	0.00065	0.00977669
Wdr96	chr19:47736856-47837361	1.16165	0.410287	-1.50148	0.353193	5e-05	0.00106051
2410004P03Rik	chr12:17004957-17011727	3.20717	1.13563	-1.49781	0.354091	5e-05	0.00106051
Ckap2	chr8:22168151-22185819	0.358465	0.127241	-1.49427	0.354961	0.001	0.0139711
Chrm5	chr2:112479071-112480817	3.27072	1.1682	-1.48532	0.357169	0.0001	0.00196849
Cdhr3	chr12:33033795-33092875	1.64045	0.588486	-1.47901	0.358734	5e-05	0.00106051
Prss23	chr7:89507784-89517586	9.10327	3.27654	-1.47421	0.35993	5e-05	0.00106051
Golm1	chr13:59634995-59675784	35.7916	12.9409	-1.46769	0.361562	5e-05	0.00106051
Ppp1r32	chr19:10474256-10482897	2.24153	0.816101	-1.45766	0.364082	0.0001	0.00196849
Dnaaf3	chr7:4522956-4532442	1.15856	0.422855	-1.4541	0.364983	0.00015	0.00279231
Armc3	chr2:19199117-19310243	1.24623	0.455019	-1.45358	0.365116	5e-05	0.00106051
Gstm6	chr3:107938847-107943749	11.749	4.29929	-1.45037	0.365928	5e-05	0.00106051
Arl15	chr13:113794507-114157461	32.4568	11.8957	-1.44808	0.366509	5e-05	0.00106051
Sipa1l3	chr7:29320377-29505460	31.0096	11.3996	-1.44373	0.367615	5e-05	0.00106051
Arhgap12	chr18:6024449-6136098	31.591	11.6652	-1.43731	0.369257	5e-05	0.00106051
Lrrc23	chr6:124769862-124779718	3.56415	1.31656	-1.43679	0.36939	0.0001	0.00196849
Tbata	chr10:61171963-61188841	11.2447	4.16421	-1.43313	0.370326	5e-05	0.00106051
Cldn22	chr8:47824481-47825475	1.49094	0.552173	-1.43303	0.370352	0.00095	0.0134262
Gpr63	chr4:24973418-25009233	5.86073	2.18204	-1.4254	0.372315	5e-05	0.00106051
Abracl	chr10:18011259-18023252	35.5612	13.3032	-1.41853	0.374093	5e-05	0.00106051
B430212C06Rik	chr18:67321208-67367794	1.73187	0.648402	-1.41737	0.374394	0.00245	0.0288652
Neurod6	chr6:55677818-55681263	144.963	54.4102	-1.41373	0.375339	5e-05	0.00106051
BC030500	chr8:58911754-58914298	16.7947	6.30938	-1.41243	0.375677	5e-05	0.00106051
Kntc1	chr5:123749725-123821593	0.343356	0.129035	-1.41194	0.375805	0.00015	0.00279231
4933427G17Rik	chr7:120982508-121014787	0.850902	0.320353	-1.40933	0.376486	0.0008	0.0116324
Acot5	chr12:84069324-84076019	2.76833	1.0478	-1.40166	0.378495	5e-05	0.00106051
Epha7	chr4:28813144-28967499	47.1421	17.8502	-1.40108	0.378647	5e-05	0.00106051
9930014A18Rik	chr15:60818995-60831400	1.94573	0.73704	-1.4005	0.378799	0.0001	0.00196849
Sstr4	chr2:148395376-148396764	28.0776	10.6701	-1.39584	0.380022	5e-05	0.00106051
Stra6	chr9:58129087-58153997	5.13355	1.95241	-1.3947	0.380324	5e-05	0.00106051
Sln	chr9:53850250-53853849	2.13697	0.816321	-1.38836	0.381999	0.0025	0.029349
Fam84b	chr15:60818995-60831400	3.92381	1.50115	-1.38619	0.382575	5e-05	0.00106051
C2cd4b	chr9:67759436-67760933	7.67443	2.94749	-1.38058	0.384066	5e-05	0.00106051
Tcf15	chr2:152143608-152149096	1.81811	0.705157	-1.36642	0.387852	0.0007	0.0103861
Man1a	chr10:53906032-54075796	27.3968	10.628	-1.36613	0.387929	5e-05	0.00106051
Tekt1	chr11:72344719-72361880	3.22538	1.25163	-1.36566	0.388057	5e-05	0.00106051
Lipc	chr9:70798127-70934808	0.473053	0.184316	-1.35982	0.389631	0.00275	0.0316443
Elf5	chr2:103412097-103450988	0.351118	0.136898	-1.35885	0.389892	0.0036	0.039128
Gm19522	chr16:42884369-42912070	1.56884	0.616879	-1.34663	0.393207	5e-05	0.00106051
4930451C15Rik	chr16:17544464-17561247	1.0849	0.427752	-1.34272	0.394278	0.00055	0.0084815
Hsd11b1	chr1:193221640-193264045	25.011	9.8741	-1.34084	0.39479	5e-05	0.00106051
Lgals3	chr14:47373859-47386167	1.19358	0.472034	-1.33834	0.395477	0.0012	0.0162067
Jakmip3	chr7:139062606-139083976	8.18171	3.24605	-1.33372	0.396745	5e-05	0.00106051
Ubxn10	chr4:138718525-138725251	1.75068	0.695174	-1.33247	0.397088	5e-05	0.00106051
Kcng2	chr18:80294543-80364254	12.2643	4.88868	-1.32694	0.398611	5e-05	0.00106051
Tanc1	chr2:59612043-59846149	22.69	9.05433	-1.32538	0.399045	5e-05	0.00106051
Wif1	chr10:121034003-121100642	1.0003	0.401619	-1.31654	0.401499	0.00035	0.00578907
Akr1c18	chr13:4132626-4150631	3.55638	1.43198	-1.31239	0.402651	0.0002	0.00359453
Cxcr4	chr1:128588198-128592299	2.68678	1.08277	-1.31116	0.402999	5e-05	0.00106051
Lurap1l	chr4:80910685-80954301	30.5228	12.3143	-1.30955	0.403446	5e-05	0.00106051
Srl	chr16:4480227-4523053	3.66089	1.48014	-1.30646	0.404312	5e-05	0.00106051
Il1r1	chr1:40225079-40316177	3.42328	1.38661	-1.30382	0.405053	5e-05	0.00106051
Gm1653	chr3:149274736-149279980	0.39843	0.161582	-1.30206	0.405547	0.00475	0.0487461
Hdc	chr2:126593667-126618665	1.79162	0.727475	-1.30029	0.406043	0.00015	0.00279231
Doc2b	chr11:75769089-75796057	35.9188	14.6309	-1.29572	0.407333	5e-05	0.00106051
Htr4	chr18:62324203-62467802	3.47973	1.42108	-1.29199	0.408388	5e-05	0.00106051
Dnajb13	chr7:100503019-100514815	1.11528	0.455581	-1.29163	0.40849	0.0025	0.029349
Hpdl	chr4:116819906-116821508	2.17338	0.889334	-1.28915	0.409194	5e-05	0.00106051
Aqp1	chr6:55336298-55348555	0.539528	0.2209	-1.28831	0.409432	0.0009	0.0128338
Spef2	chr15:9662735-9748806	0.691422	0.284017	-1.28359	0.410772	0.00015	0.00279231
St18	chr1:6487230-6860940	6.08453	2.50281	-1.2816	0.41134	5e-05	0.00106051
Zfp189	chr4:49521216-49531545	11.5227	4.7544	-1.27715	0.412612	5e-05	0.00106051
Gm8801	chr17:35947153-35953317	1.91887	0.796427	-1.26864	0.41505	0.00045	0.00715366
Gria1	chr11:57011617-57330244	210.586	86.6113	-1.2683	0.411287	5e-05	0.00106051
E330013P04Rik	chr19:60144674-60162591	0.961733	0.400005	-1.26562	0.415921	0.00085	0.0122454
Egfl6	chrX:166523006-166585716	2.48298	1.03428	-1.26344	0.416548	5e-05	0.00106051
Cnih2	chr19:5088537-5098418	351.805	147.138	-1.25761	0.418237	5e-05	0.00106051
Pde11a	chr2:75991131-76338653	6.26662	2.63259	-1.2512	0.420097	5e-05	0.00106051
Arpc5	chr1:152766541-152775580	117.615	49.5364	-1.24751	0.421174	5e-05	0.00106051
Crlf1	chr8:70493155-70504081	7.20976	3.04155	-1.24515	0.421866	5e-05	0.00106051
Nrl	chr14:55518977-55524981	0.867105	0.365885	-1.24482	0.421962	0.0003	0.00506137
Efna4	chr3:89333392-89338028	0.581792	0.247325	-1.23409	0.425109	0.0046	0.0475139
Fam19a1	chr6:96113153-96657198	30.8853	13.1338	-1.23363	0.425244	5e-05	0.00106051
Zeb2	chr2:44983633-45114084	42.1237	17.9975	-1.22684	0.427254	5e-05	0.00106051
Fam83d	chr2:158768098-158786637	2.08115	0.889821	-1.22579	0.427562	0.00025	0.00433845
Ksr1	chr11:79014800-79146354	29.3143	12.5363	-1.22549	0.427651	5e-05	0.00106051
Crym	chr7:120186383-120201988	225.64	96.8774	-1.21979	0.429345	5e-05	0.00106051
Layn	chr9:51056779-51077094	3.84592	1.655	-1.2165	0.430326	5e-05	0.00106051
B3gnt8	chr7:25627623-25629490	0.918062	0.397271	-1.20847	0.432728	0.00125	0.0167821
Rnf182	chr13:43615796-43670944	13.7511	6.02079	-1.19152	0.437841	5e-05	0.00106051
Opalin	chr19:41063419-41077113	21.2189	9.29251	-1.19121	0.437936	5e-05	0.00106051
Msx1as	chr5:37820490-37824585	3.04095	1.33512	-1.18755	0.439047	0.0001	0.00196849
Gabra5	chr7:57387271-57510009	93.8594	41.2501	-1.1861	0.439488	5e-05	0.00106051
Prokr2	chr2:132370328-132385447	2.24494	0.99006	-1.18109	0.441018	5e-05	0.00106051
Lgr6	chr1:134986352-135105276	2.04894	0.905634	-1.17788	0.442001	5e-05	0.00106051
Grin2a	chr16:9577709-9992533	20.2074	8.93797	-1.17687	0.442312	5e-05	0.00106051
Odf3b	chr15:89377448-89379254	3.30023	1.46449	-1.17217	0.443754	0.00045	0.00715366
1500015A07Rik	chr18:61726389-61728253	7.79717	3.46181	-1.17142	0.443983	5e-05	0.00106051
Lrrc46	chr11:97034601-97041369	1.34869	0.601971	-1.16379	0.446338	0.0025	0.029349
Rsph1	chr17:31255019-31277356	7.28384	3.25671	-1.16128	0.447114	0.0001	0.00196849
Cdca3	chr6:124830175-124833701	0.758378	0.339838	-1.15807	0.448112	0.0046	0.0475139
Wbscr17	chr5:130874950-131307522	54.8973	24.6256	-1.15658	0.448576	5e-05	0.00106051
Sh3bp5	chr14:31373963-31436033	60.3406	27.0954	-1.15508	0.449041	5e-05	0.00106051
Rprml	chr11:103649508-103650580	102.985	46.2833	-1.15387	0.449418	5e-05	0.00106051
Raver2	chr4:101069037-101265282	18.1424	8.15557	-1.1535	0.449531	0.002	0.0245313
Igfbp4	chr11:99041259-99052643	58.6712	26.4066	-1.15175	0.450078	5e-05	0.00106051
Stim2	chr5:53998522-54121057	32.0551	14.4391	-1.15057	0.450446	5e-05	0.00106051
Cacng8	chr7:3394116-3415605	82.9725	37.4184	-1.14889	0.450974	5e-05	0.00106051
Fgf10	chr13:118714698-118792573	5.81521	2.62286	-1.14869	0.451034	5e-05	0.00106051
Slc24a3	chr2:145242610-145641939	92.3216	41.8643	-1.14095	0.453462	5e-05	0.00106051
6330403A02Rik	chr1:180432372-180483504	130.773	59.3392	-1.14001	0.453757	5e-05	0.00106051
Dnahc10	chr5:124725084-124834308	0.37695	0.171141	-1.13919	0.454015	0.0001	0.00196849
4933426M11Rik	chr12:80790531-80880833	27.7301	12.5957	-1.13852	0.454225	5e-05	0.00106051
Orai2	chr5:136147460-136170656	52.7114	23.9578	-1.13762	0.454509	5e-05	0.00106051
Hydin	chr8:110266976-110610253	0.318334	0.145082	-1.13367	0.455754	0.00015	0.00279231
Atp2b1	chr10:98915151-99026143	169.573	77.3088	-1.1332	0.455903	5e-05	0.00106051
Zap70	chr1:36761860-36782816	2.64743	1.20747	-1.1326	0.456091	5e-05	0.00106051
Jph1	chr1:16994939-17097889	13.8611	6.33059	-1.13063	0.456716	5e-05	0.00106051
Ociad2	chr5:73322198-73338639	65.5238	30.0033	-1.1269	0.457899	5e-05	0.00106051
Amigo2	chr15:97244073-97385691	14.047	6.44841	-1.12325	0.45906	5e-05	0.00106051
Mki67	chr7:135689787-135716379	0.41488	0.190535	-1.12264	0.459253	0.0001	0.00196849
Hist1h2be	chr13:23583669-23622558	1.70332	0.783664	-1.12004	0.46008	0.0022	0.0264597
Lrrc43	chr5:123489324-123508204	1.05474	0.487251	-1.11414	0.461963	0.00215	0.0260061
Bcl6	chr16:23965051-23988612	22.4119	10.3549	-1.11395	0.462027	5e-05	0.00106051
Prox1	chr1:190121776-190170680	11.3941	5.26992	-1.11244	0.462513	5e-05	0.00106051
Popdc3	chr10:45289304-45318450	3.94673	1.83096	-1.10806	0.463918	0.00015	0.00279231
Plekha2	chr8:25039143-25101811	7.79999	3.62799	-1.1043	0.465128	5e-05	0.00106051
Bcl11b	chr12:107910402-108003414	25.8919	12.0745	-1.10054	0.466343	5e-05	0.00106051
Meox1	chr11:101877509-101894354	0.775527	0.361784	-1.10005	0.466501	0.0029	0.0329641
Ccdc40	chr11:119228571-119265212	0.804594	0.375455	-1.09962	0.466639	0.0004	0.00647333
Hist2h3c2	chr3:96238107-96239127	1.78455	0.832745	-1.09961	0.466641	0.004	0.0425816
Npy2r	chr3:82538382-82548085	14.8359	6.92349	-1.09952	0.466671	5e-05	0.00106051
Krt73	chr15:101793307-101802332	4.69375	2.19414	-1.09709	0.46746	5e-05	0.00106051
Lrrn2	chr1:132880354-132940005	83.572	39.1165	-1.09524	0.468057	5e-05	0.00106051
Chrna2	chr14:66140959-66152948	0.449183	0.210271	-1.09505	0.468119	0.00395	0.0421482
Col8a2	chr4:126286793-126314330	0.953074	0.447137	-1.09187	0.469152	0.0009	0.0128338
Depdc7	chr2:104721786-104742801	2.22627	1.04548	-1.09046	0.469611	0.0003	0.00506137
Gm20754	chr3:73066350-73594830	5.65332	2.66046	-1.08742	0.470601	5e-05	0.00106051
Ppp4r4	chr12:103532564-103613832	31.2767	14.7513	-1.08424	0.471639	5e-05	0.00106051
Zmat5	chr11:4704677-4737666	57.0849	26.9512	-1.08276	0.472125	5e-05	0.00106051
Stard5	chr7:83632016-83642328	10.0667	4.76639	-1.07863	0.473481	5e-05	0.00106051
Npbwr1	chr1:5913706-5917398	1.68657	0.7986	-1.07855	0.473505	0.0001	0.00196849
Tspan18	chr2:93201759-93334487	7.17472	3.39842	-1.07806	0.473666	5e-05	0.00106051
Cidea	chr18:67321208-67367794	8.15098	3.87362	-1.07329	0.475234	5e-05	0.00106051
Cotl1	chr8:119809213-119840579	71.5602	34.034	-1.07218	0.4756	5e-05	0.00106051
BC030476	chr15:34453311-34473892	1.23365	0.588449	-1.06795	0.476998	0.0013	0.0173142
Ptgr1	chr4:58965589-58987078	1.07728	0.513875	-1.06791	0.477012	0.00205	0.0250221
H2-T10	chr17:36115870-36121444	4.81778	2.30623	-1.06283	0.478691	5e-05	0.00106051
Arhgef28	chr13:97898594-98206165	17.0275	8.16713	-1.05996	0.479644	5e-05	0.00106051
5330426P16Rik	chr16:50726750-50732773	4.51169	2.16418	-1.05985	0.479683	5e-05	0.00106051
Col6a4	chr9:105990317-106096691	0.347074	0.166645	-1.05846	0.480143	0.0034	0.0374283
Naa38	chr6:18848634-18854052	51.5892	24.7756	-1.05815	0.480248	5e-05	0.00106051
Scn3b	chr9:40269215-40291618	99.0228	47.556	-1.05813	0.480253	5e-05	0.00106051
2610017I09Rik	chr1:42648199-42694825	84.1094	40.436	-1.05662	0.480755	5e-05	0.00106051
Efhc1	chr1:20951625-20990841	1.04402	0.503062	-1.05334	0.481851	0.00145	0.0189102
Ust	chr10:8204752-8518825	18.9783	9.15455	-1.05179	0.482369	5e-05	0.00106051
Aldh1a1	chr19:20601981-20643462	24.4135	11.787	-1.05048	0.482807	5e-05	0.00106051
C630043F03Rik	chr4:72201243-72203930	8.15896	3.94077	-1.04991	0.482999	5e-05	0.00106051
Cntnap5c	chr17:57769569-58410342	4.35401	2.103	-1.0499	0.483003	5e-05	0.00106051
Trpc4	chr3:54156056-54318471	21.5756	10.4356	-1.04789	0.483676	5e-05	0.00106051
Dpf3	chr12:83213750-83487736	3.51009	1.69782	-1.04783	0.483697	0.0002	0.00359453
St6galnac5	chr3:152820709-152982207	92.669	44.9665	-1.04323	0.485238	5e-05	0.00106051
Card6	chr15:5097438-5108533	1.39591	0.678083	-1.04167	0.485764	5e-05	0.00106051
Sh3rf1	chr8:61224170-61396072	21.0496	10.2388	-1.03975	0.486413	5e-05	0.00106051
Cldn11	chr3:31149919-31164326	70.0127	34.1089	-1.03747	0.487182	5e-05	0.00106051
Cachd1	chr4:100776678-101003748	9.55927	4.65969	-1.03667	0.487452	5e-05	0.00106051
Meig1	chr2:3409042-3422648	4.0689	1.99325	-1.02951	0.489874	0.00265	0.0307349
Arhgef25	chr10:127182520-127190054	145.709	71.6648	-1.02376	0.491835	5e-05	0.00106051
Maats1	chr16:38297753-38341860	1.23669	0.608515	-1.02312	0.492051	0.00135	0.0178182
Iqub	chr6:24444864-24515067	1.03241	0.508201	-1.02254	0.492247	0.0005	0.00782446
Agbl2	chr2:90782743-90816231	0.618413	0.304665	-1.02135	0.492656	0.00285	0.03252
Mog	chr17:37010739-37023398	34.8408	17.1672	-1.02112	0.492733	5e-05	0.00106051
Anxa11	chr14:25842154-25886804	33.4773	16.5229	-1.01872	0.493555	5e-05	0.00106051
Cdc40	chr10:40831621-40883143	32.9401	16.259	-1.01861	0.493593	5e-05	0.00106051
Ptgs2	chr1:150100123-150108012	5.9746	2.95476	-1.0158	0.494554	5e-05	0.00106051
Ddn	chr15:98803781-98807925	655.588	324.556	-1.01432	0.495061	5e-05	0.00106051
Sertm1	chr3:54897068-54915887	48.0515	23.8229	-1.01223	0.495778	5e-05	0.00106051
Upp1	chr11:9118007-9136170	3.09573	1.53944	-1.00788	0.497279	0.0015	0.0194477
2310008H04Rik	chr16:15887285-16146833	2.45407	1.22138	-1.00667	0.497696	0.00175	0.0220061
Slc44a5	chr3:153973435-154271720	10.6726	5.3257	-1.00286	0.499007	5e-05	0.00106051
Pip5k1b	chr19:24294795-24555827	30.3258	15.1552	-1.00073	0.499746	5e-05	0.00106051
Twist1	chr12:33957670-33959831	1.56667	0.785969	-0.995161	0.501681	0.0048	0.0491216
Bves	chr10:45335761-45369708	2.11349	1.06162	-0.993362	0.502307	0.0027	0.0311971
Art3	chr5:92331840-92414627	2.31175	1.16506	-0.988587	0.503973	0.00375	0.0404171
Mfap4	chr11:61485443-61488704	2.65669	1.34166	-0.985606	0.505012	0.0043	0.0450601
Fam167a	chr14:63436393-63465502	0.812058	0.410347	-0.984736	0.505317	0.00195	0.0240418
Zfpm1	chr8:122282140-122337247	15.4013	7.79155	-0.983073	0.505902	5e-05	0.00106051
Anln	chr9:22055459-22389206	11.7581	5.95764	-0.98084	0.506684	0.0028	0.0320647
Cenpf	chr1:189640613-189688086	0.239122	0.121256	-0.97969	0.507088	0.00245	0.0288652
Wscd2	chr5:113550419-113589725	24.6528	12.5223	-0.977252	0.507946	5e-05	0.00106051
3632451O06Rik	chr14:49682018-49783367	20.3096	10.3447	-0.973274	0.50935	5e-05	0.00106051
Arhgef26	chr3:62338776-62462221	19.6693	10.0316	-0.971397	0.510013	5e-05	0.00106051
Ptk2b	chr14:66153256-66281052	234.197	119.698	-0.968327	0.5111	5e-05	0.00106051
Klhl2	chr8:64739861-64779865	116.641	59.6306	-0.967955	0.511232	5e-05	0.00106051
Rsph4a	chr10:33905110-33916021	2.89378	1.47979	-0.967561	0.511369	5e-05	0.00106051
Aldh1b1	chr4:45799021-45804608	6.41233	3.28104	-0.966697	0.511677	5e-05	0.00106051
Orai3	chr7:127769814-127775150	21.8493	11.1936	-0.964904	0.512309	5e-05	0.00106051
Tmem200a	chr10:25991185-26079447	11.9142	6.10907	-0.963655	0.512755	5e-05	0.00106051
Mamdc2	chr19:23302608-23448322	2.459	1.26168	-0.96272	0.513087	0.0002	0.00359453
Mal	chr2:127633225-127656695	68.4358	35.1276	-0.962147	0.513293	5e-05	0.00106051
Gm410	chr3:57667421-57692537	1.44912	0.745005	-0.959858	0.514109	0.0041	0.0434229
Spink10	chr18:62548910-62741387	2.43905	1.25604	-0.957433	0.514971	0.00405	0.0430081
Emx2os	chr19:59425103-59458635	1.3281	0.684322	-0.956618	0.515264	0.00025	0.00433845
Rasl11a	chr5:146845070-146847726	7.43193	3.83155	-0.955809	0.515552	0.0003	0.00506137
Epha4	chr1:77367184-77515088	78.2953	40.3805	-0.955268	0.515746	5e-05	0.00106051
Ccl9	chr11:83572916-83578636	0.903672	0.466269	-0.954636	0.515972	0.00285	0.03252
Slit1	chr19:41600256-41743856	48.1466	24.8432	-0.954581	0.515991	5e-05	0.00106051
Nrp1	chr8:128359072-128505475	22.2474	11.4865	-0.953702	0.516308	5e-05	0.00106051
Smim3	chr18:60474190-60501983	7.96664	4.12492	-0.949607	0.517774	5e-05	0.00106051
Ky	chr9:102506137-102546239	0.780871	0.404583	-0.948647	0.518118	0.0018	0.0225041
Fkbp1b	chr12:4833173-4841595	60.2815	31.2792	-0.946512	0.518886	5e-05	0.00106051
Nhsl1	chr10:18407674-18533891	13.6977	7.11592	-0.944813	0.519497	5e-05	0.00106051
Cdca7	chr2:72476218-72486890	2.16565	1.12618	-0.943368	0.520019	0.00075	0.0110011
Aspdh	chr7:44465434-44467751	3.22367	1.67859	-0.941451	0.520708	0.004	0.0425816
Ippk	chr13:49421222-49463060	15.4747	8.06114	-0.940851	0.520924	5e-05	0.00106051
Gng7	chr10:80948623-81014925	76.0202	39.6879	-0.937683	0.52207	5e-05	0.00106051
Zfhx4	chr3:5177827-5415855	1.70543	0.891026	-0.936597	0.522464	5e-05	0.00106051
Dyrk3	chr1:131128440-131138234	12.6965	6.63686	-0.935859	0.522731	5e-05	0.00106051
Hebp1	chr6:135137518-135168215	41.7106	21.9178	-0.928309	0.525473	5e-05	0.00106051
Cd55	chr1:130439029-130462740	2.84678	1.49636	-0.927875	0.525632	0.00035	0.00578907
Fbn2	chr18:58008622-58209926	1.31067	0.690029	-0.92558	0.52647	0.0001	0.00196849
Serinc2	chr4:130253496-130275586	7.52834	3.96443	-0.925218	0.526601	0.00015	0.00279231
B3galt5	chr16:96235800-96319858	18.8719	9.93945	-0.924999	0.52668	5e-05	0.00106051
Myo5b	chr18:74442618-74771477	20.4986	10.7975	-0.92483	0.526743	5e-05	0.00106051
Nkain3	chr4:20243852-20778668	1.24712	0.658479	-0.921388	0.528	0.00345	0.0378693
Akap13	chr7:75455533-75754609	10.2468	5.41775	-0.919412	0.528726	5e-05	0.00106051
Capsl	chr15:9436027-9466035	5.17145	2.73648	-0.918247	0.529151	0.00265	0.0307349
Tnxb	chr17:34670534-34719815	2.79625	1.47992	-0.917972	0.529252	5e-05	0.00106051
Dhx33	chr11:70984090-71004432	22.8085	12.0971	-0.914912	0.530377	5e-05	0.00106051
Adam12	chr7:133883198-134225097	1.53254	0.81327	-0.914117	0.530668	0.0001	0.00196849
Frmd7	chrX:50892644-50942710	1.72104	0.913805	-0.913321	0.530961	0.00025	0.00433845
Tmem74	chr15:43866694-43870029	11.8921	6.31937	-0.912148	0.531392	5e-05	0.00106051
Tbc1d8b	chrX:139684995-139754218	3.96544	2.1075	-0.911945	0.531467	5e-05	0.00106051
Fam210b	chr2:172345576-172355749	18.2144	9.68246	-0.911637	0.531583	5e-05	0.00106051
Cxcr7	chr1:90203979-90215722	11.697	6.21825	-0.911564	0.531611	5e-05	0.00106051
C1qtnf6	chr15:78523345-78529651	2.03792	1.0838	-0.910994	0.531817	0.00095	0.0134262
Grin2b	chr6:135729804-136173511	8.62434	4.58722	-0.910793	0.531892	5e-05	0.00106051
Lingo3	chr10:80832800-80844039	17.0038	9.06661	-0.907224	0.533211	5e-05	0.00106051
Mid1	chrX:169685246-169990797	4.16677	2.22293	-0.906466	0.53349	5e-05	0.00106051
Pgam2	chr11:5801636-5803796	15.4818	8.2685	-0.904877	0.534079	0.00015	0.00279231
Arpc2	chr1:74236549-74268213	196.511	105.038	-0.903699	0.534515	5e-05	0.00106051
Inhba	chr13:16014474-16027211	2.55427	1.36696	-0.901935	0.535167	0.00385	0.0413126
Neurod2	chr11:98325416-98329645	65.6864	35.1897	-0.90044	0.535723	5e-05	0.00106051
Kcnj6	chr16:94748682-94997696	21.3177	11.4265	-0.899673	0.53601	5e-05	0.00106051
A2m	chr6:121636172-121679238	1.18933	0.637817	-0.898932	0.536283	0.0022	0.0264597
Ppp3ca	chr3:136670769-136935779	546.722	293.889	-0.895537	0.537547	5e-05	0.00106051
Galnt3	chr2:66082765-66124793	1.7233	0.927307	-0.894059	0.5381	0.00085	0.0122454
Sema5a	chr15:32244812-32696341	11.4259	6.14932	-0.893814	0.538191	5e-05	0.00106051
Ppm1e	chr11:87226905-87358994	99.4363	53.6565	-0.890021	0.539607	5e-05	0.00106051
Lats2	chr14:57689661-57746123	13.7721	7.43579	-0.889186	0.539917	5e-05	0.00106051
Cpne8	chr15:90487480-90679388	26.8174	14.503	-0.886819	0.540806	5e-05	0.00106051
Tspan13	chr12:36014554-36042478	183.654	99.4883	-0.884388	0.541716	5e-05	0.00106051
Kcng4	chr8:119623853-119635680	3.04863	1.65367	-0.882489	0.542431	5e-05	0.00106051
Echdc2	chr4:108165436-108179308	18.8288	10.2139	-0.882406	0.542462	5e-05	0.00106051
Skida1	chr2:18044086-18048449	5.25267	2.85001	-0.882086	0.542583	5e-05	0.00106051
Prdm5	chr6:65778961-65936377	3.82461	2.0752	-0.882061	0.542591	0.0005	0.00782446
Ndst3	chr3:123526165-123672392	13.2958	7.21567	-0.88176	0.542703	5e-05	0.00106051
Sh3bgrl	chrX:109095406-109162467	64.6695	35.1583	-0.879219	0.543661	5e-05	0.00106051
Fam131a	chr16:20695056-20716636	263.463	143.316	-0.8784	0.54397	5e-05	0.00106051
Grhl1	chr12:24572286-24617391	14.4362	7.85876	-0.877317	0.544379	5e-05	0.00106051
Mmd	chr11:90249475-90278573	175.012	95.2794	-0.877218	0.544416	5e-05	0.00106051
Ryr3	chr2:112631381-113030331	11.8546	6.46666	-0.874353	0.545498	5e-05	0.00106051
Chrna7	chr7:63098691-63212526	16.8738	9.21323	-0.873003	0.546008	5e-05	0.00106051
Bcas1	chr2:170346990-170427845	41.8031	22.8661	-0.8704	0.546995	5e-05	0.00106051
Sowaha	chr11:53476577-53480195	69.2834	37.9228	-0.869444	0.547358	5e-05	0.00106051
Loxl1	chr9:58287722-58313212	1.29903	0.713472	-0.864503	0.549234	0.0045	0.0466581
Dock4	chr12:40446052-40846488	46.0187	25.3017	-0.862982	0.549813	5e-05	0.00106051
Dgkg	chr16:22466568-22657231	61.6985	33.9692	-0.861008	0.550568	5e-05	0.00106051
Evc2	chr5:37338477-37425054	13.709	7.54981	-0.860607	0.550719	5e-05	0.00106051
Kctd12	chr14:102976580-102982637	46.9404	25.959	-0.854594	0.55302	5e-05	0.00106051
Cpne6	chr14:55510447-55517431	274.561	151.918	-0.85383	0.553312	5e-05	0.00106051
Slc29a4	chr5:142702100-142722490	11.1601	6.17674	-0.853429	0.553466	5e-05	0.00106051
Pwwp2b	chr7:139248481-139267253	12.7804	7.07489	-0.853149	0.553573	5e-05	0.00106051
Csrp2	chr10:110920175-110939514	9.12084	5.06673	-0.848111	0.555511	0.0011	0.0150894
Galntl6	chr8:57774051-58911627	10.773	5.99215	-0.846281	0.556219	5e-05	0.00106051
Sphkap	chr1:83255780-83408200	61.5967	34.3082	-0.844299	0.556981	5e-05	0.00106051
Npr1	chr3:90450591-90465866	1.37032	0.763505	-0.8438	0.557173	0.0016	0.0204657
Rnf112	chr11:61448441-61453886	138.357	77.0947	-0.843693	0.557216	5e-05	0.00106051
Plp1	chrX:136822835-136837742	382.848	213.618	-0.84174	0.557971	5e-05	0.00106051
Fam71e1	chr7:44496587-44501134	5.81841	3.25033	-0.840039	0.558629	0.00315	0.0352258
Plxna1	chr6:89316313-89362613	29.689	16.6048	-0.838328	0.559291	5e-05	0.00106051
Gm14403	chr2:177498225-177512311	6.49763	3.63528	-0.837847	0.559478	5e-05	0.00106051
Dcakd	chr11:102994055-103017147	35.9078	20.1038	-0.836833	0.559873	5e-05	0.00106051
1700024P16Rik	chr4:104913455-105016863	2.30963	1.29391	-0.835923	0.560224	0.00175	0.0220061
Stk32a	chr18:43207696-43317481	2.23255	1.2517	-0.834801	0.560659	0.00045	0.00715366
Ppp1r14a	chr7:29289319-29293390	26.4944	14.8649	-0.833784	0.561058	0.0004	0.00647333
Enpp6	chr8:46986924-47094895	1.9533	1.09608	-0.833565	0.561143	0.00155	0.0199629
Lmo3	chr6:138364480-138581968	52.8188	29.6535	-0.832847	0.561419	5e-05	0.00106051
Gm20605,Lrch4	chr5:137629122-137642902	7.73537	4.3546	-0.828931	0.562947	0.00015	0.00279231
Cenpe	chr3:135212562-135273540	0.448958	0.252822	-0.828456	0.563131	0.00395	0.0421482
Gpd1	chr15:99717592-99725007	62.2591	35.0831	-0.827509	0.563502	5e-05	0.00106051
Prkca	chr11:107933386-108343888	49.0106	27.623	-0.827222	0.563613	5e-05	0.00106051
Lmo7	chr14:101729927-101934693	29.8355	16.8187	-0.826962	0.563714	5e-05	0.00106051
Slc26a10	chr10:127172425-127180645	3.1459	1.77424	-0.826269	0.563985	0.0015	0.0194477
Traip	chr9:107950962-107972268	7.9239	4.47066	-0.825721	0.564199	5e-05	0.00106051
Sertad4	chr1:192844487-192855752	7.7202	4.35597	-0.825646	0.56423	5e-05	0.00106051
Rnf128	chrX:139563339-139673145	15.2904	8.63779	-0.823889	0.564916	5e-05	0.00106051
Ifi27l1	chr12:103434188-103440245	48.27	27.2773	-0.823429	0.565098	5e-05	0.00106051
Hectd2	chr19:36554638-36689479	7.42069	4.2003	-0.821062	0.566026	5e-05	0.00106051
Dock9	chr14:121542038-121797734	51.8563	29.3544	-0.82094	0.566072	5e-05	0.00106051
Cacnb2	chr2:14604305-14987908	25.5542	14.5113	-0.816383	0.567864	5e-05	0.00106051
BC002163	chr4:123712709-123718186	17.4547	9.91315	-0.816198	0.567936	0.002	0.0245313
Gse1	chr8:120488865-120589075	23.7737	13.5245	-0.813792	0.568885	5e-05	0.00106051
D3Bwg0562e	chr3:117319145-117360876	86.7449	49.3682	-0.813196	0.569119	5e-05	0.00106051
Ugt8a	chr3:125865342-125938550	16.6396	9.47305	-0.812718	0.569308	5e-05	0.00106051
Mdfic	chr6:15720660-15802169	1.33672	0.762053	-0.810735	0.570092	0.0041	0.0434229
Fam26e	chr10:34037596-34109815	6.93285	3.95651	-0.809222	0.57069	0.00045	0.00715366
1500017E21Rik	chr19:36554638-36689479	8.69919	4.97191	-0.807081	0.571537	0.0003	0.00506137
Stard13	chr5:151037514-151190193	5.81239	3.32362	-0.806377	0.571816	5e-05	0.00106051
Thrsp	chr7:97412956-97417510	29.6202	16.9424	-0.805944	0.571988	5e-05	0.00106051
Arhgap39	chr15:76723984-76818170	40.7879	23.3443	-0.805072	0.572334	5e-05	0.00106051
Nde1	chr16:14163274-14192923	16.4516	9.41965	-0.804486	0.572567	5e-05	0.00106051
A930024E05Rik	chr5:122989353-122998341	3.81531	2.18594	-0.803545	0.572939	0.00165	0.0209477
Gpr37	chr6:25668522-25689980	29.2017	16.7617	-0.800885	0.573997	5e-05	0.00106051
Otub2	chr12:103376893-103406350	22.2522	12.7912	-0.798802	0.574829	5e-05	0.00106051
Gstm7	chr3:107926333-107931745	22.1102	12.7177	-0.79787	0.575196	5e-05	0.00106051
Tnfrsf25	chr4:152116342-152120111	6.58946	3.79436	-0.796304	0.575823	0.0005	0.00782446
2010300C02Rik	chr1:37611675-37719811	106.106	61.1285	-0.795589	0.576108	5e-05	0.00106051
Cd9	chr6:125460265-125494755	47.7913	27.5839	-0.792922	0.577174	5e-05	0.00106051
Zfp608	chr18:54888044-54990180	8.86504	5.12627	-0.790218	0.578257	5e-05	0.00106051
Tmem98	chr11:80810414-80822033	9.42956	5.4536	-0.789981	0.578351	0.00045	0.00715366
Tmc3	chr7:83584930-83623709	1.17185	0.678161	-0.789082	0.57871	0.0036	0.039128
Hapln4	chr8:70083528-70090862	65.1692	37.7265	-0.788613	0.578901	5e-05	0.00106051
Tspan2	chr3:102720230-102772310	28.39	16.4497	-0.787322	0.579419	5e-05	0.00106051
Rasl11b	chr5:74195325-74199477	64.0035	37.0889	-0.787163	0.579482	5e-05	0.00106051
Fbn1	chr2:125300593-125506438	2.48722	1.44314	-0.785317	0.580222	5e-05	0.00106051
Nsmf	chr2:25054378-25062881	312.623	181.395	-0.785291	0.580236	5e-05	0.00106051
Lor	chr3:92080270-92083142	8.04928	4.67558	-0.783715	0.580869	0.00045	0.00715366
Cacna1h	chr17:25370552-25433783	21.8482	12.6941	-0.783359	0.581014	5e-05	0.00106051
Itga7	chr10:128933812-128960988	6.02103	3.49933	-0.782933	0.581185	5e-05	0.00106051
Ermn	chr2:58045114-58052752	18.951	11.0171	-0.782533	0.581347	5e-05	0.00106051
Inf2	chr12:112588783-112615557	27.1897	15.8714	-0.776634	0.583728	5e-05	0.00106051
Wasf1	chr10:40883533-40938569	162.676	95.0094	-0.775858	0.584041	5e-05	0.00106051
Fkbp5	chr17:28399094-28486112	23.4493	13.736	-0.771583	0.585774	5e-05	0.00106051
Col25a1	chr3:130180844-130599883	19.6478	11.5327	-0.768642	0.586972	5e-05	0.00106051
Plch2	chr4:154983114-155010984	40.0705	23.5236	-0.768433	0.587055	5e-05	0.00106051
Nbl1	chr4:139082291-139092970	69.2782	40.7001	-0.767371	0.587488	5e-05	0.00106051
Prr5l	chr2:101714284-101838980	3.60894	2.1211	-0.766759	0.587735	0.00015	0.00279231
Pycr2	chr1:180904273-180908088	24.9909	14.691	-0.76647	0.587854	5e-05	0.00106051
Dcdc2a	chr13:25056003-25210706	2.80871	1.6523	-0.765431	0.588277	5e-05	0.00106051
Gjc2	chr11:59175563-59183213	6.30801	3.71491	-0.763856	0.588919	0.00055	0.0084815
Emx2	chr19:59458689-59465357	8.68043	5.11542	-0.762914	0.589305	5e-05	0.00106051
Inhbb	chr1:119415464-119422248	4.27761	2.52277	-0.761799	0.589762	0.0001	0.00196849
Hopx	chr5:77086985-77115123	64.0714	37.7936	-0.76154	0.589867	5e-05	0.00106051
Mobp	chr9:120149741-120176091	62.4073	36.8233	-0.761093	0.590048	5e-05	0.00106051
Hmgn5	chrX:109004536-109013380	13.3882	7.91114	-0.759007	0.590904	5e-05	0.00106051
Tle1	chr4:72117141-72200919	16.8878	9.99356	-0.756911	0.591762	5e-05	0.00106051
Pfkl	chr10:77986948-78009796	94.9594	56.2542	-0.755349	0.592403	5e-05	0.00106051
Fndc5	chr4:129137059-129144593	46.0661	27.3008	-0.754762	0.592644	5e-05	0.00106051
Zswim5	chr4:116877401-116989105	6.65167	3.94236	-0.754655	0.592687	5e-05	0.00106051
Trim2	chr3:84160438-84304775	78.4895	46.5455	-0.753858	0.593016	5e-05	0.00106051
Kcnab1	chr3:65109642-65378219	75.8297	44.9859	-0.75329	0.593249	5e-05	0.00106051
Pex5l	chr3:32949630-33143082	94.2999	56.0058	-0.75168	0.593912	5e-05	0.00106051
Nmrk1	chr19:18632015-18652184	3.89142	2.31358	-0.75017	0.594534	0.00415	0.0438306
Enpp2	chr15:54838897-54920146	84.5643	50.2913	-0.74974	0.594711	5e-05	0.00106051
Fgfr1	chr8:25518771-25575714	33.2729	19.8075	-0.748302	0.595304	5e-05	0.00106051
Hyls1	chr9:35559465-35570069	9.89154	5.89259	-0.747293	0.59572	0.0031	0.0347933
Fam108c	chr7:84109355-84151893	29.2426	17.4256	-0.746861	0.595898	5e-05	0.00106051
Fam198b	chr3:79885929-79946278	1.82221	1.08627	-0.746309	0.596128	0.0007	0.0103861
Gpr22	chr12:31654868-31950535	33.8989	20.2159	-0.745745	0.596359	5e-05	0.00106051
Npm3	chr19:45747733-45749563	8.34282	4.97845	-0.744838	0.596735	0.00415	0.0438306
Ccdc71l	chr12:32378788-32382943	11.5886	6.92262	-0.743313	0.597365	5e-05	0.00106051
Cnp	chr11:100574938-100581739	122.588	73.2334	-0.74324	0.597395	5e-05	0.00106051
Rn45s	chr17:39842996-39848829	95.6191	57.1322	-0.742995	0.597498	5e-05	0.00106051
Kcnn2	chr18:45560153-46045260	34.8146	20.821	-0.741653	0.598054	5e-05	0.00106051
Ostf1	chr19:18580363-18631813	11.144	6.66713	-0.74113	0.598271	5e-05	0.00106051
Rara	chr11:98937695-98974942	7.19728	4.3078	-0.740499	0.598532	5e-05	0.00106051
Zbtb18	chr1:177444660-177450764	164.68	98.5997	-0.740008	0.598735	5e-05	0.00106051
Icosl	chr10:78069367-78079525	5.85891	3.50919	-0.739494	0.598949	0.00015	0.00279231
Itpka	chr2:119742336-119751253	150.616	90.3739	-0.736895	0.600029	5e-05	0.00106051
Zdhhc23	chr16:43969145-43979050	15.9516	9.57775	-0.735944	0.600426	5e-05	0.00106051
Mst1r	chr9:107906888-107920383	1.4572	0.875136	-0.735618	0.60056	0.0036	0.039128
Pop4	chr7:38262819-38271348	19.1679	11.5258	-0.733832	0.601307	5e-05	0.00106051
Nfkbiz	chr16:55811376-55838641	4.24122	2.55219	-0.732743	0.601758	0.00045	0.00715366
Sgk1	chr10:21882183-21999902	52.8327	31.8077	-0.732056	0.602046	5e-05	0.00106051
Zfp804a	chr2:82053657-82259878	10.1374	6.10869	-0.730758	0.602589	5e-05	0.00106051
Ehd1	chr19:6276895-6300096	27.1206	16.3459	-0.73046	0.602712	5e-05	0.00106051
Prkcg	chr7:3303531-3330696	226.985	136.882	-0.729672	0.603044	5e-05	0.00106051
Fam107b	chr2:3713457-3782134	6.57193	3.9637	-0.729469	0.603126	0.0001	0.00196849
Gmpr	chr13:45507468-45546381	58.4057	35.2309	-0.729269	0.60321	5e-05	0.00106051
Dkk3	chr7:112116018-112159057	169.461	102.26	-0.72871	0.603443	5e-05	0.00106051
Fam188a	chr2:12347263-12419460	31.0136	18.7275	-0.72774	0.603848	5e-05	0.00106051
Gsta4	chr9:78191965-78209349	87.7802	53.0459	-0.726653	0.604304	5e-05	0.00106051
Runx2	chr17:44495986-45119284	5.74481	3.47378	-0.725753	0.604681	0.0011	0.0150894
Cyp7b1	chr3:18071949-18243338	12.8336	7.76629	-0.724627	0.605153	5e-05	0.00106051
Dock10	chr1:80501072-80758553	13.0243	7.88616	-0.723814	0.605496	5e-05	0.00106051
Myrf	chr19:10208270-10240748	11.2481	6.81944	-0.721957	0.606275	5e-05	0.00106051
Rbm43	chr2:51924448-51935009	18.1993	11.0361	-0.721657	0.606402	5e-05	0.00106051
Parp1	chr1:180568974-180601254	39.7343	24.1079	-0.720877	0.606728	5e-05	0.00106051
Ccnd1	chr7:144929930-144939925	16.1456	9.79885	-0.720456	0.606905	5e-05	0.00106051
Mbp	chr18:82475122-82585637	725.98	441.237	-0.718377	0.607781	5e-05	0.00106051
Cadps2	chr6:23262773-23839421	38.3297	23.3309	-0.716224	0.60869	5e-05	0.00106051
Mag	chr7:30899182-30914832	59.3352	36.1181	-0.716165	0.608713	5e-05	0.00106051
Mast3	chr8:70778116-70792433	82.31	50.166	-0.714358	0.609476	5e-05	0.00106051
Rab8b	chr9:66843663-66919705	24.3938	14.8835	-0.712798	0.610135	5e-05	0.00106051
Dll1	chr17:15367353-15375823	4.01116	2.44755	-0.712682	0.610185	0.0005	0.00782446
Slc4a7	chr14:14703024-14799943	12.0856	7.37879	-0.711834	0.610544	5e-05	0.00106051
Ocel1	chr8:71371297-71373689	6.84857	4.18779	-0.709615	0.611484	0.0014	0.0183814
Hist1h2bc	chr13:23684198-23692480	30.377	18.5887	-0.708558	0.611933	0.0003	0.00506137
Pole4	chr6:82646711-82652865	39.7943	24.3786	-0.706947	0.612615	5e-05	0.00106051
Kcnab2	chr4:152390739-152477549	228.37	140.186	-0.704036	0.613855	5e-05	0.00106051
Pgpep1	chr8:70646435-70659738	4.4689	2.7493	-0.700856	0.615207	5e-05	0.00106051
Hs3st4	chr7:123983180-124398989	43.5842	26.8197	-0.700516	0.615354	5e-05	0.00106051
Npnt	chr3:132882695-132950291	8.07662	4.97222	-0.699862	0.615631	0.00015	0.00279231
Tmsb4x	chrX:167207093-167209218	989.956	610.134	-0.69824	0.616324	5e-05	0.00106051
Bhlhe22	chr3:18054324-18057514	39.8013	24.5347	-0.697989	0.61643	5e-05	0.00106051
Pygo1	chr9:72925649-72946015	16.0323	9.89836	-0.695724	0.617401	5e-05	0.00106051
Vav3	chr3:109340682-109685694	3.78684	2.33896	-0.695131	0.617655	0.00115	0.0156535
Insm1	chr2:146221996-146225018	4.02796	2.49309	-0.692117	0.618946	0.0018	0.0225041
F2r	chr13:95601788-95618433	3.36807	2.08514	-0.69178	0.61909	0.0013	0.0173142
Mrpl20	chr4:155803617-155808829	96.9776	60.038	-0.691775	0.619091	5e-05	0.00106051
Kcnd2	chr6:21216108-21729805	38.7765	24.0089	-0.691611	0.619161	5e-05	0.00106051
Limd2	chr11:106156255-106160142	37.3464	23.1257	-0.691472	0.619222	5e-05	0.00106051
Dgkz	chr2:91932821-91963563	192.228	119.201	-0.689422	0.620102	5e-05	0.00106051
Mettl15	chr2:109092299-109278290	4.37352	2.7148	-0.687948	0.620736	0.00355	0.0386905
Ptpru	chr4:131768456-131838278	22.1	13.7331	-0.686389	0.621407	5e-05	0.00106051
Adcy9	chr16:4287544-4419587	27.1987	16.905	-0.686089	0.621537	5e-05	0.00106051
Errfi1	chr4:150855090-150868880	19.7281	12.2811	-0.683817	0.622518	5e-05	0.00106051
Gng10	chr4:59035155-59041899	56.5536	35.2094	-0.683656	0.622585	5e-05	0.00106051
Bzw2	chr12:36091834-36156825	37.2735	23.2082	-0.683513	0.622646	5e-05	0.00106051
Myeov2	chr1:92637144-92641985	199.954	124.506	-0.683452	0.622673	5e-05	0.00106051
Fa2h	chr8:111345137-111393821	13.9586	8.70258	-0.681642	0.623457	5e-05	0.00106051
Naaa	chr5:92257659-92278181	19.8943	12.4047	-0.681463	0.62353	5e-05	0.00106051
Frmd4b	chr6:97286866-97617657	6.37194	3.97752	-0.679865	0.624224	5e-05	0.00106051
Exoc6b	chr6:84618485-85069513	37.8554	23.6345	-0.679607	0.624336	5e-05	0.00106051
Klf3	chr5:64803522-64830129	12.6185	7.90231	-0.675195	0.626248	5e-05	0.00106051
Rasgrp1	chr2:117279992-117342877	157.03	98.4506	-0.673566	0.626954	5e-05	0.00106051
Dscaml1	chr9:45416625-45753713	19.4938	12.224	-0.673297	0.627071	5e-05	0.00106051
Mcam	chr9:44134657-44142726	6.10374	3.82807	-0.673077	0.627168	0.00015	0.00279231
Rab40b	chr11:121356120-121388251	32.4148	20.3365	-0.672577	0.627383	5e-05	0.00106051
Snca	chr6:60731572-60829855	353.25	221.629	-0.672542	0.6274	5e-05	0.00106051
Gjb1	chrX:101377336-101385624	7.38854	4.64112	-0.670815	0.628151	0.0028	0.0320647
Fgf11	chr11:69798201-69801625	23.7552	14.9279	-0.670227	0.628406	0.00135	0.0178182
Itga8	chr2:12106659-12312315	5.26362	3.30894	-0.669688	0.628643	0.00015	0.00279231
Fkbp1a	chr2:151542498-151561691	356.232	223.986	-0.669411	0.628764	5e-05	0.00106051
Npr3	chr15:11839896-11905674	6.0795	3.82391	-0.668904	0.628984	5e-05	0.00106051
Itgbl1	chr14:123660139-123974079	4.61675	2.90584	-0.667924	0.629412	0.00255	0.0298001
Mchr1	chr15:81235498-81238964	15.6164	9.85382	-0.664309	0.630992	5e-05	0.00106051
Erich1	chr8:14027564-14090327	5.75601	3.64102	-0.660728	0.63256	0.004	0.0425816
Camta2	chr11:70669462-70688105	115.229	72.962	-0.659284	0.633191	5e-05	0.00106051
Mylip	chr13:45389741-45411940	12.5563	7.95216	-0.658997	0.63332	5e-05	0.00106051
Lhpp	chr7:132610642-132706419	19.3591	12.2649	-0.658471	0.633547	5e-05	0.00106051
Scg5	chr2:113776312-113829091	334.8	212.196	-0.657905	0.633799	5e-05	0.00106051
Dnahc6	chr6:73017606-73221631	1.92825	1.22222	-0.65779	0.633849	0.0002	0.00359453
Cyp26b1	chr6:84571413-84593908	2.47632	1.57049	-0.656985	0.634203	0.0035	0.0382594
Eya1	chr1:14168957-14310199	6.16643	3.91134	-0.656772	0.634296	0.0001	0.00196849
Aamdc	chr7:97550330-97579497	35.9052	22.7836	-0.6562	0.634549	5e-05	0.00106051
Lix1l	chr3:96601132-96629819	16.2216	10.2958	-0.655856	0.634697	5e-05	0.00106051
Shb	chr4:45423275-45530828	5.20383	3.30388	-0.655411	0.634894	0.00135	0.0178182
Ube2g2	chr10:77622320-77645990	43.415	27.5642	-0.655397	0.6349	5e-05	0.00106051
Carhsp1	chr16:8658586-8672153	20.9103	13.2857	-0.654344	0.635366	5e-05	0.00106051
Cd82	chr2:93419101-93469874	15.4026	9.80247	-0.651962	0.636417	0.00015	0.00279231
Lrrn1	chr6:107529725-107570228	36.0074	22.9193	-0.651734	0.636516	5e-05	0.00106051
Nck2	chr1:43445750-43570518	23.1227	14.7225	-0.651282	0.636712	5e-05	0.00106051
Etv1	chr12:38780257-38868215	36.4848	23.2427	-0.650518	0.637052	5e-05	0.00106051
Sorl1	chr9:41968488-42124289	42.3239	26.9712	-0.650052	0.637257	5e-05	0.00106051
Zranb3	chr1:127954185-128102408	4.54702	2.89866	-0.649538	0.637486	0.0003	0.00506137
Sdf2l1	chr16:17130137-17132383	13.0377	8.31801	-0.648379	0.637997	0.0016	0.0204657
Nrip3	chr7:109758055-109781545	75.3188	48.0535	-0.648369	0.638001	5e-05	0.00106051
Mical2	chr7:112225835-112355194	136.4	87.0607	-0.647752	0.638275	5e-05	0.00106051
Actr3	chr1:125392904-125435727	127.025	81.1109	-0.647143	0.638543	5e-05	0.00106051
Slc26a4	chr12:31519818-31559969	8.3467	5.33256	-0.646377	0.638882	0.0003	0.00506137
Spon1	chr7:113765997-114043375	28.7938	18.4025	-0.645858	0.639113	5e-05	0.00106051
Fam220a	chr5:143548705-143564525	36.8592	23.5817	-0.644353	0.639778	5e-05	0.00106051
Cttn	chr7:143948404-144470935	69.2003	44.2962	-0.643594	0.640116	0.0005	0.00782446
Col5a2	chr1:45374330-45503282	3.78999	2.42618	-0.643509	0.640155	0.00035	0.00578907
Tmem88b	chr4:155781590-155785874	20.264	12.9787	-0.642779	0.640481	5e-05	0.00106051
Galnt16	chr12:80518989-80603896	82.2031	52.676	-0.642047	0.640803	5e-05	0.00106051
Sec24d	chr3:123267495-123365636	8.83995	5.67231	-0.6401	0.641668	5e-05	0.00106051
Arhgef6	chrX:57231484-57338729	8.80456	5.65192	-0.63951	0.641931	5e-05	0.00106051
Abi1	chr2:22895521-23040240	60.5027	38.8468	-0.639203	0.642067	5e-05	0.00106051
Cebpa	chr7:35119292-35121931	8.85012	5.69145	-0.636902	0.643093	0.0002	0.00359453
Lamb1	chr12:31265293-31329639	9.60381	6.17882	-0.636276	0.643372	5e-05	0.00106051
Smim15	chr13:108044473-108049146	37.5177	24.1397	-0.636161	0.643422	5e-05	0.00106051
Fstl5	chr3:76074560-76710005	9.64949	6.20921	-0.636043	0.643475	5e-05	0.00106051
Smc4	chr3:69004971-69034623	2.95532	1.90454	-0.633869	0.644445	0.00265	0.0307349
Crim1	chr17:78200247-78376592	29.2001	18.832	-0.632787	0.644929	5e-05	0.00106051
Slc44a1	chr4:53440412-53622478	28.4397	18.3627	-0.631131	0.645671	5e-05	0.00106051
Frrs1l	chr4:56960135-56990391	62.2119	40.1715	-0.631018	0.645721	5e-05	0.00106051
Nos1ap	chr1:170317495-170589849	43.4494	28.0673	-0.630446	0.645977	5e-05	0.00106051
Kit	chr5:75574986-75656721	31.298	20.2196	-0.630315	0.646035	5e-05	0.00106051
Clvs2	chr10:33512333-33624600	25.0699	16.2041	-0.629601	0.646357	5e-05	0.00106051
Ar	chrX:98149749-98317147	3.95367	2.55616	-0.629215	0.646528	0.00265	0.0307349
Slitrk5	chr14:111675114-111683135	24.8865	16.0921	-0.629013	0.64662	5e-05	0.00106051
Dbi	chr1:120113279-120121096	206.706	133.707	-0.628505	0.646846	5e-05	0.00106051
Cyfip1	chr7:55842070-55962493	26.7735	17.3464	-0.626167	0.647894	5e-05	0.00106051
Cdh11	chr8:102632994-102785111	27.6576	17.9295	-0.625339	0.648267	5e-05	0.00106051
Mmp17	chr5:129584213-129608211	76.6964	49.7422	-0.624686	0.64856	5e-05	0.00106051
Kcns3	chr12:11090201-11150842	6.01817	3.91075	-0.621881	0.649824	0.00135	0.0178182
Ddit4	chr10:59949674-59951770	35.0119	22.7571	-0.621532	0.649982	5e-05	0.00106051
C1ql1	chr11:102939263-102946461	11.8506	7.70518	-0.621054	0.650193	0.00285	0.03252
Plxna4	chr6:32144556-32588192	20.1752	13.1184	-0.62099	0.650224	5e-05	0.00106051
Cd24a	chr10:43579168-43584265	8.88989	5.78649	-0.619477	0.650907	0.0028	0.0320647
Syna	chr5:134557253-134560171	4.00725	2.60948	-0.618854	0.65119	0.00385	0.0413126
Cpm	chr10:117629499-117687352	3.51318	2.2879	-0.618753	0.651233	0.0008	0.0116324
Dtnbp1	chr13:44922079-45002096	52.3396	34.0967	-0.618269	0.651451	5e-05	0.00106051
Kctd4	chr14:75896936-76010865	23.7329	15.4724	-0.617196	0.651939	5e-05	0.00106051
Prr18	chr17:8340405-8344113	13.3086	8.6876	-0.615332	0.652781	0.0001	0.00196849
Maml2	chr9:13619988-13709533	4.31211	2.81593	-0.614782	0.653028	0.0003	0.00506137
Mex3b	chr7:82867332-82871576	9.69421	6.3322	-0.614416	0.653194	5e-05	0.00106051
Zhx2	chr15:57694666-57839832	7.71951	5.0496	-0.612339	0.654135	0.00015	0.00279231
2410066E13Rik	chr6:54681771-54700406	50.4322	33.0326	-0.610455	0.65499	5e-05	0.00106051
Tmem38b	chr4:53826044-53862018	7.05436	4.62053	-0.610455	0.654989	0.0007	0.0103861
Neu4	chr1:94020492-94028330	3.80656	2.49692	-0.608339	0.655952	0.0017	0.0214766
Galnt9	chr5:110544344-110621382	57.4839	37.7087	-0.608259	0.655987	5e-05	0.00106051
Mycl1	chr4:122996098-123002480	11.4316	7.51222	-0.605715	0.657145	0.0001	0.00196849
Plekhg1	chr10:3740376-3967302	4.86617	3.19799	-0.605623	0.657188	0.0001	0.00196849
Ccdc112	chr18:46282150-46311928	7.70376	5.07027	-0.6035	0.658155	0.0005	0.00782446
Ncdn	chr4:126743749-126753429	568.917	374.687	-0.602531	0.658597	5e-05	0.00106051
Acot2	chr12:83987860-83993875	5.22022	3.44099	-0.601285	0.659166	0.00485	0.0495694
Syndig1	chr2:149830782-150004392	21.3742	14.0951	-0.600671	0.659445	5e-05	0.00106051
Nptx1	chr11:119538718-119547820	117.633	77.6059	-0.600055	0.659729	5e-05	0.00106051
Drap1	chr19:5406873-5424916	198.704	131.146	-0.599446	0.660007	5e-05	0.00106051
Ube2e2	chr14:18573576-18893627	82.7197	54.6008	-0.599309	0.66007	5e-05	0.00106051
Smpd3	chr8:106252547-106337988	29.3282	19.3659	-0.598767	0.660317	5e-05	0.00106051
Eps15	chr4:109280274-109387816	93.9958	62.0835	-0.598386	0.660492	5e-05	0.00106051
Plk2	chr13:110395043-110400843	112.082	74.1666	-0.595709	0.661717	5e-05	0.00106051
Wdr52	chr16:44394798-44482428	2.08886	1.38226	-0.595685	0.661729	0.0028	0.0320647
Cyth4	chr15:78597046-78622019	7.28461	4.82056	-0.595651	0.661746	0.00095	0.0134262
Pllp	chr8:94674894-94696242	23.2085	15.378	-0.593785	0.662602	5e-05	0.00106051
Nell2	chr15:95219449-95528706	275.627	182.862	-0.591962	0.66344	5e-05	0.00106051
Sstr3	chr15:78537014-78544345	11.3462	7.52911	-0.59166	0.66358	5e-05	0.00106051
Grik4	chr9:42520411-42944371	15.136	10.0668	-0.588384	0.66509	5e-05	0.00106051
Rhob	chr12:8497758-8499985	159.286	106.008	-0.587444	0.66552	5e-05	0.00106051
Actr3b	chr5:25760025-25850341	82.6411	55.0238	-0.586804	0.665816	5e-05	0.00106051
Mrpl52	chr14:54426908-54429750	89.8123	59.8365	-0.585886	0.666239	0.0009	0.0128338
Dusp6	chr10:99263230-99267489	34.7312	23.1413	-0.585766	0.666297	5e-05	0.00106051
Actr2	chr11:20062303-20112951	129.073	86.036	-0.585172	0.666569	5e-05	0.00106051
Rgs8	chr1:153653036-153697665	25.2794	16.8526	-0.584991	0.666653	5e-05	0.00106051
Dcbld1	chr10:52233618-52321377	5.81096	3.87561	-0.584353	0.666948	0.0022	0.0264597
Gm561	chr2:144594064-144595365	58.5275	39.0665	-0.583181	0.66749	0.00165	0.0209477
Frzb	chr2:80411969-80447396	11.5192	7.69598	-0.58186	0.6681	0.00015	0.00279231
Kcnq3	chr15:65994914-66286224	17.5345	11.715	-0.581837	0.668111	5e-05	0.00106051
Ppfia2	chr10:106470309-106933468	34.3994	22.986	-0.581626	0.668209	5e-05	0.00106051
Mt2	chr8:94172617-94173567	277.567	185.503	-0.581392	0.668318	5e-05	0.00106051
Elmod1	chr9:53911459-53975301	126.371	84.5226	-0.580255	0.668845	5e-05	0.00106051
Ip6k2	chr9:108795993-108806333	59.642	39.9322	-0.578777	0.669532	5e-05	0.00106051
Gfap	chr11:102887335-102897200	121.436	81.321	-0.578499	0.669661	5e-05	0.00106051
Sepw1	chr7:15917207-15922371	637.798	427.555	-0.57699	0.670361	5e-05	0.00106051
Capza2	chr6:17637097-17666536	163.362	109.549	-0.576495	0.67059	5e-05	0.00106051
Col9a3	chr2:180598221-180642691	5.40183	3.62298	-0.57627	0.670695	0.0048	0.0491216
Rap1a	chr3:105728281-105801336	48.8857	32.7938	-0.575988	0.670826	5e-05	0.00106051
Efcab6	chr15:83866711-84065349	5.61492	3.76952	-0.574884	0.67134	0.0033	0.0365556
Fkbp14	chr6:54577604-54593128	7.41251	4.97676	-0.574757	0.6714	0.00185	0.0230235
Htr1a	chr13:105443692-105448133	16.0919	10.809	-0.574102	0.671704	5e-05	0.00106051
Camk2b	chr11:5969665-6065748	294.7	197.975	-0.573931	0.671785	5e-05	0.00106051
Psmb5	chr14:54614119-54617995	149.651	100.573	-0.573359	0.67205	5e-05	0.00106051
Gm14295	chr2:176798599-176808704	101.522	68.2722	-0.572418	0.672487	5e-05	0.00106051
Cpne7	chr8:123117373-123135185	117.249	78.9431	-0.570688	0.673294	5e-05	0.00106051
Apcdd1	chr18:62922326-62953195	10.1743	6.85266	-0.570195	0.673526	0.0006	0.00913425
Creg2	chr1:39618405-39651182	44.8458	30.2185	-0.569543	0.673831	5e-05	0.00106051
9430023L20Rik	chr15:101284300-101290934	39.4044	26.5717	-0.568467	0.674333	5e-05	0.00106051
Egfem1	chr3:29082576-29691056	5.94218	4.00816	-0.568052	0.674527	0.00345	0.0378693
Ralgps2	chr1:156804165-156939626	14.1097	9.52116	-0.567477	0.674795	5e-05	0.00106051
Fam162a	chr16:36043843-36071515	60.9517	41.2116	-0.564616	0.676135	0.0006	0.00913425
Gabra2	chr5:70961056-71095849	84.7296	57.3208	-0.563808	0.676514	5e-05	0.00106051
Klhl5	chr5:65131230-65168142	24.2608	16.417	-0.563442	0.676688	5e-05	0.00106051
Nmt1	chr11:103028561-103066105	87.2557	59.0987	-0.562122	0.677305	5e-05	0.00106051
Zfp462	chr4:54947944-55083563	8.52866	5.7831	-0.560475	0.678078	5e-05	0.00106051
Crls1	chr2:132846665-132866768	35.6335	24.1969	-0.55841	0.679049	5e-05	0.00106051
Galnt6	chr15:100689914-100729376	3.13644	2.12991	-0.558335	0.679085	0.00245	0.0288652
Tmem119	chr5:113793728-113800352	15.8796	10.7862	-0.557987	0.679249	0.00045	0.00715366
Cdh8	chr8:99028768-99416457	26.5275	18.0434	-0.556014	0.680177	5e-05	0.00106051
Git1	chr11:77493411-77507774	157.638	107.23	-0.555909	0.680229	5e-05	0.00106051
Gfra1	chr19:58236691-58454466	15.7646	10.7345	-0.554442	0.680924	5e-05	0.00106051
BC018242	chr9:21938273-21948907	108.86	74.1621	-0.553725	0.681261	5e-05	0.00106051
Fam19a5	chr15:87544298-87759364	72.6591	49.4997	-0.553723	0.681259	5e-05	0.00106051
Efna3	chr3:89314950-89322879	56.7603	38.671	-0.553631	0.681304	5e-05	0.00106051
Prickle2	chr6:92370891-92706184	49.198	33.5226	-0.553468	0.681381	5e-05	0.00106051
Med10	chr13:69809881-69816094	39.9264	27.2133	-0.553033	0.681587	0.00095	0.0134262
Dok6	chr18:89301134-89769136	29.3294	20.0074	-0.551809	0.682162	0.0012	0.0162067
Hist3h2a	chr11:58954684-58956674	22.1627	15.1299	-0.550724	0.682674	0.00035	0.00578907
Adamts4	chr1:171250421-171259922	4.9055	3.34912	-0.550618	0.682728	0.00375	0.0404171
Ccdc34	chr2:110017816-110050479	7.77478	5.30962	-0.550192	0.682929	0.0041	0.0434229
Homer2	chr7:81600480-81706925	17.0692	11.6594	-0.549906	0.683067	5e-05	0.00106051
Sez6	chr11:77930942-77979042	78.032	53.3539	-0.548473	0.683744	5e-05	0.00106051
Dgkb	chr12:37880704-38633410	42.241	28.8862	-0.548265	0.683843	5e-05	0.00106051
Slc1a1	chr19:28835165-28913960	62.2618	42.5878	-0.547905	0.684012	5e-05	0.00106051
Tnr	chr1:159523768-159924922	20.8595	14.2745	-0.54727	0.684316	5e-05	0.00106051
2010204K13Rik	chrX:7411816-7422988	48.4087	33.1562	-0.545987	0.684922	0.0029	0.0329641
Ccdc32	chr2:119017778-119029393	40.1765	27.519	-0.545924	0.684953	5e-05	0.00106051
Garem	chr18:21127341-21300139	11.6977	8.01323	-0.545767	0.685026	0.0002	0.00359453
Pm20d2	chr4:33170405-33189737	3.82635	2.62145	-0.545603	0.685105	0.00195	0.0240418
Mageh1	chrX:153036165-153037563	40.0193	27.4187	-0.545537	0.685137	0.00015	0.00279231
Rin1	chr19:5050807-5057071	30.9827	21.2327	-0.545175	0.685308	5e-05	0.00106051
Rdh14	chr12:10390779-10395562	26.9969	18.5106	-0.544444	0.685657	0.00025	0.00433845
Faim	chr9:98986372-99002019	24.0026	16.4652	-0.543768	0.685976	0.0016	0.0204657
Qdpr	chr5:45434031-45450229	128.276	88.017	-0.543402	0.686153	5e-05	0.00106051
Rapgef5	chr12:117516478-117756978	36.2538	24.8811	-0.543084	0.686303	5e-05	0.00106051
Rchy1	chr5:91948841-91972137	24.9773	17.1545	-0.54203	0.686804	0.0003	0.00506137
Ramp2	chr11:101246333-101248250	32.6082	22.4096	-0.541118	0.687238	0.0013	0.0173142
Mllt3	chr4:87769924-88033407	11.2612	7.74028	-0.540899	0.687341	5e-05	0.00106051
Large	chr8:72814598-73352556	66.9869	46.1001	-0.539109	0.688196	5e-05	0.00106051
Rap2b	chr3:61364506-61368703	26.5948	18.312	-0.538356	0.688556	5e-05	0.00106051
Ccng2	chr5:93267572-93276231	30.6397	21.1005	-0.538124	0.688665	5e-05	0.00106051
Tmcc3	chr10:94514856-94590954	13.6818	9.42623	-0.537502	0.688961	5e-05	0.00106051
Tpd52l1	chr10:31332379-31445921	25.1476	17.3393	-0.536374	0.689501	0.001	0.0139711
Slc24a2	chr4:86983125-87230540	81.3641	56.1021	-0.536339	0.689519	5e-05	0.00106051
Crmp1	chr5:37242057-37292163	103.142	71.148	-0.53573	0.689806	5e-05	0.00106051
Lsm11	chr11:45928268-45944935	9.44115	6.51471	-0.535263	0.690034	5e-05	0.00106051
Hapln1	chr13:89540635-89611832	9.93641	6.85978	-0.534562	0.690368	5e-05	0.00106051
Mrps33	chr6:39801806-39810936	77.3801	53.4251	-0.534444	0.690424	5e-05	0.00106051
Msra	chr14:64122620-64455903	62.1744	42.9353	-0.534156	0.690562	5e-05	0.00106051
Ephx1	chr1:180989555-181017495	16.2892	11.2533	-0.533564	0.690844	0.00135	0.0178182
Kcnip2	chr19:45792345-45816063	92.5881	63.9707	-0.533415	0.690917	5e-05	0.00106051
Nf2	chr11:4765844-4849544	38.5901	26.6801	-0.532463	0.691372	5e-05	0.00106051
Slc14a1	chr18:78100090-78142119	7.39438	5.11351	-0.532117	0.69154	0.001	0.0139711
Nudt19	chr7:35547184-35555928	22.6297	15.6528	-0.531793	0.691693	0.00045	0.00715366
Mt3	chr8:94152606-94154148	405.715	280.638	-0.531755	0.691712	5e-05	0.00106051
Psph	chr5:129765557-129787253	15.433	10.6864	-0.530249	0.692438	0.0017	0.0214766
Slc35f3	chr8:126298578-126395977	21.241	14.7234	-0.528736	0.693159	0.0001	0.00196849
Car12	chr9:66713685-66766845	11.6686	8.09036	-0.528351	0.693345	0.00095	0.0134262
Fth1	chr19:9980599-9985111	1162.72	807.145	-0.5266	0.694187	5e-05	0.00106051
Gpc1	chr1:92831685-92860196	41.0318	28.4924	-0.526164	0.694398	5e-05	0.00106051
Asap2	chr12:21111755-21286237	16.5365	11.4856	-0.525836	0.694561	0.00055	0.0084815
Pls3	chrX:75785653-75875170	107.674	74.8226	-0.525124	0.694899	5e-05	0.00106051
Pfn1	chr11:70651846-70654650	183.979	127.894	-0.524593	0.695155	5e-05	0.00106051
Btbd9	chr17:30215523-30576287	23.5026	16.357	-0.522908	0.695966	5e-05	0.00106051
Tnfaip8l3	chr9:54025605-54068411	13.5397	9.42547	-0.522563	0.696136	0.0016	0.0204657
Pcdh1	chr18:38196693-38209762	42.2509	29.4234	-0.522018	0.696397	5e-05	0.00106051
Kctd15	chr7:34639015-34652841	7.54525	5.25821	-0.520998	0.69689	0.0043	0.0450601
Mrps14	chr1:160195259-160201186	23.6833	16.5152	-0.520071	0.697335	0.00055	0.0084815
Fam84a	chr12:14147597-14152038	36.1019	25.1813	-0.519725	0.697506	5e-05	0.00106051
Hunk	chr16:90386396-90499553	9.94968	6.94196	-0.519307	0.697707	0.0003	0.00506137
Arpc1a	chr5:145083868-145108756	140.319	97.9162	-0.519095	0.697811	5e-05	0.00106051
Lix1	chr17:17402685-17459388	32.0925	22.4061	-0.518345	0.698172	5e-05	0.00106051
Sprn	chr7:140137563-140154659	96.9038	67.7605	-0.516108	0.699255	5e-05	0.00106051
Trpc5	chrX:144381670-144688180	6.91213	4.84096	-0.513837	0.700357	0.0012	0.0162067
Arpc3	chr5:122391927-122406178	178.597	125.089	-0.513756	0.700398	5e-05	0.00106051
C230081A13Rik	chr9:56201128-56418050	11.0695	7.75548	-0.513308	0.700617	0.0001	0.00196849
Prrt1	chr17:34629685-34632260	62.3407	43.68	-0.513204	0.700666	0.0003	0.00506137
Sub1	chr15:11981338-11996007	85.0928	59.6312	-0.512969	0.700778	0.00015	0.00279231
Ccdc43	chr11:102684687-102697725	15.9553	11.1844	-0.512551	0.700983	0.0008	0.0116324
Gria2	chr3:80684935-80802791	187.892	131.735	-0.512263	0.701121	0.00025	0.00433845
Tfdp2	chr9:96196274-96323646	10.2861	7.21317	-0.511988	0.701254	5e-05	0.00106051
Ndrg1	chr15:66929317-66969641	43.4107	30.4546	-0.511389	0.701546	5e-05	0.00106051
Ryr1	chr7:29003339-29125151	3.6042	2.52915	-0.511024	0.701723	0.00025	0.00433845
Taldo1	chr7:141392159-141402976	82.5654	57.9591	-0.510503	0.701978	5e-05	0.00106051
Tbc1d16	chr11:119143042-119228499	11.7072	8.22038	-0.510121	0.702164	5e-05	0.00106051
Fgf13	chrX:59062149-59134436	104.689	73.5328	-0.509647	0.702393	5e-05	0.00106051
Kctd6	chr14:8214147-8223569	39.3942	27.6737	-0.509466	0.702482	0.0001	0.00196849
Mt1	chr8:94179088-94180327	419.59	295.148	-0.507541	0.70342	5e-05	0.00106051
Msrb2	chr2:19371635-19394971	31.6522	22.2679	-0.50734	0.703518	0.0011	0.0150894
Selm	chr11:3514701-3517351	109.83	77.3958	-0.504948	0.704687	0.0003	0.00506137
Psd	chr19:46304736-46327156	154.224	108.688	-0.50483	0.704741	5e-05	0.00106051
Tmem258	chr19:10204201-10207824	85.4151	60.1967	-0.504807	0.704755	0.00395	0.0421482
Nr4a3	chr4:48051247-48083352	15.8714	11.19	-0.504217	0.705042	0.0016	0.0204657
Camkv	chr9:107935919-107949691	277.383	195.579	-0.504128	0.705086	5e-05	0.00106051
Camk2a	chr18:60925631-60988152	711.852	501.95	-0.504034	0.705133	0.0012	0.0162067
Lrrc20	chr10:61475832-61582228	13.1002	9.2432	-0.503127	0.705577	0.001	0.0139711
D430019H16Rik	chr12:105453855-105493095	55.7237	39.321	-0.50299	0.705642	0.0001	0.00196849
Zdhhc2	chr8:40423814-40484842	27.5018	19.4476	-0.499929	0.707139	0.00015	0.00279231
Rnf19a	chr15:36239933-36283147	16.7743	11.8674	-0.499247	0.707475	0.0002	0.00359453
Dagla	chr19:10245264-10304877	33.2808	23.5627	-0.498184	0.707997	5e-05	0.00106051
Chst15	chr7:132236254-132318291	13.5149	9.56983	-0.497982	0.708095	0.0003	0.00506137
Chst1	chr2:92599706-92615252	133.876	94.8188	-0.497648	0.708258	5e-05	0.00106051
Epn2	chr11:61517248-61579687	49.3448	34.9576	-0.49729	0.708435	5e-05	0.00106051
Icam5	chr9:21032037-21039036	132.59	93.942	-0.497125	0.708515	5e-05	0.00106051
Prdm8	chr5:98180868-98187448	26.1641	18.5867	-0.49332	0.710389	0.00015	0.00279231
Cald1	chr6:34709443-34775469	9.55654	6.79005	-0.493067	0.710513	0.00155	0.0199629
Ak4	chr4:101419288-101467771	23.0199	16.3577	-0.492909	0.71059	5e-05	0.00106051
Nfib	chr4:82290172-82505308	20.7976	14.7858	-0.492201	0.710938	5e-05	0.00106051
Tmod3	chr9:75497783-75559657	13.9877	9.95157	-0.491167	0.711451	0.00055	0.0084815
Slc35c2	chr2:165276521-165287838	39.0721	27.8177	-0.490138	0.711958	0.00015	0.00279231
Mal2	chr15:54571365-54602846	96.2473	68.585	-0.488853	0.712591	5e-05	0.00106051
Rae1	chr2:173000116-173015739	38.5864	27.4966	-0.488841	0.712598	0.00015	0.00279231
Gabrb1	chr5:71700015-72137244	23.985	17.0951	-0.488555	0.712741	0.00065	0.00977669
Gnaq	chr19:16132830-16387453	66.1237	47.1366	-0.488319	0.712855	5e-05	0.00106051
Sec11c	chr18:65800577-65817657	99.2978	70.7974	-0.488066	0.712981	0.0003	0.00506137
41702	chr1:72427111-72536564	9.77395	6.96983	-0.487819	0.713103	0.0012	0.0162067
Tgfa	chr6:86195250-86275449	8.44299	6.02263	-0.487359	0.713329	0.00145	0.0189102
Rab3d	chr9:21907510-21918121	6.35738	4.53852	-0.486211	0.713898	0.0028	0.0320647
Cpox	chr16:58670207-58680389	19.4567	13.8909	-0.486131	0.713939	0.00025	0.00433845
Chrm3	chr13:9876612-10360803	21.8788	15.621	-0.486047	0.713979	0.0003	0.00506137
Skil	chr3:31095057-31122923	17.527	12.5186	-0.485499	0.714247	5e-05	0.00106051
Parp8	chr13:116854823-117025516	13.4501	9.61693	-0.483971	0.715008	0.001	0.0139711
St5	chr7:109523910-109617147	8.76951	6.27188	-0.483598	0.715192	0.001	0.0139711
Slit3	chr11:35121455-35708507	14.6133	10.4535	-0.4833	0.715342	0.00015	0.00279231
Lpar1	chr4:58435251-58553491	8.89501	6.36443	-0.482966	0.715506	0.0031	0.0347933
Odc1	chr12:17544872-17551502	30.2515	21.6453	-0.482954	0.715512	0.0002	0.00359453
Bphl	chr13:34037640-34074074	28.297	20.2586	-0.482114	0.715927	0.00235	0.0278836
Gjc3	chr5:137953808-137962959	14.0183	10.0458	-0.480723	0.71662	0.0004	0.00647333
Rab26	chr17:24529053-24533747	38.6954	27.7345	-0.48048	0.716739	0.00075	0.0110011
Slc39a11	chr11:113244854-113565815	11.3755	8.16168	-0.478996	0.717479	0.0031	0.0347933
Tmeff1	chr4:48585192-48663131	46.8147	33.6048	-0.478295	0.717826	0.00015	0.00279231
Chrm1	chr19:8664004-8683602	47.4884	34.092	-0.478142	0.717902	0.0001	0.00196849
Csnk1a1	chr18:61555581-61588299	110.051	79.0069	-0.478116	0.717912	5e-05	0.00106051
Rbfox1	chr16:5884792-7412480	92.012	66.0767	-0.47768	0.718131	5e-05	0.00106051
Plekhg5	chr4:152096718-152115400	36.1789	25.9864	-0.477392	0.718275	5e-05	0.00106051
Kbtbd11	chr8:15011024-15033332	37.479	26.9345	-0.476629	0.718656	5e-05	0.00106051
Them4	chr3:94310131-94332532	15.8754	11.4129	-0.476126	0.718905	0.0033	0.0365556
Mki67ip	chr1:118321842-118333831	21.319	15.3286	-0.475916	0.719011	0.00195	0.0240418
Cttnbp2	chr6:18366476-18514825	43.5999	31.3563	-0.475567	0.719183	5e-05	0.00106051
Cnn3	chr3:121426540-121458205	54.7194	39.3683	-0.475016	0.719458	0.0001	0.00196849
Ppp3r1	chr11:17159297-17200380	329.141	236.887	-0.474505	0.719713	0.00035	0.00578907
Tpst2	chr5:112276706-112315356	20.7292	14.9207	-0.474354	0.719791	0.0017	0.0214766
Lrp1b	chr2:40596772-42653598	5.60167	4.03382	-0.473711	0.72011	5e-05	0.00106051
Cdk17	chr10:93160875-93241342	77.4523	55.783	-0.473483	0.720224	0.0001	0.00196849
2810011L19Rik	chr12:105336593-105383932	8.1286	5.85685	-0.472883	0.720524	0.0042	0.0442605
Chn1	chr2:73596525-73775346	292.764	210.954	-0.472807	0.72056	0.0001	0.00196849
Syt17	chr7:118381855-118443552	41.1903	29.6815	-0.472738	0.720594	0.0005	0.00782446
Desi1	chr15:81992522-82016140	48.703	35.0983	-0.472611	0.72066	0.0001	0.00196849
9830001H06Rik	chr2:157010441-157079265	8.44342	6.08538	-0.47248	0.720725	0.0001	0.00196849
Ubac2	chr14:121878605-122021035	29.2834	21.1059	-0.472436	0.720746	0.00085	0.0122454
Nebl	chr2:17346733-17731068	24.983	18.0141	-0.471826	0.721054	0.00015	0.00279231
Atp2b3	chrX:73503085-73571005	44.5341	32.1187	-0.471498	0.721216	0.0001	0.00196849
H3f3a	chr1:180802567-180813603	124.941	90.1318	-0.471135	0.721395	0.0003	0.00506137
Arf1	chr11:59211411-59228267	287.828	207.641	-0.471111	0.721407	5e-05	0.00106051
Ptma	chr1:86526735-86530698	259.521	187.235	-0.471002	0.721464	0.00015	0.00279231
Plekhb1	chr7:100643895-100662394	180.314	128.166	-0.469488	0.710793	0.0001	0.00196849
Fuca1	chr4:135920725-135940300	16.7163	12.0801	-0.468622	0.722654	0.0013	0.0173142
Ephb3	chr16:21204794-21223304	8.56817	6.19996	-0.466729	0.723604	0.0018	0.0225041
Zdhhc20	chr14:57832701-57890262	18.4622	13.361	-0.466549	0.723695	0.0001	0.00196849
Grasp	chr15:101221190-101232756	37.1174	26.8697	-0.466116	0.723911	0.00095	0.0134262
Map6d1	chr16:20233308-20241358	23.2709	16.8505	-0.465735	0.724102	0.0004	0.00647333
Bai2	chr4:129985077-130022633	137.211	99.3673	-0.465552	0.724193	0.0001	0.00196849
Pfn2	chr3:57841894-57847757	296.523	214.803	-0.465134	0.724406	5e-05	0.00106051
Dars	chr1:128363706-128417416	34.6905	25.1313	-0.465059	0.724443	0.0003	0.00506137
Pon2	chr6:5264623-5298373	24.1635	17.5087	-0.464759	0.724593	0.0014	0.0183814
Atp2c1	chr9:105411361-105521257	61.5003	44.5757	-0.464336	0.724805	0.0001	0.00196849
Ube2a	chrX:36874365-36884220	33.0745	23.9844	-0.46362	0.725163	0.001	0.0139711
Nkain1	chr4:130530130-130574036	29.7562	21.5811	-0.463421	0.725264	0.00035	0.00578907
Arhgef3	chr14:27238038-27403904	39.6372	28.7546	-0.46306	0.725445	0.0001	0.00196849
Slitrk3	chr3:73048124-73056943	29.579	21.4741	-0.461971	0.725991	5e-05	0.00106051
Rras2	chr7:114046781-114117781	12.0879	8.7835	-0.460699	0.726636	0.00435	0.0454541
Sdcbp	chr4:6365679-6396122	109.275	79.4231	-0.460331	0.726819	5e-05	0.00106051
Unc5b	chr10:60762594-60831581	5.62777	4.09091	-0.460143	0.726915	0.0028	0.0320647
Pfkfb3	chr2:11471430-11553929	10.3938	7.56229	-0.458826	0.727577	0.00085	0.0122454
Tor1a	chr2:30960560-30967918	31.1374	22.6552	-0.458801	0.727588	0.00165	0.0209477
Sptbn2	chr19:4711222-4752352	185.901	135.27	-0.45869	0.727645	0.0013	0.0173142
Slc8a1	chr17:81373104-81738377	26.4176	19.2273	-0.458346	0.727822	5e-05	0.00106051
Prkce	chr17:86167784-86657919	114.6	83.4563	-0.457521	0.72824	0.00015	0.00279231
Casp9	chr4:141793611-141826003	14.9111	10.8642	-0.456802	0.728598	0.00055	0.0084815
Cpne4	chr9:104569787-105034544	34.8967	25.4271	-0.456726	0.728639	0.00015	0.00279231
2900026A02Rik	chr5:113086322-113163313	20.6572	15.0537	-0.456527	0.728739	0.0001	0.00196849
Nt5dc3	chr10:86779004-86838389	49.1145	35.7953	-0.456376	0.728813	0.00015	0.00279231
Rtn4rl1	chr11:75193992-75267762	36.644	26.7072	-0.456349	0.728829	5e-05	0.00106051
Sccpdh	chr1:179668230-179687184	43.6016	31.787	-0.455944	0.729033	0.0003	0.00506137
3110035E14Rik	chr1:9548045-9631092	132.138	96.3385	-0.455861	0.729075	0.0002	0.00359453
Ctnnbl1	chr2:157737400-157891903	15.996	11.6667	-0.455309	0.729351	0.0018	0.0225041
Efnb3	chr11:69554091-69560237	50.748	37.0665	-0.453236	0.730403	0.00025	0.00433845
Kpna4	chr3:69072220-69127092	33.7784	24.672	-0.453225	0.730408	0.0001	0.00196849
Elk1	chrX:20933394-20950608	28.7761	21.0204	-0.453084	0.730481	0.0002	0.00359453
Lonrf3	chrX:36328408-36366856	6.49855	4.74735	-0.452994	0.730525	0.00135	0.0178182
Cdc42se1	chr3:95228779-95236409	35.8872	26.2174	-0.452942	0.73055	0.0006	0.00913425
Scrg1	chr8:57455922-57477585	63.7451	46.5857	-0.452427	0.730812	0.0028	0.0320647
Arid1b	chr17:4995073-5347656	13.1599	9.61928	-0.45215	0.730954	0.0001	0.00196849
Slc8a2	chr7:16130299-16160511	97.8704	71.5747	-0.451423	0.731321	0.0001	0.00196849
Mkl1	chr15:80977764-81190757	25.7317	18.8215	-0.451168	0.731452	0.00395	0.0421482
Gpr155	chr2:73341505-73386480	22.719	16.6198	-0.451001	0.731537	0.0002	0.00359453
Cdc42se2	chr11:54717414-54787703	80.7112	59.0852	-0.449972	0.732057	0.0001	0.00196849
Ola1	chr2:73092800-73214447	65.2466	47.7882	-0.449248	0.732424	0.00015	0.00279231
Sbk1	chr7:126272618-126294999	34.8629	25.5409	-0.448885	0.73261	0.00025	0.00433845
Nfia	chr4:97567874-98118876	6.70908	4.91836	-0.447936	0.73309	0.0012	0.0162067
Rogdi	chr16:5008728-5013553	139.875	102.581	-0.447376	0.733376	0.0002	0.00359453
Kif1c	chr11:70700547-70731970	25.8557	18.9657	-0.447086	0.733521	5e-05	0.00106051
Cap2	chr13:46501902-46650281	86.8275	63.6904	-0.447076	0.733528	0.00015	0.00279231
Acvr1	chr2:58446437-58566828	15.876	11.6547	-0.445934	0.734108	0.0015	0.0194477
D8Ertd82e	chr8:36094827-36147787	16.3355	11.9952	-0.445555	0.734303	0.0004	0.00647333
Traf3	chr12:111166547-111267148	19.9261	14.6319	-0.445538	0.734308	0.0006	0.00913425
Gyk	chrX:85701936-85776819	11.1764	8.20933	-0.445112	0.734524	0.00125	0.0167821
Tmem70	chr1:16665190-16678275	29.4215	21.6379	-0.44331	0.735445	0.00195	0.0240418
Metrn	chr17:25794570-25797045	40.9045	30.0954	-0.44272	0.735748	0.00135	0.0178182
Rab27b	chr18:69979130-70141590	10.7433	7.90667	-0.442289	0.735963	0.0006	0.00913425
Prkrir	chr7:98703362-98718061	33.1637	24.4223	-0.44141	0.736417	0.0002	0.00359453
Impa1	chr3:10313539-10331439	33.667	24.7987	-0.441067	0.736588	0.00065	0.00977669
Tmem63a	chr1:180942517-180975104	9.94331	7.32636	-0.440629	0.736813	0.00445	0.0462504
Rab3ip	chr10:116905783-116950380	19.4999	14.3754	-0.439867	0.737204	0.00175	0.0220061
Coq2	chr5:100654725-100674256	47.9657	35.3606	-0.43986	0.737206	0.0006	0.00913425
Dgat2	chr7:99153662-99182713	39.7341	29.2985	-0.439549	0.737364	0.0003	0.00506137
Tbc1d1	chr5:64160210-64351486	10.9932	8.11344	-0.438232	0.738042	0.0011	0.0150894
Chrd	chr16:20724453-20742384	31.7108	23.4077	-0.437993	0.738162	0.00085	0.0122454
Brd9	chr13:73937837-73960895	67.0081	49.4644	-0.437945	0.738185	5e-05	0.00106051
Acot13	chr13:24817954-24831489	112.502	83.0729	-0.437505	0.738413	0.0015	0.0194477
Capzb	chr4:139192898-139291820	149.7	110.57	-0.43712	0.738611	0.00015	0.00279231
Rnf2	chr1:151469405-151500823	18.1057	13.3762	-0.436779	0.738784	0.00105	0.0145438
Lman2l	chr1:36423185-36445239	25.0242	18.4889	-0.436663	0.738841	0.00185	0.0230235
Map4	chr9:109931773-110083954	153.458	113.384	-0.436624	0.73886	0.0004	0.00647333
Mcts1	chrX:38600657-38613522	54.7847	40.4838	-0.436427	0.738962	0.00295	0.0334208
Ybx1	chr4:119277326-119294513	57.1088	42.2379	-0.435174	0.739604	0.00035	0.00578907
Syne1	chr10:5020195-5194707	40.026	29.6084	-0.434931	0.739729	0.00035	0.00578907
Ptbp3	chr4:59471867-59549364	6.7758	5.01335	-0.434616	0.73989	0.0021	0.0255343
Hspe1	chr1:55088147-55091317	104.348	77.2394	-0.433994	0.74021	0.0014	0.0183814
Slc25a17	chr15:81318920-81360765	24.9396	18.4757	-0.432806	0.740818	0.0037	0.0399868
Grm5	chr7:87584167-88135063	48.4765	35.9218	-0.432425	0.741015	0.00015	0.00279231
Arhgef17	chr7:100869745-100932161	37.2422	27.6003	-0.432255	0.741103	0.00015	0.00279231
Rplp1	chr9:61913282-61914510	779.534	577.988	-0.431572	0.741453	0.0003	0.00506137
Agfg2	chr5:137650853-137684693	29.939	22.2193	-0.430213	0.742152	0.0009	0.0128338
Cplx2	chr13:54371348-54383917	310.331	230.325	-0.430133	0.742191	0.0022	0.0264597
Padi2	chr4:140906359-140957902	11.073	8.21958	-0.429906	0.742308	0.0021	0.0255343
Olig1	chr16:91269768-91271939	61.4986	45.6521	-0.429872	0.742327	0.00015	0.00279231
Itpr1	chr6:108213095-108551116	81.4226	60.4687	-0.429241	0.742653	0.00075	0.0110011
Pqlc1	chr18:80255244-80292724	16.3405	12.1424	-0.428397	0.743086	0.0049	0.0499785
Dclk2	chr3:86786149-86920884	30.1884	22.4388	-0.428	0.743292	0.00025	0.00433845
Nrn1	chr13:36725624-36734454	149.948	111.455	-0.427998	0.743291	0.00015	0.00279231
Xpnpep1	chr19:52991179-53038654	27.9991	20.8255	-0.427028	0.743792	0.00075	0.0110011
Fam189a1	chr7:64756095-65156528	30.0162	22.3294	-0.426796	0.743912	0.0016	0.0204657
Ak5	chr3:152396009-152681432	116.105	86.4022	-0.426294	0.744173	0.00205	0.0250221
Ppp1r9b	chr11:94991211-95006898	304.845	226.904	-0.425998	0.744326	0.00145	0.0189102
Tbc1d14	chr5:36490603-36586226	33.5213	24.9519	-0.425928	0.74436	0.0004	0.00647333
Gldc	chr19:30098440-30175441	15.1739	11.2972	-0.425622	0.744515	0.00175	0.0220061
Hdac1	chr4:129516103-129542646	21.1551	15.7518	-0.42549	0.744586	0.0037	0.0399868
Eif4a1	chr11:69666935-69672423	167.982	125.131	-0.42486	0.744907	5e-05	0.00106051
Phf20	chr2:156196646-156309953	29.7393	22.1534	-0.424846	0.74492	0.0005	0.00782446
Cnksr2	chrX:157821572-158043110	60.6352	45.2565	-0.422029	0.746373	0.00035	0.00578907
Rasgef1a	chr6:118066384-118091546	122.185	91.2685	-0.420873	0.74697	0.0002	0.00359453
Htra1	chr7:130936202-130985658	92.122	68.8359	-0.420384	0.747225	0.0003	0.00506137
Cst3	chr2:148871731-148875468	1196.93	894.48	-0.420212	0.747312	0.00045	0.00715366
Vps29	chr5:122354412-122363287	98.2133	73.4181	-0.419781	0.747537	0.0011	0.0150894
Snx12	chrX:101097785-101222563	31.7674	23.7559	-0.419264	0.747808	0.0028	0.0320647
Nckap1	chr2:80501294-80580965	162.422	121.519	-0.418562	0.748168	0.00045	0.00715366
Jph4	chr14:55106825-55116935	132.605	99.3106	-0.417113	0.74892	0.00035	0.00578907
Zswim6	chr13:107724616-107890064	8.48889	6.36188	-0.416123	0.749436	0.00255	0.0298001
Fig4	chr10:41188171-41303241	16.5703	12.4235	-0.415522	0.749745	0.00245	0.0288652
Mipep	chr14:60784565-60905480	20.4398	15.3349	-0.414565	0.750247	0.0037	0.0399868
Rgs5	chr1:169655500-169693526	22.7691	17.0936	-0.413617	0.750737	0.00455	0.0470791
Ptpn3	chr4:57190840-57301837	15.293	11.4853	-0.41309	0.751017	0.0004	0.00647333
Ndufa3	chr7:3617372-3620161	281.117	211.252	-0.412206	0.751474	0.003	0.0338825
Slc41a1	chr1:131828011-131848864	26.9846	20.2876	-0.411538	0.751821	0.0009	0.0128338
Sec14l2	chr11:4097039-4118729	33.9137	25.5017	-0.411272	0.751959	0.0009	0.0128338
Atp5g1	chr11:96072792-96075694	196.454	147.729	-0.411238	0.751978	0.00105	0.0145438
Wbp11	chr6:136813653-136828216	61.3143	46.1073	-0.411226	0.751983	0.0005	0.00782446
Prnp	chr2:131909927-131938431	457.658	344.34	-0.410435	0.752396	0.00105	0.0145438
Grm1	chr10:10686058-11082331	14.8038	11.1402	-0.410195	0.752523	0.0012	0.0162067
Add2	chr6:86028680-86124409	67.1276	50.5325	-0.409696	0.752783	0.00065	0.00977669
Trf	chr9:103208875-103230286	91.6738	69.0326	-0.409231	0.753024	0.0003	0.00506137
Klhl29	chr12:5077465-5375682	11.022	8.3026	-0.408756	0.753275	0.00135	0.0178182
Mrfap1	chr5:36794866-36796754	251.934	189.776	-0.40875	0.753277	0.0004	0.00647333
Khdrbs3	chr15:68928419-69093518	129.389	97.4696	-0.408687	0.753307	0.00035	0.00578907
Arhgef4	chr1:34801721-34812754	115.583	87.0884	-0.408378	0.753471	0.00045	0.00715366
Zhx1	chr15:58047002-58076489	23.9779	18.0703	-0.408083	0.753623	0.0006	0.00913425
Islr2	chr9:58196296-58208808	28.5792	21.556	-0.406871	0.754255	0.00145	0.0189102
Anks1b	chr10:89873508-90972984	78.24	59.0148	-0.406828	0.754279	0.00075	0.0110011
Cck	chr9:121489823-121495689	406.297	306.542	-0.406446	0.754478	0.0007	0.0103861
Clip4	chr17:71769690-71864210	21.8975	16.5281	-0.405845	0.754794	0.0015	0.0194477
Fam212b	chr3:105704598-105720842	27.5273	20.7804	-0.405642	0.754901	0.00095	0.0134262
Uqcr11	chr10:80402996-80406821	298.059	225.069	-0.405226	0.755116	0.00095	0.0134262
Aph1b	chr9:66775486-66795423	10.6665	8.05812	-0.404576	0.755461	0.004	0.0425816
Tmem150c	chr5:100077872-100159808	27.8895	21.0721	-0.404387	0.755557	0.0014	0.0183814
Ptpra	chr2:130450277-130563749	74.4778	56.2869	-0.404012	0.755754	0.00035	0.00578907
Clstn2	chr9:97444394-98033167	36.8843	27.9038	-0.402544	0.756522	0.00105	0.0145438
Cldn10	chr14:118787870-118874525	59.3885	44.9302	-0.402499	0.756547	0.00325	0.0361235
Calm2	chr17:87433400-87446935	895.9	677.988	-0.402078	0.756767	0.0016	0.0204657
Gsn	chr2:35256358-35307902	23.504	17.7938	-0.401536	0.757054	0.0025	0.029349
Gtf2h5	chr17:6079827-6085485	65.6407	49.6965	-0.401447	0.757099	0.0021	0.0255343
Pkp4	chr2:59160849-59355205	81.3002	61.6174	-0.399922	0.7579	0.0006	0.00913425
Vstm2l	chr2:157914652-157944719	57.6255	43.6844	-0.399589	0.758074	0.0028	0.0320647
Dtd1	chr2:144599952-144768747	54.7442	41.5034	-0.399475	0.758133	0.0027	0.0311971
Tomm22	chr15:79670867-79672862	68.1199	51.6608	-0.399006	0.75838	0.00215	0.0260061
Lman2	chr13:55343832-55362783	29.5102	22.3824	-0.39885	0.758463	0.0012	0.0162067
Ifngr2	chr16:91547093-91564007	37.4417	28.4006	-0.398728	0.758529	0.0024	0.0283955
Lrrc8d	chr5:105699968-105815215	19.4089	14.7237	-0.398577	0.758606	0.00135	0.0178182
Ndufa5	chr6:24518665-24527687	157.341	119.364	-0.398527	0.758633	0.0027	0.0311971
Foxg1	chr12:49382882-49386867	51.2326	38.8813	-0.397989	0.758917	0.0011	0.0150894
Dlg3	chrX:100767722-100818410	64.5318	48.9927	-0.397444	0.759202	0.0006	0.00913425
Slc16a1	chr3:104638667-104658462	13.4921	10.2462	-0.397024	0.759422	0.0041	0.0434229
Tnfrsf21	chr17:43016554-43089188	39.3222	29.8768	-0.39632	0.759795	0.00075	0.0110011
Rps17	chr7:81342732-81345234	374.615	284.657	-0.396185	0.759865	0.0012	0.0162067
Dio2	chr12:90724551-90738438	14.5551	11.0614	-0.395996	0.759967	0.00165	0.0209477
Slc25a5	chrX:36795651-36798806	212.14	161.261	-0.395617	0.760163	0.0007	0.0103861
Frmpd4	chrX:167471308-168577233	16.2671	12.3679	-0.39535	0.760301	0.0008	0.0116324
Exoc6	chr19:37550417-37683249	18.1655	13.8239	-0.394038	0.760997	0.0044	0.0458608
Ss18	chr18:14625628-14682914	14.979	11.4197	-0.391414	0.762381	0.00455	0.0470791
Fam155a	chr8:9206009-9771023	49.7191	37.9112	-0.391176	0.762508	0.00085	0.0122454
Ahcyl2	chr6:29768442-29912310	54.0517	41.2351	-0.390466	0.762883	0.0009	0.0128338
Zfand6	chr7:84615053-84679351	37.9758	28.9774	-0.390155	0.763049	0.0025	0.029349
Lynx1	chr15:74747855-74752979	139.836	106.705	-0.390113	0.763072	0.0007	0.0103861
Chst2	chr9:95400925-95407270	28.596	21.8285	-0.389601	0.763341	0.00055	0.0084815
Ech1	chr7:28825337-28832239	52.1765	39.8331	-0.389432	0.76343	0.0046	0.0475139
Actb	chr5:142903115-142906724	351.296	268.191	-0.389427	0.763433	0.0011	0.0150894
Robo1	chr16:72663148-73046100	8.72068	6.65905	-0.389124	0.763593	0.00325	0.0361235
Plekha3	chr2:76675314-76697335	19.4817	14.8785	-0.388889	0.763717	0.00355	0.0386905
Pou3f3	chr1:42697145-42700209	34.9351	26.7074	-0.38744	0.764486	0.0012	0.0162067
Enox1	chr14:77156762-77721763	15.9879	12.2229	-0.387398	0.764509	0.0039	0.0417503
Spns2	chr11:72451637-72489920	32.6234	24.9436	-0.387237	0.764592	0.00205	0.0250221
S100b	chr10:76253835-76261319	87.9927	67.3194	-0.386362	0.765057	0.0007	0.0103861
Cct5	chr15:31590883-31601804	112.333	85.9456	-0.386283	0.765097	0.00065	0.00977669
Rapgefl1	chr11:98836784-98853005	69.8782	53.5548	-0.383827	0.766402	0.00095	0.0134262
Kcnq2	chr2:181075578-181135225	95.4365	73.1739	-0.383213	0.766729	0.00105	0.0145438
Faah	chr4:115996655-116017902	46.9517	36.0006	-0.383156	0.766758	0.0007	0.0103861
Hrk	chr5:118169763-118189478	18.3571	14.0825	-0.382438	0.767142	0.00185	0.0230235
Chst11	chr10:82985496-83195891	20.6184	15.8193	-0.38224	0.767242	0.00105	0.0145438
Kdm4b	chr17:56326049-56402873	21.6643	16.6245	-0.38201	0.767368	0.0017	0.0214766
Slco1c1	chr6:141524385-141570177	27.4943	21.1043	-0.381596	0.767588	0.0033	0.0365556
Wscd1	chr11:71750702-71789646	41.1086	31.5567	-0.381493	0.767642	0.00205	0.0250221
Rps28	chr17:33823036-33824498	334.87	257.107	-0.381237	0.767782	0.0047	0.0483267
Foxp1	chr6:98925341-99435345	15.1417	11.6342	-0.380157	0.768355	0.0031	0.0347933
Neto1	chr18:86394951-86501897	31.6934	24.3524	-0.380117	0.768374	0.00195	0.0240418
Mmd2	chr5:142563480-142608752	106.123	81.564	-0.379729	0.76858	0.00105	0.0145438
Sms	chrX:157443953-157492046	62.4327	47.9914	-0.379526	0.76869	0.0011	0.0150894
Fez1	chr9:36843658-36878640	160.278	123.214	-0.37941	0.768752	0.001	0.0139711
Gabrb3	chr7:57590533-57828801	80.6917	62.0351	-0.379335	0.768792	0.00165	0.0209477
Tmem68	chr4:3549040-3574768	21.6353	16.6449	-0.378305	0.76934	0.00445	0.0462504
Inpp5j	chr11:3494271-3504821	28.6766	22.0626	-0.378271	0.769359	0.0024	0.0283955
Focad	chr4:88094629-88411011	14.4544	11.1222	-0.378066	0.769468	0.0031	0.0347933
Shisa7	chr7:4825551-4844696	50.3274	38.7476	-0.377236	0.769911	0.00165	0.0209477
Uhrf1bp1l	chr10:89744990-89819869	21.6303	16.6566	-0.376961	0.770059	0.0016	0.0204657
Bpgm	chr6:34476355-34505610	34.3967	26.5236	-0.374994	0.771109	0.0041	0.0434229
Rnf146	chr10:29313165-29362442	28.7548	22.1746	-0.374899	0.771162	0.0023	0.0274304
Adora1	chr1:134193447-134235431	71.7161	55.3573	-0.373524	0.771895	0.00175	0.0220061
Secisbp2l	chr2:125736985-125782870	27.6231	21.3323	-0.372838	0.772263	0.00135	0.0178182
Scg2	chr1:79434668-79440090	100.885	77.9131	-0.372766	0.772296	0.00115	0.0156535
Tmcc1	chr6:116018617-116193374	25.6764	19.8469	-0.371525	0.772963	0.00145	0.0189102
Nrgn	chr9:37544492-37552745	664.392	513.81	-0.370799	0.773354	0.0036	0.039128
Srp14	chr2:118475842-118479696	160.211	123.93	-0.370451	0.773542	0.00315	0.0352258
Dapk1	chr13:60601946-60763186	39.4743	30.5475	-0.369858	0.773858	0.00115	0.0156535
Rps12	chr10:23785182-23787209	347.86	269.235	-0.369643	0.773975	0.00165	0.0209477
Phldb1	chr9:44686307-44735198	19.6082	15.1907	-0.368268	0.774712	0.0026	0.0302434
Entpd6	chr2:150749080-150771674	37.9452	29.3977	-0.368216	0.774741	0.00245	0.0288652
Cap1	chr4:122859227-122885881	130.587	101.193	-0.367895	0.774909	0.0013	0.0173142
Arrdc3	chr13:80883421-80896043	16.7143	12.9639	-0.366577	0.775617	0.00445	0.0462504
Myh9	chr15:77760588-77842115	19.9112	15.4464	-0.36631	0.775764	0.00165	0.0209477
Dynll1	chr5:115297109-115300990	130.065	100.96	-0.365444	0.776227	0.00125	0.0167821
Rnf115	chr3:96727610-96791155	34.2595	26.5966	-0.365264	0.776328	0.0035	0.0382594
Ywhaq	chr12:21390328-21417436	206.336	160.225	-0.364891	0.776525	0.0018	0.0225041
Ly6e	chr15:74955050-74959905	84.1873	65.387	-0.364598	0.776685	0.0022	0.0264597
Itm2b	chr14:73362231-73385271	421.965	327.904	-0.363852	0.777088	0.0027	0.0311971
Laptm4b	chr15:34238025-34284295	67.8694	52.77	-0.363044	0.777523	0.0023	0.0274304
Twf1	chr15:94577947-94589824	26.9188	20.9535	-0.361424	0.778397	0.00365	0.0395676
Map4k3	chr17:80580511-80728093	30.7389	23.9294	-0.361286	0.778473	0.0028	0.0320647
Ptprj	chr2:90429755-90580647	24.5037	19.079	-0.361011	0.778617	0.00165	0.0209477
Clmn	chr12:104763113-104865076	16.0206	12.4799	-0.360325	0.778991	0.0021	0.0255343
Ccdc85b	chr19:5447697-5457563	28.4596	22.1729	-0.360119	0.779101	0.0021	0.0255343
Sdc4	chr2:164424246-164443188	39.6856	30.9194	-0.360102	0.779109	0.00335	0.0369933
Tmem167b	chr3:108556424-108562466	28.873	22.5098	-0.359169	0.779614	0.0042	0.0442605
6030458C11Rik	chr15:12808176-12824657	29.7517	23.1952	-0.359143	0.779626	0.0039	0.0417503
Tcf4	chr18:69344491-69687967	77.0037	60.0699	-0.358284	0.780091	0.00285	0.03252
Fbxo34	chr14:47472560-47531962	37.2372	29.0609	-0.357667	0.780427	0.00265	0.0307349
Epha5	chr5:84054764-84417382	21.6241	16.8828	-0.357088	0.78074	0.00255	0.0298001
Pla2g7	chr17:43568450-43612201	110.652	86.4635	-0.355862	0.7814	0.0027	0.0311971
Ptprg	chr14:11553552-12242039	16.386	12.8046	-0.355804	0.781435	0.0024	0.0283955
Numbl	chr7:27258760-27282150	56.2272	43.9452	-0.355565	0.781565	0.0024	0.0283955
Nadk	chr4:155562391-155591001	31.7142	24.7959	-0.355024	0.781855	0.00375	0.0404171
Akt3	chr1:177022114-177248767	54.6207	42.7119	-0.354811	0.781973	0.0025	0.029349
Atf6	chr1:170704456-170867771	15.6831	12.2846	-0.35236	0.783302	0.00325	0.0361235
Asphd2	chr5:112385444-112392213	72.1746	56.5922	-0.350888	0.784101	0.00355	0.0386905
Tubb2a	chr13:34074279-34078008	229.542	179.984	-0.350886	0.784101	0.002	0.0245313
41886	chr11:87581130-87590539	85.8148	67.2921	-0.35079	0.784155	0.00415	0.0438306
Ano3	chr2:110655200-110950244	30.5625	23.9727	-0.350373	0.784383	0.00375	0.0404171
Pebp1	chr5:117282650-117287564	401.463	314.938	-0.350198	0.784476	0.0025	0.029349
Pds5b	chr5:150673826-150810669	26.8118	21.0596	-0.348391	0.78546	0.0028	0.0320647
Lin7c	chr2:109890877-109900936	32.1785	25.303	-0.346789	0.786332	0.004	0.0425816
Dnajb5	chr4:42953093-42958732	68.8839	54.1734	-0.346584	0.786445	0.00335	0.0369933
Ralgds	chr2:28513166-28553082	40.9801	32.2306	-0.346493	0.786494	0.0033	0.0365556
Snph	chr2:151590549-151632533	107.735	84.7839	-0.345629	0.786967	0.0036	0.039128
Sbf1	chr15:89288235-89315311	48.6597	38.3103	-0.344994	0.787311	0.0029	0.0329641
Rps29	chr12:69157721-69159186	477.682	376.145	-0.344764	0.787438	0.0048	0.0491216
Npdc1	chr2:25403082-25409494	163.545	128.885	-0.343597	0.788071	0.0026	0.0302434
Laptm4a	chr12:8921306-8938741	111.079	87.5505	-0.343402	0.788182	0.00265	0.0307349
Rps14	chr18:60774595-60778546	392.135	309.637	-0.340774	0.789618	0.0035	0.0382594
Adam11	chr11:102761438-102780262	61.2489	48.4238	-0.338967	0.790607	0.0035	0.0382594
Shank3	chr15:89499856-89560260	50.2762	39.7733	-0.338077	0.791096	0.00335	0.0369933
Fam49a	chr12:12262138-12392475	71.2681	56.4189	-0.337077	0.791643	0.00385	0.0413126
Usp46	chr5:74000037-74068411	45.9228	36.3708	-0.33643	0.791999	0.0041	0.0434229
Ubl3	chr5:148504630-148552788	72.4244	57.3627	-0.336364	0.792036	0.0034	0.0374283
Kctd13	chr7:126928878-126945609	108.913	86.2772	-0.336127	0.792166	0.0044	0.0458608
Scp2	chr4:108043829-108118547	49.7514	39.4171	-0.335915	0.792281	0.00425	0.0446541
Cnr1	chr4:33924631-33948831	54.332	43.0464	-0.335909	0.792284	0.00375	0.0404171
Jhdm1d	chr6:39118472-39206773	11.9627	9.48116	-0.335409	0.79256	0.0047	0.0483267
1110018G07Rik	chr12:84918148-84970886	36.1957	28.6969	-0.334925	0.792826	0.0042	0.0442605
Rps9	chr7:3704040-3706897	293.442	232.697	-0.334624	0.792991	0.0039	0.0417503
Csrp1	chr1:135729196-135752229	125.757	99.7459	-0.334308	0.793164	0.00405	0.0430081
Camk1d	chr2:5293456-5714664	41.8563	33.2364	-0.33268	0.79406	0.00435	0.0454541
Trim35	chr14:66295328-66311424	64.0221	51.0043	-0.32795	0.796667	0.0049	0.0499785
Lrp11	chr10:7589799-7625477	72.7056	57.9661	-0.326858	0.797271	0.0048	0.0491216
Camkk1	chr11:73019007-73042065	64.9982	51.956	-0.32311	0.799345	0.0045	0.0466581
Pten	chr19:32757576-32826160	27.9377	35.1086	0.329613	1.25667	0.0046	0.0475139
Nuak1	chr10:84371318-84440471	19.062	23.9812	0.331204	1.25806	0.00475	0.0487461
Tyro3	chr2:119799513-119818103	47.9477	60.3298	0.33141	1.25824	0.00395	0.0421482
Zc3h7b	chr15:81744847-81796269	36.2504	45.6421	0.332368	1.25908	0.00335	0.0369933
Tsc1	chr2:28641242-28691167	12.5934	15.8904	0.335491	1.2618	0.0045	0.0466581
Slc4a10	chr2:62046514-62326743	52.5404	66.3055	0.335702	1.26199	0.0037	0.0399868
Gm15800	chr5:121220218-121368577	20.4612	25.8383	0.336622	1.26279	0.00425	0.0446541
Ptpn5	chr7:47077799-47133684	56.3469	71.2048	0.33764	1.26369	0.00345	0.0378693
Dennd5b	chr6:148988068-149101680	9.53157	12.0459	0.33776	1.26379	0.00435	0.0454541
Syngr3	chr17:24685091-24689949	86.1776	108.998	0.338919	1.26481	0.0031	0.0347933
Scn1a	chr2:66270781-66440837	19.4412	24.608	0.340009	1.26577	0.00295	0.0334208
Slc2a3	chr6:122727808-122742745	40.5026	51.2897	0.340654	1.26633	0.00335	0.0369933
Ets2	chr16:95702406-95721049	24.2096	30.66	0.340781	1.26644	0.0039	0.0417503
Gap43	chr16:42248560-42340651	146.245	185.22	0.340853	1.2665	0.0034	0.0374283
Dpysl2	chr14:66802863-66868600	34.3798	43.5454	0.340959	1.2666	0.00285	0.03252
Gas6	chr8:13465373-13494535	38.9105	49.2904	0.341147	1.26676	0.00355	0.0386905
Csnk1e	chr15:79417851-79442057	31.2945	39.6448	0.341224	1.26683	0.00435	0.0454541
Efr3a	chr15:65787040-65873812	44.6419	56.583	0.34197	1.26749	0.0039	0.0417503
Apba1	chr19:23758875-23949597	40.5864	51.4844	0.343139	1.26851	0.00315	0.0352258
Ttbk2	chr2:120732816-120850584	11.5072	14.5999	0.343425	1.26876	0.0035	0.0382594
Bzrap1	chr11:87760540-87785928	36.0874	45.8513	0.345469	1.27056	0.0022	0.0264597
Chd6	chr2:160946977-161109056	11.1837	14.2117	0.34568	1.27075	0.00235	0.0278836
Myo9b	chr8:71272713-71360712	10.138	12.8855	0.345973	1.27101	0.00475	0.0487461
Cntnap1	chr11:101176116-101190720	51.6955	65.7071	0.346012	1.27104	0.00305	0.034317
Chst10	chr1:38863872-38898160	24.7242	31.4286	0.346158	1.27117	0.0044	0.0458608
A030009H04Rik	chr11:69340768-69342647	84.5694	107.549	0.34679	1.27172	0.0036	0.039128
Atxn1	chr13:45549755-45964991	7.83393	9.96463	0.347079	1.27198	0.00485	0.0495694
Phlpp2	chr8:109868602-109944671	9.26261	11.7885	0.347888	1.2727	0.00445	0.0462504
Efr3b	chr12:3962553-4038915	38.9559	49.59	0.348207	1.27298	0.0027	0.0311971
Ogdhl	chr14:32322018-32347820	28.9421	36.846	0.348336	1.27309	0.00345	0.0378693
Fam63b	chr9:70599013-70657174	11.7118	14.9172	0.349013	1.27369	0.0027	0.0311971
Cic	chr7:25282178-25294148	24.9177	31.7994	0.351827	1.27618	0.0028	0.0320647
Tagln3	chr16:45711229-45724531	151.639	193.588	0.352351	1.27664	0.0023	0.0274304
Nr1d1	chr11:98767934-98775242	49.0579	62.6511	0.352856	1.27708	0.003	0.0338825
Prr12	chr7:45027706-45052881	10.6261	13.5708	0.352892	1.27712	0.00395	0.0421482
Nrxn2	chr19:6418737-6533217	44.5943	57.0021	0.354157	1.27824	0.00345	0.0378693
6720401G13Rik	chrX:50555743-50635258	15.8082	20.2265	0.355575	1.27949	0.0035	0.0382594
Abca5	chr11:110269368-110337716	9.56506	12.2421	0.356007	1.27988	0.00425	0.0446541
Cpeb3	chr19:37021290-37207293	11.8961	15.2259	0.356034	1.27991	0.0044	0.0458608
Lrp8	chr4:107802258-107876840	13.059	16.7252	0.356973	1.28074	0.0033	0.0365556
Arrb1	chr7:99535485-99606771	41.0264	52.5532	0.357228	1.28096	0.00245	0.0288652
Zwint	chr10:72654894-72669789	95.0637	121.788	0.357402	1.28112	0.0019	0.0235626
Adam22	chr5:8072351-8368081	32.152	41.1994	0.357716	1.28139	0.0032	0.0356635
Gatsl2	chr5:134099747-134141758	22.0034	28.229	0.359454	1.28294	0.00295	0.0334208
Plekhb2	chr1:34849958-34879585	74.6457	95.8061	0.36006	1.28348	0.0011	0.0150894
Camk4	chr18:32939040-33195767	14.5183	18.6414	0.360634	1.28399	0.00205	0.0250221
Slc7a5	chr8:121881145-121907686	17.3767	22.3173	0.361005	1.28432	0.0038	0.0408543
Dst	chr1:34011824-34308652	25.3619	32.5789	0.361274	1.28456	0.0026	0.0302434
Epb4.1l3	chr17:69156809-69289987	44.6453	57.3633	0.361619	1.28487	0.00155	0.0199629
Camkk2	chr5:122731169-122779410	35.5274	45.7407	0.364547	1.28748	0.00225	0.0269488
Hook3	chr8:26021420-26119224	9.01679	11.6091	0.364575	1.2875	0.002	0.0245313
Smad3	chr9:63646766-63757994	17.6595	22.7431	0.364983	1.28787	0.003	0.0338825
Mllt4	chr17:13716435-13905794	16.4845	21.2374	0.365502	1.28833	0.00225	0.0269488
Msi2	chr11:88339381-88718267	16.3355	21.048	0.365668	1.28848	0.0021	0.0255343
Rusc1	chr3:89083978-89093363	54.0022	69.6618	0.367349	1.28998	0.0027	0.0311971
Mnt	chr11:74830923-74845725	11.2419	14.5099	0.368156	1.2907	0.00425	0.0446541
Tenm3	chr8:48225664-48674690	14.5928	18.8353	0.368181	1.29073	0.0021	0.0255343
Crebbp	chr16:4084047-4213404	6.74497	8.71033	0.368916	1.29138	0.00365	0.0395676
Kcnd3	chr3:105448189-105674002	17.5426	22.6582	0.369169	1.29161	0.004	0.0425816
Auts2	chr5:131437681-132542343	12.9838	16.7722	0.369361	1.29178	0.00175	0.0220061
Golga7b	chr19:42247577-42270348	40.418	52.2297	0.369871	1.29224	0.00175	0.0220061
Slc22a23	chr13:34179157-34345182	12.4055	16.0334	0.370102	1.29244	0.00255	0.0298001
Slc35f1	chr10:52690500-53111622	15.9413	20.6034	0.370116	1.29245	0.00195	0.0240418
Ube2o	chr11:116537752-116581447	32.0761	41.4589	0.370185	1.29252	0.0014	0.0183814
Zmiz2	chr11:6389363-6406162	59.3679	76.7417	0.370327	1.29265	0.0016	0.0204657
Atp2b2	chr6:113745667-114042080	59.0914	76.4333	0.371254	1.29348	0.00195	0.0240418
Slc38a1	chr15:96571417-96642913	26.5939	34.4076	0.371633	1.29382	0.00135	0.0178182
41887	chr16:18620318-18629938	207.553	268.589	0.371921	1.29407	0.00165	0.0209477
Scrib	chr15:76047185-76069730	8.99553	11.6497	0.373015	1.29505	0.0046	0.0475139
Evi5	chr5:107744794-107875107	14.5152	18.7983	0.37304	1.29508	0.00135	0.0178182
Rgma	chr7:73313805-73419899	14.9572	19.3743	0.373304	1.29532	0.00415	0.0438306
R3hdm1	chr1:128103305-128237735	52.7006	68.3812	0.37578	1.29754	0.00125	0.0167821
Ablim2	chr5:35757879-35884979	30.9171	40.1432	0.37675	1.29841	0.0016	0.0204657
Syt7	chr19:10389089-10453181	51.4056	66.7649	0.377165	1.29879	0.00115	0.0156535
Tm9sf4	chr2:153161300-153210463	22.6369	29.4063	0.377448	1.29904	0.0016	0.0204657
Fndc3a	chr14:72537952-72710003	11.3039	14.6864	0.377659	1.29923	0.00235	0.0278836
Mtf2	chr5:108065673-108109219	11.4399	14.8645	0.377795	1.29936	0.00425	0.0446541
Dner	chr1:84369838-84696221	49.244	64.0059	0.378257	1.29977	0.00045	0.00715366
Gm20300	chr10:30603194-30606634	14.4937	18.8625	0.380095	1.30143	0.0039	0.0417503
L1cam	chrX:73853779-73880834	32.8656	42.7861	0.380566	1.30185	0.00095	0.0134262
Pnck	chrX:73655991-73660070	55.0574	71.7488	0.382017	1.30316	0.0023	0.0274304
Kndc1	chr7:139894695-139941540	19.6932	25.6738	0.382598	1.30369	0.0009	0.0128338
Mapk4	chr18:73928485-74064949	14.7965	19.3425	0.386511	1.30723	0.00255	0.0298001
Repin1	chr6:48593882-48599082	13.6517	17.8484	0.386718	1.30741	0.00405	0.0430081
Setd1b	chr5:123142192-123168630	5.38454	7.04473	0.387723	1.30833	0.003	0.0338825
Fat1	chr8:44950207-45052257	3.6969	4.83751	0.387948	1.30853	0.00255	0.0298001
Ctc1	chr11:69015910-69036473	10.8923	14.2584	0.388509	1.30903	0.00385	0.0413126
Dusp11	chr6:85942268-85961667	14.8315	19.4316	0.389736	1.31016	0.00155	0.0199629
Impact	chr18:12972251-12992948	71.603	93.8523	0.390373	1.31073	0.00075	0.0110011
Leng8	chr7:4137055-4148173	59.4444	77.9855	0.391666	1.31191	0.0009	0.0128338
Ildr2	chr1:166254138-166316832	19.5023	25.6128	0.393218	1.31332	0.00075	0.0110011
A930011O12Rik	chr14:64588114-64593961	58.3895	76.7013	0.393544	1.31361	0.00065	0.00977669
Zmat3	chr3:32334793-32367438	11.2214	14.7486	0.394335	1.31433	0.00115	0.0156535
Mll1	chr9:44803354-44881274	13.4126	17.6291	0.394376	1.31437	0.0009	0.0128338
Tmem56	chr3:121202009-121263316	10.6124	13.9509	0.394612	1.31458	0.0016	0.0204657
Ank1	chr8:22974881-23150496	8.70426	11.4486	0.395374	1.31529	0.0017	0.0214766
Arnt	chr3:95434389-95497239	10.9727	14.4489	0.397036	1.3168	0.00275	0.0316443
Sgtb	chr13:104109789-104141441	41.2414	54.312	0.397177	1.31693	0.00075	0.0110011
Rcan2	chr17:43801850-44039516	46.1454	60.8031	0.397959	1.31764	0.0007	0.0103861
Slc25a18	chr6:120773767-120793982	42.5236	56.0506	0.398467	1.31811	0.00235	0.0278836
Hook1	chr4:95959710-96024274	20.7605	27.3883	0.39972	1.31925	0.0013	0.0173142
Szt2	chr4:118359998-118409263	5.58473	7.36855	0.399893	1.31941	0.00215	0.0260061
Odf2	chr2:29889719-29931746	26.9752	35.6048	0.400437	1.31991	0.0014	0.0183814
Fads3	chr19:10041547-10059671	11.9587	15.788	0.400771	1.32021	0.0034	0.0374283
Rbm33	chr5:28317188-28419242	11.9327	15.7589	0.401246	1.32065	0.0006	0.00913425
Lrrc4c	chr2:97467673-97631664	28.5827	37.7957	0.40308	1.32233	0.0007	0.0103861
BC018507	chr13:70588688-70637634	24.7532	32.7494	0.403855	1.32304	0.0005	0.00782446
Lmtk2	chr5:144100435-144188204	22.4595	29.7176	0.403989	1.32316	0.0004	0.00647333
Irf2bp2	chr8:126588295-126593436	9.34031	12.3594	0.404061	1.32323	0.0038	0.0408543
Usp36	chr11:118259652-118290244	7.62734	10.0944	0.404305	1.32345	0.00255	0.0298001
Lin7a	chr10:107271830-107425143	12.2635	16.2424	0.405399	1.32445	0.00135	0.0178182
Cntfr	chr4:41657497-41697091	31.7062	41.9988	0.40558	1.32462	0.00155	0.0199629
Nrbp2	chr15:76085593-76090013	51.8479	68.7673	0.407436	1.32633	0.0004	0.00647333
Slit2	chr5:47983154-48305778	4.50618	5.98028	0.408309	1.32713	0.00405	0.0430081
Tbc1d9b	chr11:50131359-50172785	53.0335	70.4671	0.410046	1.32873	0.0003	0.00506137
Mtss1	chr15:58941233-59082026	9.97575	13.2611	0.410708	1.32933	0.0014	0.0183814
Cstf2	chrX:134059348-134086821	28.462	37.8376	0.41078	1.32941	0.00075	0.0110011
Sqle	chr15:59315091-59331193	25.4922	33.9055	0.411462	1.33003	0.00155	0.0199629
Usp28	chr9:48985384-49042517	7.48626	9.95717	0.411491	1.33006	0.0047	0.0483267
Dpysl5	chr5:30711894-30799369	8.82654	11.7469	0.412362	1.33086	0.00185	0.0230235
Atmin	chr8:116943392-116960445	18.6349	24.8089	0.41285	1.33131	0.00025	0.00433845
Kirrel3	chr9:34488730-35036307	14.7041	19.5873	0.413701	1.3321	0.00185	0.0230235
Hdgfrp3	chr7:81859021-81934459	23.78	31.6957	0.414542	1.33287	0.00035	0.00578907
Ctdspl	chr9:118926535-119044119	7.58244	10.1085	0.414837	1.33315	0.00305	0.034317
Unc13b	chr4:43058983-43264887	10.5085	14.0151	0.415426	1.33369	0.00095	0.0134262
Csmd1	chr8:15892544-17535385	6.84988	9.14023	0.416153	1.33436	0.0007	0.0103861
Kcna2	chr3:107101566-107115005	21.8633	29.186	0.416769	1.33493	0.0002	0.00359453
Zmiz1	chr14:25459184-25666747	18.531	24.7555	0.41781	1.3359	0.0003	0.00506137
Slc38a9	chr13:112660765-112738752	3.20405	4.28246	0.418546	1.33658	0.0045	0.0466581
Nmnat2	chr1:152955100-153119261	35.323	47.2655	0.420182	1.33809	0.00015	0.00279231
Necab2	chr8:119446718-119472635	49.0155	65.6483	0.421519	1.33934	0.0007	0.0103861
Igfbp5	chr1:72858064-72874865	32.5615	43.6274	0.42207	1.33985	0.00035	0.00578907
Hivep3	chr4:119814677-120135411	5.22444	7.00223	0.422539	1.34028	0.00135	0.0178182
Mll2	chr15:98831668-98871205	6.61032	8.86273	0.423031	1.34074	0.00015	0.00279231
Syt4	chr18:31437807-31447415	54.442	73.0301	0.423769	1.34143	0.0004	0.00647333
Cxxc4	chr3:134236494-134262089	5.26739	7.06906	0.424428	1.34204	0.00355	0.0386905
Rnf144a	chr12:26306797-26415256	6.04892	8.12718	0.426076	1.34358	0.00335	0.0369933
Mboat7	chr7:3677788-3693525	34.0614	45.7645	0.426091	1.34359	0.00025	0.00433845
Jup	chr11:100368855-100397790	5.86421	7.88175	0.426579	1.34404	0.00345	0.0378693
Adcyap1r1	chr6:55451979-55501455	38.5828	51.9215	0.428375	1.34572	0.00045	0.00715366
Dennd4a	chr9:64811010-64919667	10.408	14.0104	0.428815	1.34612	0.00035	0.00578907
Nfic	chr10:81396190-81427173	13.3494	17.9814	0.429727	1.34698	0.0006	0.00913425
Suv39h1	chrX:8061170-8074760	8.46433	11.4033	0.429978	1.34722	0.00385	0.0413126
Zkscan2	chr7:123478638-123500449	5.55209	7.48369	0.430718	1.34791	0.00405	0.0430081
Clasp1	chr1:118389057-118609462	15.2296	20.5298	0.43084	1.34802	0.0002	0.00359453
Col19a1	chr1:24257682-24587437	6.44961	8.70611	0.432816	1.34987	0.0004	0.00647333
Tmem184b	chr15:79360683-79403303	23.5256	31.7676	0.43332	1.35034	0.0003	0.00506137
Lasp1	chr11:97799671-97838764	38.2195	51.6176	0.433555	1.35056	0.00025	0.00433845
Zfp612	chr8:110079733-110092752	14.8737	20.0964	0.434169	1.35114	0.00025	0.00433845
Aldh1l1	chr6:90550847-90599171	19.1041	25.8137	0.434255	1.35121	0.0004	0.00647333
Myo5a	chr9:75071205-75223687	46.3747	62.7619	0.436551	1.35337	0.0003	0.00506137
Celsr3	chr9:108826319-108852969	12.9637	17.5458	0.436652	1.35346	0.0004	0.00647333
Abcb9	chr5:124061856-124095798	12.1383	16.4338	0.437103	1.35388	0.0016	0.0204657
Cabp1	chr5:115168690-115186121	41.1587	55.7251	0.437128	1.35391	0.0011	0.0150894
Rab11fip5	chr6:85334961-85374634	21.0734	28.5671	0.438934	1.3556	0.00045	0.00715366
Nek1	chr8:60993219-61130234	11.2884	15.3089	0.439531	1.35616	0.00055	0.0084815
Atp11b	chr3:35754137-35856276	21.6245	29.3383	0.440118	1.35672	0.00025	0.00433845
Tle2	chr10:81575286-81590845	10.8786	14.7602	0.440213	1.35681	0.00275	0.0316443
Cmtm4	chr8:104348192-104395807	24.9731	33.9069	0.441206	1.35774	0.00015	0.00279231
Gprasp2	chrX:135839033-135844730	39.0202	52.9992	0.441751	1.35825	5e-05	0.00106051
Nipal3	chr4:135448900-135494504	19.6412	26.6813	0.441944	1.35844	0.00055	0.0084815
Dnmt1	chr9:20907205-20959888	11.4744	15.5928	0.442464	1.35892	0.00045	0.00715366
Ttll1	chr15:83483768-83510907	19.1193	26.0005	0.443508	1.35991	0.00115	0.0156535
2310022B05Rik	chr8:124635755-124663369	34.2043	46.5751	0.445382	1.36167	5e-05	0.00106051
Gnal	chr18:67088335-67245830	27.1915	37.0541	0.446477	1.36271	0.00085	0.0122454
Zfyve26	chr12:79232346-79296282	4.50623	6.14237	0.446874	1.36308	0.0013	0.0173142
Cacna2d2	chr9:107399879-107529343	6.71615	9.16026	0.447754	1.36392	0.0013	0.0173142
Pgr	chr9:8899832-8968611	5.20431	7.09931	0.447973	1.36412	0.0013	0.0173142
Ppip5k2	chr1:97706045-97770092	6.1321	8.36636	0.448217	1.36435	0.0013	0.0173142
Tmem65	chr15:58782268-58823427	27.0943	36.9772	0.448644	1.36476	0.00025	0.00433845
Stxbp2	chr8:3631159-3643644	14.0788	19.2187	0.448986	1.36508	0.00125	0.0167821
Tanc2	chr11:105589985-105929303	15.8369	21.6237	0.449328	1.3654	0.0001	0.00196849
Kcnn3	chr3:89520163-89672494	3.1543	4.31068	0.450595	1.3666	0.0034	0.0374283
Rdh13	chr7:4425664-4445657	12.4089	16.9753	0.45206	1.36799	0.0014	0.0183814
Grik1	chr16:87895896-88290258	5.3507	7.33552	0.45517	1.37095	0.0044	0.0458608
Zcchc2	chr1:105990405-106034079	5.68742	7.79758	0.455254	1.37102	0.00075	0.0110011
Sh3kbp1	chrX:159627407-159975917	6.87052	9.4239	0.455906	1.37164	0.0015	0.0194477
Bcor	chrX:12036737-12160355	3.90089	5.35146	0.456129	1.37186	0.004	0.0425816
Gtpbp6	chr5:110099968-110108197	22.2742	30.5669	0.456599	1.3723	0.0036	0.039128
Apaf1	chr10:90989310-91082743	3.93684	5.40324	0.456787	1.37248	0.0025	0.029349
Zfp788	chr7:41633530-41651532	10.348	14.205	0.457049	1.37273	0.0012	0.0162067
Sox6	chr7:115471343-116038744	3.41253	4.68755	0.457994	1.37363	0.00195	0.0240418
Ankrd50	chr3:38449260-38484816	6.01408	8.26359	0.458424	1.37404	0.0022	0.0264597
Spock3	chr8:62951231-63357096	27.6656	38.0138	0.458432	1.37405	0.00015	0.00279231
Smyd2	chr1:189880491-189922288	41.2277	56.663	0.458794	1.37439	0.00025	0.00433845
Gpatch8	chr11:102475915-102556158	13.7406	18.8921	0.459335	1.37491	0.0001	0.00196849
Sestd1	chr2:77180339-77280592	9.1598	12.5965	0.459638	1.37519	5e-05	0.00106051
Tnrc6a	chr7:123123884-123195296	12.2527	16.8501	0.45966	1.37522	5e-05	0.00106051
BC005561	chr5:104508351-104522383	4.86365	6.68883	0.459716	1.37527	0.0022	0.0264597
Wnk2	chr13:49036301-49148014	17.0322	23.4325	0.46025	1.37578	0.00025	0.00433845
Trpm2	chr10:77907721-77969872	5.53973	7.6231	0.460564	1.37608	0.00075	0.0110011
Kazn	chr4:142102389-142239401	15.0652	20.7366	0.460959	1.37646	0.0005	0.00782446
Srcin1	chr11:97509339-97575126	45.0981	62.0826	0.461121	1.37661	5e-05	0.00106051
Mark1	chr1:184896423-184999549	17.7876	24.5023	0.462047	1.37749	0.0003	0.00506137
Npy1r	chr8:66697421-66706798	12.0921	16.6639	0.462665	1.37808	0.001	0.0139711
Igsf3	chr3:101377124-101463060	2.80756	3.87139	0.463534	1.37892	0.00465	0.0479005
Otud1	chr2:19658061-19660590	8.29621	11.44	0.46356	1.37894	0.0047	0.0483267
Myrip	chr9:120304072-120474834	15.3376	21.1586	0.464173	1.37952	0.0001	0.00196849
Zyx	chr6:42349827-42358395	13.8972	19.173	0.464289	1.37963	0.00125	0.0167821
A830010M20Rik	chr5:107497744-107512556	25.655	35.4227	0.465432	1.38073	5e-05	0.00106051
Pik3r1	chr13:101680761-101768217	21.3407	29.4681	0.465547	1.38084	5e-05	0.00106051
Lpcat4	chr2:112239840-112247111	32.8175	45.3158	0.465551	1.38084	0.0003	0.00506137
Neurl1b	chr17:26414964-26446342	9.76964	13.4924	0.465772	1.38105	0.00035	0.00578907
Sncb	chr13:54758859-54766440	214.266	296.013	0.466257	1.38152	5e-05	0.00106051
Efhd2	chr4:141858141-141874920	76.0417	105.104	0.466962	1.38219	0.0001	0.00196849
Csrnp2	chr15:100479569-100495239	7.84833	10.8553	0.467948	1.38314	0.00105	0.0145438
Ftx	chrX:103560909-103623754	15.9819	22.1088	0.468183	1.38336	0.0002	0.00359453
Uhrf1bp1	chr17:27856506-27900040	3.4013	4.70532	0.468207	1.38339	0.00135	0.0178182
Dip2b	chr15:100038663-100219473	9.23496	12.7946	0.470357	1.38545	0.0001	0.00196849
Mid2	chrX:140678027-140767715	5.45926	7.56739	0.47109	1.38616	0.0007	0.0103861
Dnmt3a	chr12:3806979-3914443	9.21557	12.5236	0.472375	1.35896	0.00015	0.00279231
Mroh1	chr15:76380512-76477269	15.1127	20.9707	0.472612	1.38762	0.0026	0.0302434
Cdr1	chrX:61183245-61185558	13.6767	18.9932	0.473768	1.38873	0.00105	0.0145438
Mllt6	chr11:97663411-97685458	23.395	32.5031	0.47438	1.38932	5e-05	0.00106051
Rims1	chr1:22288421-22432843	29.4549	40.9396	0.474987	1.38991	0.0003	0.00506137
Ptprf	chr4:118208212-118291397	11.9726	16.6512	0.475892	1.39078	0.0001	0.00196849
Cdkl4	chr17:80523549-80563834	9.26741	12.8896	0.475964	1.39085	0.00155	0.0199629
Arl4c	chr1:88698225-88702191	15.4553	21.5046	0.476545	1.39141	0.0004	0.00647333
Hs6st2	chrX:51387211-51681602	11.0418	15.377	0.4778	1.39262	0.00055	0.0084815
Osbpl3	chr6:50293326-50456170	3.95864	5.51326	0.477901	1.39272	0.0022	0.0264597
Pfkp	chr13:6548156-6648724	60.4661	84.2355	0.478302	1.3931	0.00015	0.00279231
A930017M01Rik	chr15:44881393-44884743	4.95987	6.90964	0.478307	1.39311	0.0046	0.0475139
Agt	chr8:124556586-124569707	14.1069	19.6531	0.478358	1.39316	0.00215	0.0260061
Mest	chr6:30733505-30748466	11.4633	15.9825	0.47948	1.39423	0.0009	0.0128338
Dnm3	chr1:161987301-162478034	21.3466	29.7679	0.479751	1.3945	0.0001	0.00196849
Stxbp1	chr2:32787606-32847237	163.298	227.736	0.479857	1.3946	0.0001	0.00196849
Slc30a4	chr2:122681238-122702663	12.9125	18.009	0.47995	1.3947	5e-05	0.00106051
Zfp945	chr17:22846696-22867134	2.75761	3.84815	0.480746	1.39547	0.00295	0.0334208
Lzts2	chr19:45015175-45045772	14.4712	20.2104	0.48192	1.39659	0.00115	0.0156535
Ncam2	chr16:81200696-81624287	12.7325	17.7894	0.482495	1.39716	0.00025	0.00433845
Fam131b	chr6:42315311-42324640	30.2879	42.3327	0.483031	1.39768	5e-05	0.00106051
Gpc6	chr14:116925314-117979529	2.36851	3.31186	0.483662	1.39829	0.0047	0.0483267
Lrrc24	chr15:76715275-76723845	15.4216	21.5715	0.48417	1.39878	0.0028	0.0320647
Rnf31	chr14:55591789-55603671	8.32909	11.6596	0.485288	1.39986	0.0011	0.0150894
Tenc1	chr15:102102987-102116401	3.415	4.78118	0.485481	1.40005	0.00425	0.0446541
Nbeal1	chr1:60180598-60334705	1.66085	2.3259	0.485866	1.40043	0.00235	0.0278836
Srrm2	chr17:23803186-23829109	74.5569	104.429	0.486105	1.40066	0.0001	0.00196849
Flnb	chr14:7817956-7951587	12.2435	17.1585	0.48691	1.40144	5e-05	0.00106051
Camk2g	chr14:20734874-20794088	59.5959	83.6046	0.488369	1.40286	5e-05	0.00106051
Vopp1	chr6:57752263-57825125	31.7071	44.4861	0.488548	1.40303	5e-05	0.00106051
Prune2	chr19:16956117-17223932	7.68501	10.7835	0.488714	1.40319	5e-05	0.00106051
Fosl2	chr5:32136471-32157839	11.4879	16.1206	0.488799	1.40327	0.00015	0.00279231
Map6	chr7:99267446-99337137	34.6573	48.6622	0.489642	1.4041	0.0001	0.00196849
Trank1	chr9:111311738-111395775	46.2468	64.9415	0.489788	1.40424	0.0001	0.00196849
Znfx1	chr2:167035796-167065862	8.2747	11.6201	0.489839	1.40429	0.00045	0.00715366
Intu	chr3:40653701-40704740	3.33597	4.68925	0.491251	1.40566	0.0023	0.0274304
Wdr6	chr9:108569891-108578670	45.9798	64.6434	0.491504	1.40591	0.00045	0.00715366
Magi3	chr3:104013264-104220406	9.14859	12.8647	0.491794	1.40619	5e-05	0.00106051
Ephb1	chr9:101922127-102354693	6.9088	9.72621	0.493444	1.4078	0.00065	0.00977669
Cep164	chr9:45766945-45828638	3.68023	5.18157	0.493593	1.40795	0.00175	0.0220061
Hip1r	chr5:123973627-124003215	16.999	23.9461	0.49434	1.40868	0.0001	0.00196849
Tpd52	chr3:8929435-9004515	27.315	38.5109	0.495572	1.40988	5e-05	0.00106051
Plxnc1	chr10:94790865-94944578	11.7783	16.6076	0.495715	1.41002	5e-05	0.00106051
2410089E03Rik	chr15:8169105-8271158	7.45439	10.5156	0.496367	1.41066	5e-05	0.00106051
Htr2c	chrX:146962512-147197277	10.0547	14.184	0.496398	1.41068	0.0002	0.00359453
Pofut1	chr2:153241531-153270249	5.20441	7.34216	0.496471	1.41076	0.0009	0.0128338
Darc	chr1:173331885-173333503	27.6882	39.0771	0.497054	1.41133	0.0006	0.00913425
Ldlr	chr9:21723575-21749918	5.59242	7.8979	0.497997	1.41225	0.001	0.0139711
Sun2	chr15:79724067-79742536	10.2327	14.458	0.498688	1.41292	0.0003	0.00506137
Myo1c	chr11:75651508-75674634	4.0195	5.68032	0.498957	1.41319	0.001	0.0139711
Cldn12	chr5:5505014-5514976	11.582	16.3692	0.499108	1.41333	0.00025	0.00433845
Uggt2	chr14:118984984-119099434	6.44433	9.11039	0.499484	1.41371	0.0001	0.00196849
Shisa5	chr9:109038626-109057766	31.7494	44.908	0.500241	1.41445	0.0002	0.00359453
Csgalnact1	chr8:68356780-68735146	5.62271	7.95315	0.500262	1.41447	0.00095	0.0134262
Ankrd27	chr7:35586246-35639237	11.1944	15.8385	0.500664	1.41486	0.00055	0.0084815
Akap17b	chrX:36608182-36645414	4.51602	6.39131	0.501059	1.41525	0.00085	0.0122454
Pam	chr1:97821093-98095632	47.9088	67.841	0.501867	1.41604	5e-05	0.00106051
Plekhh3	chr11:101162679-101171302	4.90697	6.95941	0.504132	1.41827	0.0041	0.0434229
Iqgap1	chr7:80711582-80803331	4.2864	6.08224	0.504835	1.41896	0.00055	0.0084815
Nktr	chr9:121719180-121759943	22.7572	32.3021	0.505306	1.41942	5e-05	0.00106051
Helq	chr5:100762147-100798600	4.37655	6.21311	0.505519	1.41964	0.003	0.0338825
Tbc1d2b	chr9:90202048-90270769	3.457	4.91133	0.506593	1.42069	0.00115	0.0156535
Tox2	chr2:163225453-163323102	12.0485	17.1526	0.509579	1.42363	0.00155	0.0199629
D430041D05Rik	chr2:104143074-104410334	16.6227	23.6652	0.509613	1.42367	5e-05	0.00106051
Stk32c	chr7:139103637-139242973	44.4078	63.2283	0.509757	1.42381	0.0001	0.00196849
Marcks	chr10:37133242-37138926	35.3741	50.378	0.5101	1.42415	5e-05	0.00106051
Incenp	chr19:9872296-9899533	4.42341	6.30447	0.511217	1.42525	0.00315	0.0352258
Tmem181b-ps	chr17:6439001-6450994	32.7182	46.7379	0.514499	1.4285	5e-05	0.00106051
Pdrg1	chr2:153008889-153015383	19.8026	28.2928	0.514749	1.42874	0.0013	0.0173142
Gpr26	chr7:131966459-131985633	13.3088	19.0343	0.516229	1.4302	0.00015	0.00279231
Zbtb34	chr2:33406107-33431324	2.76253	3.9533	0.517067	1.43104	0.0011	0.0150894
Ubn2	chr6:38433924-38512763	5.0198	7.1921	0.518782	1.43275	5e-05	0.00106051
Ece1	chr4:137862236-137965229	10.1377	14.5271	0.519023	1.43298	5e-05	0.00106051
Ttc39b	chr4:83220300-83324189	7.5114	10.7754	0.520586	1.43454	5e-05	0.00106051
Ehbp1l1	chr19:5707373-5726317	5.52819	7.93869	0.522093	1.43604	0.0014	0.0183814
Fam81a	chr9:70089309-70141557	47.8051	68.6797	0.522719	1.43666	5e-05	0.00106051
Rfx7	chr9:72532239-72622949	5.81276	8.35208	0.522913	1.43685	0.0001	0.00196849
Lama5	chr2:180176372-180225859	1.06325	1.52798	0.523144	1.43708	0.0049	0.0499785
6430548M08Rik	chr8:120114151-120165307	51.1866	73.5665	0.523284	1.43722	5e-05	0.00106051
Trib1	chr15:59648653-59657099	3.75562	5.4011	0.524202	1.43814	0.00255	0.0298001
Wls	chr3:159839694-159935175	13.0834	18.8407	0.526116	1.44005	0.0003	0.00506137
Cpeb2	chr5:43151685-43289724	12.081	17.3986	0.526231	1.44016	5e-05	0.00106051
Scd1	chr19:44394449-44407709	32.2019	46.4037	0.527095	1.44102	5e-05	0.00106051
Shf	chr2:122348891-122368918	17.2483	24.8554	0.527101	1.44103	0.00035	0.00578907
2610005L07Rik	chr8:20385781-20424814	12.1446	17.5051	0.527462	1.44139	5e-05	0.00106051
Gucy1a2	chr9:3532348-3905787	6.07584	8.75837	0.527579	1.44151	5e-05	0.00106051
Usp35	chr7:97309379-97325964	6.03882	8.71117	0.5286	1.44253	0.0008	0.0116324
Nup210	chr6:91013066-91116826	4.67775	6.74989	0.529048	1.44298	0.0001	0.00196849
Rims2	chr15:39198285-39684372	17.9789	25.9512	0.529495	1.44343	5e-05	0.00106051
Coq10b	chr1:55052769-55072702	13.4127	19.3631	0.529711	1.44364	0.0008	0.0116324
Cntnap4	chr8:112570042-112882707	6.79305	9.82052	0.531739	1.44567	0.0002	0.00359453
D930016D06Rik	chr5:104525734-104554211	10.0341	14.5132	0.532458	1.44639	0.0001	0.00196849
Tmem130	chr5:144735914-144761578	71.9491	104.125	0.533263	1.4472	5e-05	0.00106051
Stard4	chr18:33201420-33213816	6.50983	9.42359	0.533656	1.44759	0.00105	0.0145438
Sorbs2	chr8:45507787-45827906	23.0626	33.3878	0.533764	1.4477	5e-05	0.00106051
Cables1	chr18:11821087-11945627	7.3754	10.6778	0.533817	1.44776	0.00095	0.0134262
Folh1	chr7:86718975-86775864	4.44275	6.44202	0.536061	1.45001	0.00305	0.034317
Trpv2	chr11:62574485-62600305	5.95905	8.64524	0.536825	1.45077	0.00215	0.0260061
Impdh1	chr6:29200439-29212271	18.4928	26.8291	0.536836	1.45079	5e-05	0.00106051
Hrasls	chr16:29209694-29230530	7.29956	10.5923	0.53714	1.45109	0.0009	0.0128338
Mast1	chr8:84911852-84937353	23.5729	34.2091	0.537253	1.4512	5e-05	0.00106051
Wwox	chr8:114439651-115352712	8.80485	12.7874	0.538348	1.45231	0.00075	0.0110011
Arhgef10l	chr4:140514484-140665905	9.42544	13.6904	0.538532	1.45249	0.00015	0.00279231
Cyp4f15	chr17:32685658-32703349	8.84685	12.8516	0.538715	1.45268	0.0008	0.0116324
Dhcr24	chr4:106561037-106589113	26.4077	38.364	0.538795	1.45276	5e-05	0.00106051
Plekho1	chr3:95988835-95995839	18.76	27.2639	0.53933	1.4533	0.0003	0.00506137
Phf17	chr3:41555733-41616864	7.25796	10.5534	0.540074	1.45404	0.0001	0.00196849
Mirg	chr12:109734980-109749457	13.788	20.0606	0.540954	1.45493	0.00215	0.0260061
41700	chr1:184813067-184845847	19.4386	28.2827	0.540995	1.45498	0.0001	0.00196849
Tmem132a	chr19:10842543-10869779	46.5671	67.7871	0.5417	1.45569	5e-05	0.00106051
Trp53i11	chr2:93187583-93201757	26.3222	38.3449	0.542756	1.45675	5e-05	0.00106051
Camk1	chr6:113326975-113343922	33.884	49.3969	0.543816	1.45782	0.00015	0.00279231
Kcnj2	chr11:111066163-111076825	2.93126	4.27359	0.54393	1.45794	0.0019	0.0235626
Zfp516	chr18:82910878-83005314	2.41489	3.52219	0.544515	1.45853	0.0007	0.0103861
Rgs12	chr5:34949447-35033593	15.4297	22.534	0.54639	1.46043	5e-05	0.00106051
Arhgap42	chr9:8994952-9260885	2.06041	3.0093	0.546497	1.46053	0.00405	0.0430081
Pde1b	chr15:103503297-103530052	43.5992	63.6867	0.546691	1.46073	5e-05	0.00106051
Stom	chr2:35313989-35337009	4.06354	5.93591	0.546731	1.46077	0.004	0.0425816
Rufy2	chr10:62980222-63023849	8.6484	12.6476	0.548355	1.46242	0.00015	0.00279231
Vat1	chr11:101458747-101466199	11.0308	16.1406	0.549163	1.46323	0.0001	0.00196849
Pcdh10	chr3:45378397-45439309	21.7523	31.8318	0.549301	1.46338	5e-05	0.00106051
H2afy2	chr10:61715262-61783864	8.606	12.6063	0.55073	1.46483	0.0036	0.039128
Zfp862	chr6:48504338-48534832	2.82414	4.13799	0.55112	1.46522	0.0009	0.0128338
Ablim1	chr19:57033263-57216032	16.1379	23.6471	0.55121	1.46531	5e-05	0.00106051
Arhgap33	chr7:30522225-30535009	40.1637	58.8688	0.551612	1.46572	5e-05	0.00106051
Slc25a27	chr17:43641899-43667015	15.4672	22.6747	0.551872	1.46599	5e-05	0.00106051
Mapk3	chr7:126759625-126765816	90.2392	132.294	0.551921	1.46604	5e-05	0.00106051
Rcn1	chr2:105385947-105399319	8.44537	12.3924	0.553221	1.46736	0.00025	0.00433845
Polr1b	chr2:129100995-129126595	4.43699	6.51237	0.5536	1.46775	0.0007	0.0103861
Hddc3	chr7:80343136-80346097	27.3949	40.2106	0.553669	1.46781	0.00095	0.0134262
Brpf3	chr17:28801125-28838789	6.49228	9.5295	0.553675	1.46782	5e-05	0.00106051
Cobll1	chr2:65088338-65238626	2.44776	3.59883	0.556067	1.47025	0.00265	0.0307349
Thrb	chr14:17660959-18038088	9.51528	14.0069	0.557824	1.47204	5e-05	0.00106051
Mical3	chr6:120931545-121131022	9.10433	13.4038	0.558013	1.47224	5e-05	0.00106051
Ptch1	chr13:63511532-63565520	7.85632	11.5708	0.558564	1.4728	5e-05	0.00106051
Arl4a	chr12:40033290-40037987	10.2599	15.1142	0.558881	1.47313	5e-05	0.00106051
Htr5a	chr5:27841946-27855086	3.84201	5.66131	0.559274	1.47353	0.0002	0.00359453
Gramd4	chr15:86057694-86137636	9.75908	14.3804	0.559288	1.47354	0.0001	0.00196849
Efnb2	chr8:8617438-8660773	11.1702	16.4642	0.559676	1.47394	5e-05	0.00106051
Vip	chr10:5639217-5647614	22.6518	33.3912	0.559841	1.47411	0.0003	0.00506137
Jag2	chr12:112908589-112929495	9.59893	14.1567	0.560544	1.47482	5e-05	0.00106051
Nav3	chr10:109683438-110000219	7.90945	11.6701	0.561165	1.47546	5e-05	0.00106051
Nudt4	chr10:95547006-95564167	35.8818	53.0214	0.563322	1.47767	5e-05	0.00106051
Atp8a2	chr14:59647740-60086834	6.03334	8.91638	0.563502	1.47785	0.00065	0.00977669
Wfs1	chr5:36966103-36988982	56.4578	83.4372	0.563518	1.47787	5e-05	0.00106051
Hap1	chr11:100347326-100356141	58.5892	86.621	0.56408	1.47845	5e-05	0.00106051
Tmem181a	chr17:6270474-6305783	18.3947	27.2003	0.564328	1.4787	0.0001	0.00196849
Ptprt	chr2:161527622-162661147	8.67691	12.8371	0.56507	1.47946	5e-05	0.00106051
Pacsin3	chr2:91256812-91264679	11.6829	17.2869	0.565287	1.47968	0.00025	0.00433845
Oxr1	chr15:41447481-41861047	74.3363	110.084	0.566467	1.48089	5e-05	0.00106051
Sv2c	chr13:95959442-96132577	2.6369	3.90537	0.566617	1.48105	0.0026	0.0302434
Ttc7	chr17:87282885-87381770	2.11132	3.12793	0.56706	1.4815	0.0042	0.0442605
Zfp367	chr13:64133056-64153199	5.85427	8.67723	0.567746	1.48221	0.00085	0.0122454
Bend6	chr1:33852051-33907621	50.436	74.7915	0.568419	1.4829	5e-05	0.00106051
Steap2	chr5:5664830-5694568	1.21352	1.79975	0.568594	1.48308	0.0018	0.0225041
R3hdm2	chr10:127390310-127499384	46.3856	68.8027	0.568789	1.48328	5e-05	0.00106051
Zkscan16	chr4:58943627-58958355	14.6958	21.8078	0.569441	1.48395	5e-05	0.00106051
Mcc	chr18:44425059-44812182	1.86601	2.77098	0.570438	1.48498	0.0012	0.0162067
Pvrl1	chr9:43744575-43807461	8.72221	12.9539	0.570625	1.48516	5e-05	0.00106051
Cdc14b	chr13:64192544-64274988	2.37147	3.52235	0.570756	1.4853	0.0015	0.0194477
Lrrc16b	chr14:55491092-55508264	13.1533	19.5785	0.57384	1.48849	5e-05	0.00106051
Zfp703	chr8:26977335-26981462	8.24847	12.2903	0.57532	1.49001	0.00015	0.00279231
C030023E24Rik	chrX:61191292-61194164	7.3369	10.9336	0.575529	1.49022	0.0005	0.00782446
Numb	chr12:83794033-83921934	9.28931	13.8541	0.576665	1.4914	5e-05	0.00106051
Sema4a	chr3:88435961-88461182	14.747	21.9988	0.577006	1.49175	5e-05	0.00106051
Bcam	chr7:19756137-19770532	4.84369	7.22624	0.577139	1.49189	0.00165	0.0209477
Lmna	chr3:88481148-88503332	15.8648	23.6866	0.578247	1.49303	0.0002	0.00359453
Snhg11	chr2:158375637-158386145	216.229	322.838	0.578249	1.49304	5e-05	0.00106051
1110008P14Rik	chr2:32379100-32381915	120.811	180.411	0.578541	1.49333	5e-05	0.00106051
Ptpn23	chr9:110385088-110408210	12.4311	18.5663	0.578725	1.49354	5e-05	0.00106051
Edil3	chr13:88821471-89323225	23.5904	35.2341	0.578773	1.49358	5e-05	0.00106051
Tmem91	chr7:25669139-25675166	11.4543	17.112	0.579114	1.49394	0.00415	0.0438306
Raph1	chr1:60483184-60566765	6.55103	9.79265	0.579977	1.49483	5e-05	0.00106051
Col16a1	chr4:130047839-130099277	3.60557	5.3917	0.580515	1.49538	0.0005	0.00782446
Amy1	chr3:113555951-113577750	17.0073	25.4424	0.581079	1.49597	5e-05	0.00106051
Axin2	chr11:108920348-108950781	4.74439	7.09835	0.581261	1.49616	0.0002	0.00359453
Slc7a11	chr3:50364935-50443613	3.97106	5.94302	0.581673	1.49658	0.00015	0.00279231
Tiam1	chr16:89787110-89974699	18.4619	27.6734	0.583951	1.49895	5e-05	0.00106051
Ppp4r1	chr17:65783354-65841926	7.45268	11.1712	0.583959	1.49895	0.0001	0.00196849
Rasa3	chr8:13567217-13677587	20.6366	30.9513	0.584796	1.49983	5e-05	0.00106051
Tbc1d9	chr8:83165351-83272940	19.047	28.5883	0.585862	1.50093	5e-05	0.00106051
Pde7b	chr10:20398003-20725068	4.57997	6.87925	0.586913	1.50203	0.0003	0.00506137
Zcchc12	chrX:36195903-36199158	25.5706	38.4171	0.587263	1.50239	5e-05	0.00106051
Radil	chr5:142484840-142551077	3.78747	5.69159	0.587596	1.50274	0.00095	0.0134262
Pcsk5	chr19:17432831-17837632	2.68409	4.03435	0.587904	1.50306	0.00065	0.00977669
Pdxk	chr10:78436746-78464948	29.7517	44.7351	0.588436	1.50361	5e-05	0.00106051
Vat1l	chr8:114205639-114374070	12.6761	19.0707	0.589252	1.50446	5e-05	0.00106051
Shisa9	chr16:11984112-12270904	13.9025	20.9213	0.589631	1.50486	5e-05	0.00106051
Kcnj11	chr7:46097122-46100764	13.4037	20.1725	0.589755	1.50499	5e-05	0.00106051
Adrb1	chr19:56722371-56724862	8.2783	12.4661	0.590608	1.50588	0.00035	0.00578907
Cgref1	chr5:30933142-30945480	12.4167	18.7082	0.591397	1.5067	0.0006	0.00913425
Xist	chrX:103431516-103484957	48.7664	73.5018	0.591893	1.50722	5e-05	0.00106051
Ascl1	chr10:87491040-87493660	3.91634	5.90704	0.592928	1.50831	0.00425	0.0446541
Per1	chr11:69098955-69109957	18.7592	28.3063	0.593523	1.50893	5e-05	0.00106051
Kcnk3	chr5:30573986-30625270	4.64625	7.01698	0.594782	1.51025	0.00275	0.0316443
Ankrd26	chr6:118502563-118562256	3.39126	5.122	0.594885	1.51035	0.0004	0.00647333
Nrep	chr18:33437018-33464029	34.0792	51.4944	0.595524	1.51102	5e-05	0.00106051
Atp8b2	chr3:89939480-89963332	16.1276	24.3859	0.596511	1.51206	5e-05	0.00106051
Fn1	chr1:71585472-71653234	6.74525	10.2001	0.596635	1.51219	5e-05	0.00106051
Sft2d2	chr1:165174340-165194433	6.27236	9.4881	0.597111	1.51268	5e-05	0.00106051
Ppm1m	chr9:106194952-106199233	8.77986	13.2843	0.597454	1.51304	0.0004	0.00647333
Ptprk	chr10:28074819-28597397	11.8588	17.9478	0.597844	1.51346	5e-05	0.00106051
Sema4g	chr19:44989343-45003395	7.4235	11.2423	0.59877	1.51442	5e-05	0.00106051
Tac1	chr6:7555070-7562973	9.51725	14.4141	0.598861	1.51452	0.0036	0.039128
Podxl	chr6:31519492-31563937	5.80013	8.7857	0.599071	1.51474	5e-05	0.00106051
Ncald	chr15:37366174-37792428	105.426	159.708	0.599201	1.51488	5e-05	0.00106051
Ankrd44	chr1:54645339-54926387	2.06104	3.12407	0.600054	1.51577	0.0011	0.0150894
Ankrd24	chr10:81628539-81647612	8.86137	13.4428	0.601235	1.51701	5e-05	0.00106051
Osbpl5	chr7:143688761-143741963	5.70452	8.65473	0.601383	1.51717	5e-05	0.00106051
Srrm4	chr5:116438721-116591817	7.34089	11.1407	0.601812	1.51762	5e-05	0.00106051
Aifm3	chr16:17489690-17507482	23.8918	36.2624	0.601956	1.51778	5e-05	0.00106051
Cyp46a1	chr12:108334380-108362234	76.8748	116.7	0.602226	1.51805	5e-05	0.00106051
Tshz1	chr18:84011626-84086562	4.36094	6.62367	0.602992	1.51886	0.00015	0.00279231
Gpsm1	chr2:26315532-26352110	13.1652	20.0025	0.603446	1.51935	0.0005	0.00782446
Ace	chr11:105967944-105989964	3.29352	5.00433	0.603549	1.51945	0.0011	0.0150894
Prkaa2	chr4:105029649-105109898	5.73519	8.71621	0.60386	1.51978	5e-05	0.00106051
Tgfb1i1	chr7:128246870-128253712	2.94518	4.47631	0.603957	1.51988	0.00235	0.0278836
Pde4d	chr13:108654176-109955969	10.3628	15.7577	0.604643	1.5206	5e-05	0.00106051
Tmem132d	chr5:127783490-128433077	4.48704	6.82439	0.604937	1.52091	0.0003	0.00506137
Dzank1	chr2:144470556-144527398	36.9883	56.2958	0.605957	1.52199	5e-05	0.00106051
Rasip1	chr7:45627536-45639092	2.96953	4.52192	0.606701	1.52277	0.00275	0.0316443
Vwc2	chr11:11114015-11263526	2.13817	3.25746	0.607372	1.52348	0.00315	0.0352258
Grin2d	chr7:45832482-45866681	3.89171	5.934	0.6086	1.52478	0.00015	0.00279231
Nr4a1	chr15:101266845-101274794	35.5123	54.1532	0.608728	1.52491	5e-05	0.00106051
Gm14827	chrX:94442731-94447727	3.24296	4.9456	0.608836	1.52503	0.0018	0.0225041
Klf11	chr12:24651370-24662782	2.0649	3.15116	0.609812	1.52606	0.00275	0.0316443
Nynrin	chr14:55854114-55874736	1.93262	2.95034	0.610321	1.5266	0.0005	0.00782446
Foxo3	chr10:42185785-42276742	8.79175	13.4233	0.610516	1.52681	5e-05	0.00106051
Optn	chr2:5020641-5063938	7.7186	11.793	0.611524	1.52787	0.0001	0.00196849
Ptprd	chr4:75941236-78211895	27.3561	41.8096	0.611968	1.52835	5e-05	0.00106051
Tet2	chr3:133463676-133544390	4.59442	7.02202	0.612005	1.52838	5e-05	0.00106051
Pou3f2	chr4:22482094-22488366	3.35867	5.13969	0.613791	1.53028	0.0001	0.00196849
Ppargc1b	chr18:61298135-61400431	2.24175	3.43282	0.614765	1.53131	0.00225	0.0269488
Rreb1	chr13:37826037-37952005	11.3461	17.3743	0.614766	1.5313	5e-05	0.00106051
Cep170b	chr12:112722173-112746591	34.2455	52.4477	0.614967	1.53152	5e-05	0.00106051
Itgav	chr2:83724396-83806916	8.29747	12.7135	0.615617	1.53221	5e-05	0.00106051
Sepn1	chr4:134537891-134552166	7.84968	12.0309	0.616033	1.53266	5e-05	0.00106051
Gtf2ird1	chr5:134357660-134456716	5.00136	7.66583	0.616122	1.53275	0.00025	0.00433845
Lrrk2	chr15:91673223-91816124	4.29418	6.58805	0.617468	1.53418	5e-05	0.00106051
Ntng1	chr3:109780049-110143472	9.08674	13.9413	0.617535	1.53425	5e-05	0.00106051
Zdhhc8	chr16:18220752-18235136	16.2202	24.8934	0.617967	1.53472	5e-05	0.00106051
9330182L06Rik	chr5:9266192-9480717	7.85196	12.0602	0.619129	1.53595	5e-05	0.00106051
Lurap1	chr4:116136727-116144616	8.10619	12.4573	0.619898	1.53676	0.00105	0.0145438
Scpep1	chr11:88905927-88955442	6.04575	9.29387	0.620359	1.53726	0.00105	0.0145438
Rsad1	chr11:94539797-94549207	3.73091	5.73762	0.620925	1.53786	0.0003	0.00506137
Pnpla3	chr15:84167815-84189521	1.64088	2.52398	0.621237	1.53819	0.00315	0.0352258
Rai2	chrX:161717035-161779494	3.93597	6.05634	0.621728	1.53872	0.0026	0.0302434
Cfh	chr1:140085854-140183411	3.87915	5.9897	0.626741	1.54408	0.00035	0.00578907
Erbb4	chr1:68039965-69108059	4.78231	7.38459	0.626812	1.54415	0.0001	0.00196849
Brca2	chr5:150522622-150569749	0.738782	1.14255	0.629035	1.54653	0.0023	0.0274304
Arx	chrX:93286645-93298355	7.79343	12.0593	0.629812	1.54737	0.0002	0.00359453
Zfp385a	chr15:103313894-103340086	20.9945	32.4875	0.629872	1.54743	5e-05	0.00106051
Pak7	chr2:136081087-136387967	8.01101	12.3992	0.630193	1.54777	5e-05	0.00106051
Esrrg	chr1:187609005-188214884	3.93931	6.10315	0.631613	1.54929	0.0002	0.00359453
Hook2	chr8:84990594-85003364	5.85994	9.07921	0.63168	1.54937	0.0004	0.00647333
AI118078	chr9:55326948-55438344	2.80986	4.35404	0.631854	1.54956	0.00405	0.0430081
Bcl2	chr1:106538178-106714290	2.50031	3.8751	0.632124	1.54985	0.0002	0.00359453
Rrp1b	chr17:32036161-32062862	3.1634	4.91363	0.635314	1.55327	0.00015	0.00279231
B230209E15Rik	chr7:61529409-61615327	18.1515	28.2269	0.636984	1.55507	5e-05	0.00106051
Nr6a1	chr2:38723373-38926461	2.06752	3.21633	0.637513	1.55565	0.0007	0.0103861
Glcci1	chr6:8509595-8597548	7.16866	11.1562	0.638076	1.55625	5e-05	0.00106051
Larp1b	chr3:40950630-40977793	5.45679	8.49652	0.63882	1.55705	0.0014	0.0183814
Nlk	chr11:78567167-78697425	19.3851	30.1977	0.639492	1.55778	5e-05	0.00106051
Slc39a10	chr1:46807543-46853509	35.5539	55.4856	0.642105	1.56061	5e-05	0.00106051
Kif21b	chr1:136131400-136178014	10.2383	15.9784	0.642145	1.56065	5e-05	0.00106051
Peg3	chr7:6705959-6730419	29.9059	46.6827	0.64246	1.56099	5e-05	0.00106051
Smpd4	chr16:17619353-17644830	14.0887	21.9981	0.642845	1.5614	5e-05	0.00106051
Galnt13	chr2:54436386-55117744	4.39115	6.86988	0.645688	1.56448	5e-05	0.00106051
Tacc1	chr8:25154551-25201449	24.7324	38.7377	0.647335	1.56627	5e-05	0.00106051
Wnt5a	chr14:28505472-28525515	3.18969	5	0.648515	1.56755	0.0006	0.00913425
Cry1	chr10:85131699-85185054	4.71699	7.39464	0.648613	1.56766	0.00035	0.00578907
Frmd6	chr12:70825513-70902234	7.18705	11.2672	0.648654	1.56771	5e-05	0.00106051
Ccdc57	chr11:120826541-120932872	2.96487	4.64956	0.649128	1.56822	0.0006	0.00913425
Galnt14	chr17:73493750-73710451	8.51487	13.3548	0.649298	1.56841	5e-05	0.00106051
Efemp1	chr11:28853204-28926743	4.72552	7.41434	0.649846	1.569	0.00145	0.0189102
Man1c1	chr4:134561689-134704290	8.08043	12.6891	0.651082	1.57035	5e-05	0.00106051
Plekha7	chr7:116124117-116189841	4.69943	7.38167	0.651462	1.57076	5e-05	0.00106051
Klf12	chr14:99870639-100149796	4.38992	6.90426	0.653292	1.57275	5e-05	0.00106051
Oprd1	chr4:132110725-132144486	3.68964	5.80421	0.653619	1.57311	0.0003	0.00506137
Plch1	chr3:63696233-63850991	3.33213	5.24348	0.65408	1.57361	5e-05	0.00106051
Limk1	chr5:134656038-134688590	14.7811	23.2682	0.65461	1.57419	5e-05	0.00106051
3110052M02Rik	chr17:21650610-21664966	3.92486	6.17963	0.654877	1.57448	0.00015	0.00279231
Rarb	chr14:16430839-16575210	2.22783	3.51055	0.656056	1.57577	0.003	0.0338825
Krba1	chr6:48395585-48419855	6.64475	10.477	0.656942	1.57673	5e-05	0.00106051
Sertad1	chr7:27486952-27490314	6.46035	10.1952	0.658208	1.57812	0.00235	0.0278836
Slc20a1	chr2:129198772-129211612	47.5488	75.0554	0.658547	1.57849	5e-05	0.00106051
Cdyl2	chr8:116568723-116732991	2.0542	3.24312	0.658804	1.57878	0.00015	0.00279231
Pcdh9	chr14:93013699-93890669	20.8655	32.9432	0.658859	1.57884	5e-05	0.00106051
Pdp1	chr4:11958184-11966450	18.2095	28.7548	0.659107	1.57911	5e-05	0.00106051
Negr1	chr3:156561793-157316447	32.4891	51.324	0.659677	1.57973	5e-05	0.00106051
Timp2	chr11:118301060-118355411	86.6485	136.882	0.659683	1.57974	5e-05	0.00106051
Phlda1	chr10:111506285-111508649	10.0062	15.8141	0.660317	1.58043	5e-05	0.00106051
Fzd3	chr14:65192440-65262463	8.61882	13.624	0.660587	1.58073	5e-05	0.00106051
Magi1	chr6:93675454-94283904	15.965	25.2503	0.661392	1.5816	5e-05	0.00106051
Mgp	chr6:136872434-136875805	14.9444	23.647	0.662057	1.58233	0.0035	0.0382594
Acvr2a	chr2:48814108-48949267	11.9205	18.8783	0.663279	1.58368	0.0002	0.00359453
Nyap2	chr1:81077316-81271651	1.72067	2.72556	0.663584	1.58401	0.00115	0.0156535
Mafb	chr2:160363676-160367065	5.6661	8.97947	0.664274	1.58477	5e-05	0.00106051
Kcnj4	chr15:79483713-79505241	33.9263	53.78	0.664667	1.5852	5e-05	0.00106051
Cav2	chr6:17281340-17289011	10.6332	16.865	0.665463	1.58607	5e-05	0.00106051
Gabrd	chr4:155384978-155398069	15.8236	25.1001	0.665615	1.58624	5e-05	0.00106051
Myh7	chr14:54968786-54994549	1.16963	1.85799	0.667694	1.58853	0.0029	0.0329641
Shc3	chr13:51431041-51567084	15.0163	23.9151	0.671389	1.59261	5e-05	0.00106051
Susd5	chr9:114057353-114098733	1.70434	2.7156	0.672056	1.59334	0.00205	0.0250221
E130012A19Rik	chr11:97627386-97629716	18.2997	29.1728	0.672804	1.59417	5e-05	0.00106051
Fzd1	chr5:4753838-4758216	3.26351	5.2092	0.674636	1.5962	0.0001	0.00196849
Map3k5	chr10:19934525-20142750	6.6978	10.6934	0.674957	1.59655	5e-05	0.00106051
Cyp4f14	chr17:32905069-32917342	2.69596	4.3075	0.676054	1.59776	0.00445	0.0462504
Samd10	chr2:181595217-181599147	9.25714	14.8295	0.679829	1.60195	5e-05	0.00106051
BC021891	chr8:125910449-125947439	0.804715	1.28924	0.679968	1.60211	0.00445	0.0462504
Arhgap26	chr18:38993144-39376285	16.9605	27.1742	0.680054	1.60221	5e-05	0.00106051
Vipr1	chr9:121642715-121672954	6.00623	9.62372	0.680135	1.60229	5e-05	0.00106051
Alpl	chr4:137741731-137796377	2.55038	4.0888	0.680969	1.60321	0.0028	0.0320647
Fxyd6	chr9:45370184-45396159	65.2952	104.807	0.682691	1.60513	5e-05	0.00106051
Itga3	chr11:95044481-95076714	4.41834	7.09269	0.682829	1.60528	5e-05	0.00106051
Hmgb3	chrX:71555992-71560654	11.8731	19.0981	0.685732	1.60852	5e-05	0.00106051
Il17ra	chr6:120463196-120483727	3.53936	5.69383	0.685909	1.60872	5e-05	0.00106051
Elavl4	chr4:110203736-110351911	19.794	31.8462	0.686057	1.60888	5e-05	0.00106051
Shisa4	chr1:135371455-135375063	49.6741	79.9878	0.687287	1.61025	5e-05	0.00106051
Lig1	chr7:13258966-13311427	3.43291	5.5292	0.687637	1.61065	0.00425	0.0446541
Ccdc136	chr6:29398925-29426995	15.6531	25.2499	0.689826	1.61309	5e-05	0.00106051
Atg16l2	chr7:101289615-101302088	7.42198	11.9858	0.691452	1.61491	5e-05	0.00106051
Anxa4	chr6:86736839-86793584	3.56254	5.75568	0.692078	1.61561	0.0021	0.0255343
Nipal2	chr15:34572798-34679204	1.60546	2.59494	0.692717	1.61632	0.00235	0.0278836
Cntn3	chr6:102163305-102464667	5.32633	8.61205	0.693215	1.61688	5e-05	0.00106051
Cyb561	chr11:105933703-105944147	26.7442	43.2821	0.694543	1.61837	5e-05	0.00106051
Pak6	chr2:118663576-118698020	18.4746	29.9629	0.697634	1.62184	5e-05	0.00106051
Rps6ka3	chrX:159256119-159363485	6.92388	11.2372	0.698627	1.62296	5e-05	0.00106051
Pgm5	chr19:24674007-24861842	0.9475	1.53834	0.699177	1.62358	0.00155	0.0199629
Epb4.1l4b	chr4:57061725-57143156	1.9614	3.18589	0.699815	1.62429	0.00205	0.0250221
Zbtb46	chr2:181390885-181459426	2.27718	3.69897	0.699876	1.62436	0.004	0.0425816
Zfp503	chr14:21983961-21989601	1.26536	2.05861	0.702117	1.6269	0.0026	0.0302434
Tox3	chr8:90247111-90348252	4.64617	7.56469	0.703239	1.62816	5e-05	0.00106051
Mmgt2	chr11:62648663-62666359	5.26328	8.57746	0.704589	1.62968	0.0003	0.00506137
Emb	chr13:117220572-117274415	9.90665	16.1501	0.705072	1.63023	5e-05	0.00106051
Farp1	chr14:121035573-121283726	13.6984	22.3439	0.705875	1.63113	5e-05	0.00106051
Sesn3	chr9:14276300-14326134	14.3656	23.4455	0.706689	1.63206	5e-05	0.00106051
Gpr123	chr7:139834173-139878088	14.4147	23.5388	0.707501	1.63297	5e-05	0.00106051
Lnx1	chr5:74535481-74702903	9.52721	15.563	0.707995	1.63353	0.00235	0.0278836
Cdh18	chr15:23036462-23474418	4.75412	7.76833	0.708424	1.63402	0.00015	0.00279231
Rhobtb2	chr14:69784989-69805545	15.5056	25.3568	0.709582	1.63533	5e-05	0.00106051
Ccdc164	chr5:30341662-30366708	7.02262	11.4896	0.710249	1.63608	5e-05	0.00106051
Gm129	chr3:95871521-95891930	8.80452	14.4126	0.711014	1.63695	0.00025	0.00433845
Glce	chr9:62057248-62070606	6.9402	11.371	0.712305	1.63843	5e-05	0.00106051
Dhtkd1	chr2:5898059-5942792	2.13875	3.50573	0.712946	1.63915	0.0007	0.0103861
Dennd6b	chr15:89182212-89196474	13.2919	21.8004	0.713811	1.64013	5e-05	0.00106051
Rims4	chr2:163863880-163918683	16.0963	26.4418	0.716091	1.64273	5e-05	0.00106051
Pik3r5	chr11:68432124-68497846	1.09544	1.80135	0.717577	1.64441	0.00255	0.0298001
Cdh22	chr2:165111506-165234737	7.65725	12.5953	0.717983	1.64489	5e-05	0.00106051
Etv6	chr6:134035706-134270147	2.82902	4.65436	0.718282	1.64522	5e-05	0.00106051
Usp13	chr3:32817625-32935257	4.15366	6.83441	0.718435	1.64539	5e-05	0.00106051
Cgn	chr3:94760069-94786515	1.07866	1.77563	0.719089	1.64614	0.00155	0.0199629
Card10	chr15:78775135-78803042	3.52642	5.80768	0.719755	1.64691	5e-05	0.00106051
Pbx3	chr2:34171908-34372036	3.30345	5.44354	0.720571	1.64783	0.0006	0.00913425
N28178	chr4:42917250-42941607	44.6577	73.6515	0.721805	1.64925	5e-05	0.00106051
Xdh	chr17:73883907-73950182	1.46276	2.4145	0.723029	1.65065	0.0009	0.0128338
Ypel2	chr11:86936424-86993762	7.57266	12.5077	0.723943	1.65169	5e-05	0.00106051
Plxna3	chrX:74329065-74344689	5.98969	9.89525	0.724256	1.65205	5e-05	0.00106051
Fmo1	chr1:162829560-162866548	2.80397	4.63411	0.72482	1.6527	0.00075	0.0110011
Resp18	chr1:75272201-75278380	72.1339	119.262	0.725385	1.65334	5e-05	0.00106051
Dbpht2	chr12:74297473-74300468	11.5261	19.0594	0.725593	1.65359	5e-05	0.00106051
Plk3	chr4:117126812-117133952	4.14122	6.85105	0.72627	1.65436	0.0004	0.00647333
Gm14169	chr2:156609197-156613422	2.49183	4.12663	0.727759	1.65606	0.0012	0.0162067
Plec	chr15:76170973-76231378	12.9679	21.4898	0.72871	1.65715	5e-05	0.00106051
Fgd2	chr17:29360913-29379535	2.49068	4.13433	0.731114	1.65992	0.00135	0.0178182
Zfp275	chrX:73342619-73359080	4.28834	7.11939	0.731334	1.66017	5e-05	0.00106051
Mcf2	chrX:60055955-60147643	1.61248	2.67833	0.732056	1.661	0.0011	0.0150894
Klf6	chr13:5861488-5870393	9.48215	15.7504	0.732104	1.66106	5e-05	0.00106051
Prcp	chr7:92875252-92934581	3.44061	5.7211	0.733629	1.66282	0.00015	0.00279231
Phactr2	chr10:13207716-13474396	3.11228	5.17613	0.733904	1.66313	5e-05	0.00106051
Casz1	chr4:148804391-148954892	0.844741	1.40607	0.735086	1.6645	0.0008	0.0116324
Ier5	chr1:155096366-155099636	16.6627	27.7466	0.73569	1.66519	5e-05	0.00106051
Pkib	chr10:57631980-57741112	1.52689	2.54427	0.736659	1.66631	0.0004	0.00647333
Cul7	chr17:46650337-46664364	4.8459	8.10861	0.742689	1.67329	5e-05	0.00106051
Btg2	chr1:134074864-134079155	8.41639	14.0917	0.743573	1.67432	5e-05	0.00106051
Mreg	chr1:72159232-72212307	2.25077	3.76901	0.743765	1.67454	0.00155	0.0199629
Stmn1	chr4:134468319-134473843	232.028	388.863	0.744961	1.67593	5e-05	0.00106051
Grem2	chr1:174833784-174921819	5.29151	8.87915	0.746742	1.678	5e-05	0.00106051
Dlg1	chr16:31663442-31873356	27.6428	46.3875	0.746832	1.6781	5e-05	0.00106051
Soga2	chr17:66336981-66449750	7.78362	13.0644	0.747132	1.67845	5e-05	0.00106051
Pcgf2	chr11:97688822-97700497	8.90028	14.9771	0.75084	1.68277	5e-05	0.00106051
Plekha6	chr1:133246096-133303435	12.1887	20.5169	0.75127	1.68327	5e-05	0.00106051
Emx1	chr6:85187930-85204463	10.8231	18.2208	0.751478	1.68351	5e-05	0.00106051
Reln	chr5:21884453-22344705	8.99837	15.168	0.7533	1.68564	5e-05	0.00106051
Kcnj9	chr1:172321032-172329263	33.8402	57.051	0.753514	1.68589	5e-05	0.00106051
Slc4a3	chr1:75546265-75559431	28.7709	48.5668	0.75536	1.68805	5e-05	0.00106051
41893	chr5:93093456-93174958	15.8839	26.818	0.755637	1.68838	5e-05	0.00106051
Cast	chr13:74694285-74807921	2.51683	4.25167	0.756419	1.6893	0.0003	0.00506137
Ier2	chr8:84661330-84662852	4.69854	7.9399	0.756907	1.68987	0.00065	0.00977669
Abcb1b	chr5:8798146-8866314	0.807835	1.36542	0.757214	1.69022	0.0043	0.0450601
Asap1	chr15:64086839-64382919	19.5938	33.1203	0.757323	1.69035	5e-05	0.00106051
Ntn4	chr10:93641048-93745972	2.64397	4.47001	0.757573	1.69064	0.0012	0.0162067
Mgat5b	chr11:116918862-116986944	14.7839	25.0073	0.758318	1.69152	5e-05	0.00106051
Cacnb4	chr2:52428319-52676582	23.9377	40.5722	0.761208	1.69491	5e-05	0.00106051
AI836003	chr15:98167805-98170134	8.76852	14.9247	0.767301	1.70208	5e-05	0.00106051
Rora	chr9:68653801-69379028	3.75796	6.39691	0.767427	1.70223	0.00145	0.0189102
Utrn	chr10:12382187-12861735	4.75487	8.09567	0.767745	1.70261	5e-05	0.00106051
Pcnt	chr10:76351253-76442912	4.40671	7.51683	0.770423	1.70577	5e-05	0.00106051
Ttc9b	chr7:27653923-27656207	61.6717	105.341	0.77239	1.70809	5e-05	0.00106051
Arhgap29	chr3:121953325-122016153	3.33508	5.69984	0.773201	1.70906	5e-05	0.00106051
Lzts1	chr8:69135502-69140953	11.2707	19.2697	0.773755	1.70972	5e-05	0.00106051
Mctp2	chr7:72077829-72306595	1.04087	1.77966	0.773809	1.70978	0.0006	0.00913425
Pcolce	chr5:137605106-137611404	2.31653	3.97145	0.777704	1.7144	0.0045	0.0466581
Rnf152	chr1:105276916-105356710	1.20555	2.06816	0.778648	1.71553	0.0001	0.00196849
Lipg	chr18:74939321-74961263	1.13639	1.95181	0.780358	1.71755	0.00115	0.0156535
Dock3	chr9:106892824-107231909	23.3476	40.1139	0.780829	1.71812	5e-05	0.00106051
Fam19a2	chr10:123264075-123741204	16.358	28.1107	0.781119	1.71847	5e-05	0.00106051
Aldob	chr4:49535994-49549483	2.04438	3.52186	0.784674	1.7227	0.0018	0.0225041
Slc13a3	chr2:165405294-165473197	4.30604	7.41847	0.784759	1.72281	0.0001	0.00196849
Hkdc1	chr10:62383136-62422457	1.84254	3.17461	0.784888	1.72295	0.0005	0.00782446
Nova1	chr12:46694516-46818775	7.9704	13.7379	0.785434	1.72361	5e-05	0.00106051
Tmem74b	chr2:151702007-151707310	2.06103	3.55528	0.786602	1.725	0.0048	0.0491216
Zfp395	chr14:65358675-65398930	2.02713	3.49726	0.786784	1.72523	0.0001	0.00196849
Col1a1	chr11:94936269-94951856	1.00756	1.73889	0.787302	1.72584	0.00125	0.0167821
2610316D01Rik	chr3:45280438-45378260	3.71941	6.42447	0.788503	1.72728	0.0042	0.0442605
Ehd4	chr2:120089486-120154575	3.01164	5.20354	0.788947	1.72781	0.0001	0.00196849
Arhgap18	chr10:26772511-26918648	2.4451	4.22479	0.788983	1.72786	5e-05	0.00106051
Foxc1	chr13:31806645-31810635	0.768215	1.32796	0.789626	1.72863	0.0038	0.0408543
Samd4	chr14:46882964-47105817	3.56624	6.16645	0.790038	1.72912	5e-05	0.00106051
Chrm2	chr6:36333137-36524774	1.77141	3.06335	0.790214	1.72933	0.00445	0.0462504
Txlnb	chr10:17796218-17845663	0.566268	0.980102	0.791446	1.73081	0.0048	0.0491216
Bean1	chr8:104170512-104219097	4.214	7.30083	0.792872	1.73252	5e-05	0.00106051
A330021E22Rik	chr5:5580981-5664232	2.97863	5.16344	0.793681	1.73349	0.0001	0.00196849
Tmem255a	chrX:38197300-38252481	10.8642	18.8728	0.79673	1.73716	5e-05	0.00106051
Arrdc1	chr2:24925351-24935281	4.3283	7.52933	0.798719	1.73956	0.00025	0.00433845
Gjb2	chr14:57098601-57104702	2.02711	3.53104	0.80067	1.74191	0.00115	0.0156535
Tiam2	chr17:3326572-3557713	5.09818	8.89276	0.802649	1.7443	5e-05	0.00106051
Ifih1	chr2:62595792-62646255	0.649888	1.13366	0.802727	1.74439	0.00205	0.0250221
Shd	chr17:55970481-55976619	10.9906	19.1812	0.803421	1.74524	5e-05	0.00106051
Mapk6	chr9:75386900-75410014	11.0162	19.2454	0.80488	1.74701	5e-05	0.00106051
Dcbld2	chr16:58408534-58469745	4.13358	7.22301	0.805209	1.7474	5e-05	0.00106051
Gpr165	chrX:96713467-96719388	1.74455	3.04853	0.805256	1.74746	0.0006	0.00913425
Fbln1	chr15:85206007-85286294	1.79143	3.13252	0.806216	1.74861	0.0007	0.0103861
Crhr2	chr6:55090047-55132972	1.01181	1.76978	0.806627	1.74912	0.0033	0.0365556
Prkacb	chr3:146729578-146812946	82.2722	144.025	0.807838	1.75059	5e-05	0.00106051
Fgf12	chr16:28158583-28753243	27.7667	48.6221	0.808256	1.75109	5e-05	0.00106051
Egr1	chr18:34861206-34864956	52.3465	91.7039	0.80889	1.75186	5e-05	0.00106051
Glra2	chrX:165129016-165326981	3.26332	5.72857	0.811835	1.75544	5e-05	0.00106051
Ptprm	chr17:66666847-67354459	6.74317	11.8386	0.811997	1.75564	5e-05	0.00106051
Ltbp3	chr19:5740903-5771401	4.9325	8.66806	0.813391	1.75734	0.00035	0.00578907
Cxadr	chr16:78301670-78359785	7.19244	12.658	0.815492	1.7599	5e-05	0.00106051
Cacng3	chr7:122671743-122769394	41.2863	72.6738	0.815771	1.76024	5e-05	0.00106051
Cd200	chr16:45382134-45409053	35.3308	62.2428	0.816981	1.76171	5e-05	0.00106051
Zic1	chr9:91360344-91365799	1.56641	2.76034	0.817384	1.76221	0.00085	0.0122454
Usp29	chr7:6730740-6976662	3.03003	5.343	0.818319	1.76335	5e-05	0.00106051
Mypn	chr10:63115794-63203952	0.769226	1.35702	0.818957	1.76414	0.00165	0.0209477
Gabra3	chrX:72432675-72656246	27.5563	48.6153	0.819029	1.76422	5e-05	0.00106051
Sytl2	chr7:90348698-90410439	14.5271	25.6385	0.819568	1.76487	5e-05	0.00106051
Rgs16	chr1:153740352-153745468	3.66316	6.4692	0.820501	1.76602	5e-05	0.00106051
Klhl40	chr9:121777606-121783819	2.36999	4.2015	0.826023	1.77279	0.00035	0.00578907
Zdbf2	chr1:63273268-63314575	2.3412	4.15222	0.826635	1.77354	5e-05	0.00106051
Gm3893	chr4:41889794-42462993	0.719995	1.27779	0.827588	1.77472	0.0045	0.0466581
Btbd11	chr10:85386813-85660292	5.28918	9.39755	0.829241	1.77675	5e-05	0.00106051
Slc37a1	chr17:31295482-31350698	1.58124	2.81074	0.829893	1.77755	0.00055	0.0084815
Fndc1	chr17:7738567-7804974	3.11263	5.53972	0.831678	1.77976	5e-05	0.00106051
Mybl1	chr1:9668834-9700209	0.614335	1.0944	0.833049	1.78144	0.00375	0.0404171
Xaf1	chr11:72301628-72313733	1.67247	2.98445	0.835484	1.78446	0.0005	0.00782446
Meis1	chr11:18880427-19018969	0.734537	1.31133	0.836128	1.78525	0.00375	0.0404171
Osbpl10	chr9:115067278-115232223	9.61765	17.1704	0.836165	1.7853	5e-05	0.00106051
Mrap2	chr9:87144305-87184045	3.25126	5.80692	0.836773	1.78605	0.0003	0.00506137
Gm16702	chr17:8372395-8422726	1.97704	3.53359	0.83779	1.78731	0.00065	0.00977669
Rnf217	chr10:31501886-31609725	3.24475	5.81364	0.841334	1.79171	5e-05	0.00106051
Sh2d3c	chr2:32721054-32755007	6.61356	11.8583	0.842395	1.79303	5e-05	0.00106051
Zim3	chr7:6730740-6976662	3.1896	5.72958	0.845056	1.79633	0.0028	0.0320647
Camk2n1	chr4:138455147-138460126	119.308	214.353	0.845292	1.79664	5e-05	0.00106051
Dlk2	chr17:46297420-46328023	17.1495	30.8445	0.846851	1.79857	5e-05	0.00106051
Hhipl1	chr12:108306269-108328300	1.29243	2.32516	0.847242	1.79906	0.00185	0.0230235
Fam149a	chr8:45336714-45382291	3.53123	6.35407	0.847511	1.79939	5e-05	0.00106051
Ier5l	chr2:30472640-30474199	7.46206	13.4324	0.848068	1.80009	5e-05	0.00106051
Stard8	chrX:99042580-99074728	2.3651	4.26109	0.849323	1.80165	5e-05	0.00106051
Gpr150	chr13:76054850-76056996	1.38993	2.50504	0.849818	1.80228	0.00225	0.0269488
Kcnj16	chr11:110968032-111027967	3.64479	6.57063	0.850195	1.80275	5e-05	0.00106051
Racgap1	chr15:99620495-99651656	2.39337	4.31475	0.850235	1.80279	5e-05	0.00106051
Grid2ip	chr5:143357337-143391798	0.56774	1.02486	0.852126	1.80516	0.00445	0.0462504
Obscn	chr11:58994255-59136375	0.197604	0.35678	0.85242	1.80553	0.0002	0.00359453
Stard10	chr7:101321318-101346312	22.5163	40.7886	0.857192	1.81151	5e-05	0.00106051
Syt10	chr15:89782392-89841860	3.56561	6.46611	0.858748	1.81347	5e-05	0.00106051
Fxyd5	chr7:31032722-31042322	9.11374	16.5437	0.860165	1.81525	5e-05	0.00106051
Tac2	chr10:127724477-127731768	11.3488	20.63	0.862207	1.81781	5e-05	0.00106051
Prkar2b	chr12:31958478-32061279	13.8199	25.1395	0.863206	1.81908	5e-05	0.00106051
Slc16a11	chr11:70213909-70216414	10.0051	18.2	0.86321	1.81907	5e-05	0.00106051
Tacr3	chr3:134829006-134934581	0.926185	1.68634	0.86452	1.82074	0.0015	0.0194477
Pisd-ps2	chr17:3064317-3084183	13.9265	25.3679	0.865177	1.82156	5e-05	0.00106051
BC068157	chr8:4209542-4217312	9.99122	18.201	0.865288	1.8217	5e-05	0.00106051
Slc22a8	chr19:8591253-8611835	3.12905	5.70801	0.86726	1.8242	5e-05	0.00106051
Strbp	chr2:37569867-37647285	10.2346	18.6735	0.86754	1.82455	5e-05	0.00106051
Mapk11	chr15:89142483-89149606	12.3328	22.5082	0.867952	1.82507	5e-05	0.00106051
Etl4	chr2:20289912-20810535	13.6404	24.9108	0.868891	1.82625	5e-05	0.00106051
Lgr5	chr10:115450313-115587780	0.612367	1.12041	0.871564	1.82964	0.00255	0.0298001
Lrtm2	chr6:119236525-119352407	13.1455	24.0537	0.871686	1.8298	5e-05	0.00106051
Fhdc1	chr3:84442195-84480439	0.825041	1.51004	0.872047	1.83026	0.00025	0.00433845
Lyz2	chr10:117277540-117282272	3.6972	6.77705	0.874227	1.83302	0.00155	0.0199629
Aloxe3	chr11:69126376-69149115	3.42312	6.28005	0.875463	1.8346	5e-05	0.00106051
Cage1	chr13:38006051-38036937	1.04094	1.91094	0.87639	1.83578	0.001	0.0139711
Osbpl1a	chr18:12755311-12941841	58.5735	107.6	0.877354	1.83701	5e-05	0.00106051
Gria4	chr9:4417892-4796234	22.2449	40.9054	0.878818	1.83887	5e-05	0.00106051
Hecw2	chr1:53806873-54195034	3.58986	6.6049	0.879608	1.83988	5e-05	0.00106051
Pde1c	chr6:56069803-56369634	1.39179	2.56113	0.879834	1.84017	5e-05	0.00106051
Rps6ka2	chr17:7170114-7303316	12.7866	23.5405	0.880511	1.84103	5e-05	0.00106051
Hlf	chr11:90336534-90390917	26.841	49.4531	0.881623	1.84245	5e-05	0.00106051
Afmid	chr11:117815518-117839908	1.14844	2.11694	0.882297	1.84332	0.002	0.0245313
Scn4b	chr9:45139041-45154061	6.88815	12.7051	0.883221	1.84449	5e-05	0.00106051
Tmprss7	chr16:45656316-45693658	0.61416	1.13296	0.883414	1.84473	0.0044	0.0458608
Gucy2g	chr19:55198097-55241236	1.41197	2.60682	0.88458	1.84623	0.0001	0.00196849
Atg9b	chr5:24364818-24392143	1.36067	2.51264	0.884887	1.84662	0.00435	0.0454541
Ngef	chr1:87476828-87573870	45.5351	84.2882	0.888352	1.85106	5e-05	0.00106051
Dennd3	chr15:73512559-73572242	1.40548	2.60197	0.888544	1.8513	0.0001	0.00196849
Slc8a3	chr12:81197914-81333180	4.13959	7.66379	0.888571	1.85134	5e-05	0.00106051
Dysf	chr6:84008589-84211042	0.513195	0.950235	0.888776	1.85161	0.00065	0.00977669
Syt2	chr1:134646680-134749417	5.43881	10.0709	0.888826	1.85167	5e-05	0.00106051
Slc25a37	chr14:69241850-69285103	6.64763	12.3112	0.889061	1.85197	5e-05	0.00106051
Plcb4	chr2:135741829-136013068	5.11697	9.48777	0.890779	1.85418	5e-05	0.00106051
Nr2f2	chr7:70351949-70411146	6.25033	11.59	0.890871	1.8543	5e-05	0.00106051
Clcn1	chr6:42286684-42314656	0.728061	1.35185	0.892807	1.85678	0.00145	0.0189102
Peg10	chr6:4747305-4760516	3.33322	6.19011	0.893047	1.8571	5e-05	0.00106051
Col8a1	chr16:57624255-57754737	0.35464	0.659285	0.894546	1.85903	0.0049	0.0499785
Boc	chr16:44485044-44558870	3.30231	6.14596	0.896161	1.86111	5e-05	0.00106051
Hr	chr14:70554055-70573542	2.4171	4.49976	0.89657	1.86164	5e-05	0.00106051
Itih3	chr14:30908573-30923587	10.1138	18.8556	0.898662	1.86434	5e-05	0.00106051
Rin3	chr12:102283073-102390854	0.62724	1.17031	0.899801	1.86581	0.0014	0.0183814
Vash2	chr1:190947645-190979296	0.741048	1.38329	0.90047	1.86667	0.0015	0.0194477
Sgsm1	chr5:113243219-113310786	18.5551	34.646	0.900874	1.8672	5e-05	0.00106051
Rasgrp2	chr19:6400582-6415216	4.63861	8.67067	0.902451	1.86924	5e-05	0.00106051
Gfra2	chr14:70890129-70979838	9.84643	18.4092	0.902753	1.86963	5e-05	0.00106051
Asic1	chr15:99670717-99701128	11.2723	21.0889	0.903708	1.87086	5e-05	0.00106051
A330023F24Rik	chr1:195017398-195037908	13.9966	26.1872	0.903783	1.87097	5e-05	0.00106051
Slc7a3	chrX:101079220-101085352	3.47348	6.50135	0.904359	1.87171	5e-05	0.00106051
Npas2	chr1:39194271-39363240	7.91371	14.8189	0.905015	1.87256	5e-05	0.00106051
Tmem97	chr11:78541816-78550735	9.15309	17.1416	0.905172	1.87277	5e-05	0.00106051
Zfp941	chr7:140809676-140822178	5.73775	10.7471	0.905398	1.87305	5e-05	0.00106051
Stat5b	chr11:100780730-100850585	4.36143	8.17271	0.906014	1.87386	5e-05	0.00106051
AI504432	chr3:107039503-107054322	5.15196	9.65426	0.906045	1.8739	5e-05	0.00106051
Tmem132c	chr5:127241825-127565790	0.960864	1.80484	0.909467	1.87835	0.00015	0.00279231
C2cd4c	chr10:79606853-79614025	2.80284	5.26907	0.910657	1.8799	5e-05	0.00106051
Piezo1	chr8:122476142-122551329	0.829316	1.55967	0.911243	1.88067	0.0014	0.0183814
Serpinb8	chr1:107590005-107608978	1.35869	2.5579	0.912744	1.88262	0.0012	0.0162067
A230073K19Rik	chr7:59228749-59306727	2.75262	5.18294	0.912967	1.88291	0.00185	0.0230235
Trpc3	chr3:36620481-36690167	2.09811	3.95541	0.914735	1.88523	5e-05	0.00106051
Map3k6	chr4:133240817-133252928	0.631814	1.1913	0.914966	1.88552	0.0013	0.0173142
Ppapdc1a	chr7:129257093-129391307	4.40649	8.32141	0.917196	1.88844	0.00015	0.00279231
Cntnap5a	chr1:115685136-116580674	4.10261	7.74851	0.917376	1.88868	5e-05	0.00106051
Npas4	chr19:4984354-4989971	4.70172	8.8815	0.917616	1.88899	5e-05	0.00106051
Calb2	chr8:110142537-110168206	15.4069	29.1454	0.919692	1.89171	5e-05	0.00106051
Gpr153	chr4:152274361-152285337	2.99654	5.67307	0.92083	1.89321	5e-05	0.00106051
Adra2a	chr19:54045181-54048982	3.72925	7.06104	0.920993	1.89342	5e-05	0.00106051
Tpbg	chr9:85842379-85847055	3.48369	6.60098	0.922067	1.89482	5e-05	0.00106051
Gdpd5	chr7:99381548-99460984	4.81025	9.12639	0.923931	1.89728	5e-05	0.00106051
Dlk1	chr12:109452822-109463336	1.6424	3.11704	0.924371	1.89786	0.0001	0.00196849
Neil2	chr14:63182444-63193525	0.942423	1.79077	0.926135	1.90018	0.00225	0.0269488
Wnt4	chr4:137277634-137299501	3.52477	6.7046	0.927623	1.90214	5e-05	0.00106051
Slc13a5	chr11:72241993-72266604	2.77777	5.28577	0.928188	1.90288	5e-05	0.00106051
Gm5468	chr15:25414191-25452418	0.697015	1.32711	0.929023	1.90399	0.0023	0.0274304
Scnn1a	chr6:125321339-125344942	2.18091	4.15863	0.93118	1.90683	5e-05	0.00106051
Shh	chr5:28456839-28719209	0.739997	1.41136	0.931492	1.90725	0.00425	0.0446541
Hgf	chr5:16553549-16619439	1.33616	2.54927	0.931989	1.90791	0.00035	0.00578907
Adamtsl3	chr7:82335693-82614448	0.179506	0.342819	0.933415	1.90979	0.0041	0.0434229
E530001F21Rik	chrX:105164377-105165505	2.3891	4.5643	0.933927	1.91047	0.0014	0.0183814
Fxyd7	chr7:31042514-31051454	64.7757	123.759	0.934009	1.91058	5e-05	0.00106051
Coro2a	chr4:46536936-46601929	7.14759	13.6626	0.934702	1.9115	5e-05	0.00106051
Bmper	chr9:23223075-23485202	2.19484	4.19586	0.934849	1.91169	5e-05	0.00106051
Smpdl3b	chr4:132732965-132757171	1.41413	2.70473	0.935567	1.91265	0.00095	0.0134262
Rad51ap2	chr12:11456078-11462928	0.397389	0.760343	0.936097	1.91335	0.0045	0.0466581
Pisd-ps1	chr11:3124020-3193463	73.3471	140.403	0.936756	1.91423	5e-05	0.00106051
Kcnk4	chr19:6925689-6934515	4.18156	8.01051	0.937854	1.91568	5e-05	0.00106051
Car8	chr4:8141492-8239041	1.17802	2.25754	0.938388	1.91639	5e-05	0.00106051
Rasgrf2	chr13:91880406-91988042	17.3397	33.2416	0.938911	1.91708	5e-05	0.00106051
AU023762	chr9:113496745-113587152	0.918043	1.76032	0.939203	1.91747	0.00195	0.0240418
Mrvi1	chr7:110868266-110982095	0.265708	0.509814	0.940131	1.9187	0.00295	0.0334208
Scn7a	chr2:66673425-66784910	0.559594	1.07411	0.940694	1.91945	0.00015	0.00279231
Ppp1r26	chr2:28447940-28455508	4.16306	7.99171	0.94086	1.91967	5e-05	0.00106051
Kcnip3	chr2:127456497-127521370	31.3257	60.1735	0.94178	1.9209	5e-05	0.00106051
Heatr8	chr4:106680416-106727930	2.33263	4.48355	0.942686	1.9221	5e-05	0.00106051
Ltk	chr2:119751325-119760431	7.52633	14.472	0.943249	1.92285	5e-05	0.00106051
Sgpp2	chr1:78310345-78420286	3.49641	6.72573	0.943817	1.92361	5e-05	0.00106051
Klhdc8b	chr9:108447638-108465945	6.79254	13.0797	0.945304	1.9256	5e-05	0.00106051
Fosb	chr7:19302695-19310045	3.86693	7.45735	0.947477	1.92849	5e-05	0.00106051
Colec12	chr18:9707647-9877995	2.10022	4.05051	0.947564	1.92861	5e-05	0.00106051
Fam196a	chr7:134670686-135173647	1.9608	3.79045	0.950926	1.93311	0.0023	0.0274304
Cux1	chr5:136248134-136567431	12.6141	24.4294	0.953582	1.93667	5e-05	0.00106051
Elmo1	chr13:20090506-20608353	17.1657	33.2517	0.953899	1.9371	5e-05	0.00106051
Dusp14	chr11:84048044-84068357	16.93	32.8199	0.954984	1.93856	5e-05	0.00106051
Igfbp6	chr15:102144185-102149512	14.2939	27.7142	0.955222	1.93888	5e-05	0.00106051
Lrrc32	chr7:98494221-98501830	0.392106	0.761723	0.958022	1.94265	0.0028	0.0320647
Ccdc171	chr4:83525544-83864670	0.904714	1.76214	0.961794	1.94773	0.00015	0.00279231
Hsf4	chr8:105269800-105275845	6.48398	12.6322	0.962157	1.94822	5e-05	0.00106051
Baiap2l2	chr15:79258194-79285509	0.92096	1.79693	0.964327	1.95115	0.00155	0.0199629
Tcerg1l	chr7:138208971-138397730	3.61821	7.05972	0.964336	1.95116	5e-05	0.00106051
Tmem181c-ps	chr17:6610102-6620925	13.2273	25.8123	0.964542	1.95144	5e-05	0.00106051
Arpp19	chr9:75037613-75060313	34.0394	66.4948	0.966034	1.95347	5e-05	0.00106051
Kcna3	chr3:107036161-107038129	2.13647	4.17768	0.967476	1.95541	0.00015	0.00279231
Plau	chr14:20836661-20843388	1.26207	2.46968	0.968536	1.95685	0.0004	0.00647333
Lama1	chr17:67697264-67822645	0.32481	0.636335	0.970193	1.9591	0.00035	0.00578907
Chrm4	chr2:91922188-91932282	9.79894	19.2117	0.971291	1.96059	5e-05	0.00106051
Fbln5	chr12:101746564-101819119	0.791359	1.55154	0.9713	1.9606	5e-05	0.00106051
Sfrp2	chr3:83766320-83774314	0.619977	1.21571	0.97151	1.9609	0.00365	0.0395676
Aim1l	chr4:134068451-134092504	0.2413	0.473194	0.971604	1.96102	0.00325	0.0361235
Pknox2	chr9:36890982-37147314	12.6083	24.7282	0.97178	1.96126	5e-05	0.00106051
Grip2	chr6:91761509-91807393	3.07868	6.04085	0.972438	1.96216	5e-05	0.00106051
Chml	chr1:175662427-175692590	1.66456	3.26722	0.972919	1.96281	5e-05	0.00106051
Kcnh6	chr11:106008202-106034064	0.66703	1.31	0.973748	1.96393	0.0012	0.0162067
BC006965	chr11:112663926-112711356	0.649126	1.27612	0.975198	1.9659	0.003	0.0338825
Anpep	chr7:79821802-79842352	0.570907	1.12282	0.975794	1.96673	0.0013	0.0173142
Obsl1	chr1:75485824-75506452	2.89636	5.69718	0.976006	1.96701	5e-05	0.00106051
Ier3	chr17:35821712-35822911	4.05238	7.97541	0.976791	1.96808	0.00015	0.00279231
Cchcr1	chr17:35517115-35531015	1.25138	2.46286	0.976816	1.96812	0.00025	0.00433845
Cdk18	chr1:132113546-132139685	9.61253	18.9259	0.977374	1.96888	5e-05	0.00106051
Zbtb7c	chr18:75820177-76148564	0.727703	1.4349	0.97953	1.97182	0.00025	0.00433845
Heyl	chr4:123233555-123249870	0.785895	1.55077	0.980575	1.97325	0.0001	0.00196849
Gramd2	chr9:59707763-59716424	2.07618	4.09792	0.98096	1.97378	0.00045	0.00715366
St3gal1	chr15:67102874-67176882	4.50211	8.89578	0.982521	1.97591	5e-05	0.00106051
Flrt1	chr19:7056767-7198062	3.20643	6.34209	0.983989	1.97793	5e-05	0.00106051
Rap1gap2	chr11:74383482-74590158	28.6848	56.8266	0.986278	1.98107	5e-05	0.00106051
Cyr61	chr3:145646970-145649985	3.27011	6.48233	0.987174	1.9823	0.0001	0.00196849
Dusp15	chr2:152940994-152951582	6.45322	12.8116	0.989365	1.9853	0.00085	0.0122454
Tbc1d30	chr10:121263819-121311189	13.0003	25.824	0.990172	1.98642	5e-05	0.00106051
Kcnf1	chr12:17172099-17176888	13.6828	27.2162	0.9921	1.98908	5e-05	0.00106051
Cox6a2	chr7:128173945-128206366	4.98688	9.92791	0.993352	1.99081	0.00115	0.0156535
Esyt3	chr9:99309966-99358530	0.999772	1.99082	0.993692	1.99127	5e-05	0.00106051
Cited1	chrX:102247377-102252181	1.4065	2.80134	0.994008	1.99171	0.0045	0.0466581
Adm	chr7:110627668-110629819	1.07284	2.13722	0.994299	1.99211	0.0025	0.029349
Cped1	chr6:21985909-22255606	0.609681	1.21509	0.994934	1.99299	0.0002	0.00359453
Ngfr	chr11:95568820-95587698	0.61601	1.22771	0.994943	1.993	0.00085	0.0122454
Cdh13	chr8:118283754-119323448	20.9208	41.7083	0.995397	1.99363	5e-05	0.00106051
Itpr3	chr17:27057303-27122223	0.668781	1.33421	0.996377	1.99499	5e-05	0.00106051
Lama3	chr18:12334023-12583012	0.683452	1.36558	0.998602	1.99806	5e-05	0.00106051
Prrg3	chrX:71963020-71972728	6.96625	13.9371	1.00048	2.00066	5e-05	0.00106051
Espn	chr4:152120875-152152207	2.36178	4.72723	1.00112	2.00155	0.00075	0.0110011
Fut10	chr8:31187331-31261483	1.48921	2.98407	1.00273	2.00379	0.00025	0.00433845
Fut9	chr4:25609332-25800003	8.81219	17.6622	1.00309	2.00429	5e-05	0.00106051
Pcdh18	chr3:49743295-49757316	0.628226	1.25945	1.00344	2.00477	0.0002	0.00359453
Cdh4	chr2:179442477-179899375	2.22302	4.4576	1.00375	2.0052	5e-05	0.00106051
1700110C19Rik	chr17:10324601-10329312	3.09598	6.20854	1.00386	2.00536	0.00215	0.0260061
Olfml2a	chr2:38931979-38960585	0.488114	0.980673	1.00655	2.00911	0.0033	0.0365556
[truncated: 611 more rows]
