# Supplementary material for: Calorie Restriction Suppresses Age-Dependent Hippocampal Transcriptional Signatures
Source: PLoS One. 2015 Jul 29;10(7):e0133923. doi: 10.1371/journal.pone.0133923 (PMC4519125; doi:10.1371/journal.pone.0133923)
Supplement: S2 Table — (XLS) [file pone.0133923.s002.xls]

## Sheet: CA1-AL-15--CA1-CR-15_Dec2013
	gene_id	gene	locus	sample_1	sample_2	status	value_1	value_2	log2(fold_change)	test_stat	p_value	q_value	significant
1700003M02Rik	1700003M02Rik	1700003M02Rik	chr4:34711331-34730206	CA1-AL-15	CA1-CR-15	OK	0.908205	0.363208	-1.32222	-1.44798	0.00175	0.0450186	yes
1700091H14Rik	1700091H14Rik	1700091H14Rik	chr14:42089749-42095277	CA1-AL-15	CA1-CR-15	OK	0.681135	0.187959	-1.85753	-1.74091	0.00065	0.0209609	yes
2010300C02Rik	2010300C02Rik	2010300C02Rik	chr1:37611675-37719811	CA1-AL-15	CA1-CR-15	OK	61.4957	85.6339	0.477698	1.53735	0.0004	0.0146525	yes
2310002F09Rik	2310002F09Rik	2310002F09Rik	chr7:43745465-43755936	CA1-AL-15	CA1-CR-15	OK	0.348134	1.25687	1.85212	2.20982	5e-05	0.00267643	yes
2310022B05Rik	2310022B05Rik	2310022B05Rik	chr8:124635755-124663369	CA1-AL-15	CA1-CR-15	OK	46.8505	34.3857	-0.446255	-1.50447	0.00035	0.0131544	yes
2610017I09Rik	2610017I09Rik	2610017I09Rik	chr1:42648199-42694825	CA1-AL-15	CA1-CR-15	OK	40.6589	68.2019	0.746241	2.4565	5e-05	0.00267643	yes
4932411E22Rik	4932411E22Rik	4932411E22Rik	chr11:89390222-89418948	CA1-AL-15	CA1-CR-15	OK	1.19541	0.305687	-1.96738	-2.23516	5e-05	0.00267643	yes
4933426M11Rik	4933426M11Rik	4933426M11Rik	chr12:80790531-80880833	CA1-AL-15	CA1-CR-15	OK	12.6675	18.5852	0.553021	1.62779	0.0002	0.0085016	yes
4933427G17Rik	4933427G17Rik	4933427G17Rik	chr7:120982508-121014787	CA1-AL-15	CA1-CR-15	OK	0.322282	1.0416	1.6924	1.85445	0.00015	0.00691217	yes
6330403A02Rik	6330403A02Rik	6330403A02Rik	chr1:180432372-180483504	CA1-AL-15	CA1-CR-15	OK	59.6978	102.715	0.782895	2.37387	5e-05	0.00267643	yes
9330182L06Rik	9330182L06Rik	9330182L06Rik	chr5:9266192-9480717	CA1-AL-15	CA1-CR-15	OK	12.1281	8.58485	-0.498484	-1.33232	0.00085	0.0256907	yes
A330021E22Rik	A330021E22Rik	A330021E22Rik	chr5:5580981-5664232	CA1-AL-15	CA1-CR-15	OK	5.19333	3.35201	-0.631631	-1.33514	0.0014	0.038641	yes
A830009L08Rik	A830009L08Rik	A830009L08Rik	chr13:91368989-91388085	CA1-AL-15	CA1-CR-15	OK	1.02119	0.24715	-2.04678	-2.19706	5e-05	0.00267643	yes
AI414108	AI414108	AI414108	chr9:27352684-27357543	CA1-AL-15	CA1-CR-15	OK	18.9314	11.4638	-0.7237	-2.1241	5e-05	0.00267643	yes
AW551984	AW551984	AW551984	chr9:39587395-39604124	CA1-AL-15	CA1-CR-15	OK	4.36085	2.18872	-0.99452	-1.74412	5e-05	0.00267643	yes
Abi3bp	Abi3bp	Abi3bp	chr16:56477845-56690135	CA1-AL-15	CA1-CR-15	OK	1.90834	0.851958	-1.16347	-1.56889	0.0001	0.00493727	yes
Acot5	Acot5	Acot5	chr12:84069324-84076019	CA1-AL-15	CA1-CR-15	OK	1.05371	2.37755	1.17399	1.65027	0.0007	0.0222128	yes
Actr3	Actr3	Actr3	chr1:125392904-125435727	CA1-AL-15	CA1-CR-15	OK	81.5753	108.077	0.40585	1.28812	0.0014	0.038641	yes
Adamts16	Adamts16	Adamts16	chr13:70727807-70841810	CA1-AL-15	CA1-CR-15	OK	2.29934	1.08092	-1.08897	-1.90098	5e-05	0.00267643	yes
Adra1b	Adra1b	Adra1b	chr11:43774605-43836332	CA1-AL-15	CA1-CR-15	OK	4.61423	2.76059	-0.741114	-1.48952	0.00125	0.0354233	yes
Afap1l1	Afap1l1	Afap1l1	chr18:61730261-61786662	CA1-AL-15	CA1-CR-15	OK	6.11397	4.0222	-0.604126	-1.36375	0.0018	0.0458596	yes
Agmat	Agmat	Agmat	chr4:141746674-141759263	CA1-AL-15	CA1-CR-15	OK	1.3259	0.352364	-1.91184	-2.10377	5e-05	0.00267643	yes
Agxt2l1	Agxt2l1	Agxt2l1	chr3:130617447-130635750	CA1-AL-15	CA1-CR-15	OK	4.30696	7.36321	0.773665	1.53859	0.0002	0.0085016	yes
Aifm3	Aifm3	Aifm3	chr16:17489690-17507482	CA1-AL-15	CA1-CR-15	OK	36.4655	26.8407	-0.442112	-1.42038	0.00125	0.0354233	yes
Aldh1a2	Aldh1a2	Aldh1a2	chr9:71215788-71296243	CA1-AL-15	CA1-CR-15	OK	6.40756	2.88157	-1.15292	-2.05055	5e-05	0.00267643	yes
Amz1	Amz1	Amz1	chr5:140724126-140753312	CA1-AL-15	CA1-CR-15	OK	6.74878	4.03237	-0.743001	-1.59683	0.00055	0.0187637	yes
Ankfn1	Ankfn1	Ankfn1	chr11:89421085-89538555	CA1-AL-15	CA1-CR-15	OK	1.01901	0.226596	-2.16897	-2.29008	5e-05	0.00267643	yes
Ankrd24	Ankrd24	Ankrd24	chr10:81628539-81647612	CA1-AL-15	CA1-CR-15	OK	13.519	8.74261	-0.628851	-1.75071	5e-05	0.00267643	yes
Ankrd34c	Ankrd34c	Ankrd34c	chr9:89728248-89738475	CA1-AL-15	CA1-CR-15	OK	2.56566	1.233	-1.05716	-1.56953	0.0004	0.0146525	yes
Ankrd44	Ankrd44	Ankrd44	chr1:54645339-54926387	CA1-AL-15	CA1-CR-15	OK	3.1416	2.0556	-0.611942	-1.34021	0.00165	0.0430028	yes
Anxa11	Anxa11	Anxa11	chr14:25842154-25886804	CA1-AL-15	CA1-CR-15	OK	16.6167	25.2817	0.605456	1.7755	5e-05	0.00267643	yes
Arhgap10	Arhgap10	Arhgap10	chr8:77250365-77518578	CA1-AL-15	CA1-CR-15	OK	6.68701	4.25831	-0.65108	-1.4216	0.0015	0.0404873	yes
Arhgap12	Arhgap12	Arhgap12	chr18:6024449-6136098	CA1-AL-15	CA1-CR-15	OK	11.7323	24.5761	1.06677	3.0226	5e-05	0.00267643	yes
Arhgap32	Arhgap32	Arhgap32	chr9:32116135-32265511	CA1-AL-15	CA1-CR-15	OK	45.0166	32.6769	-0.462186	-1.39217	0.0004	0.0146525	yes
Arhgap39	Arhgap39	Arhgap39	chr15:76723984-76818170	CA1-AL-15	CA1-CR-15	OK	23.4772	33.1932	0.499625	1.54295	0.0003	0.0116897	yes
Arhgef25	Arhgef25	Arhgef25	chr10:127182520-127190054	CA1-AL-15	CA1-CR-15	OK	72.0722	102.126	0.502829	1.56089	5e-05	0.00267643	yes
Arhgef28	Arhgef28	Arhgef28	chr13:97898594-98206165	CA1-AL-15	CA1-CR-15	OK	8.21631	11.7884	0.520806	1.50246	0.00055	0.0187637	yes
Arl15	Arl15	Arl15	chr13:113794507-114157461	CA1-AL-15	CA1-CR-15	OK	11.9632	20.635	0.786487	2.2768	5e-05	0.00267643	yes
Arl4d	Arl4d	Arl4d	chr11:101665540-101667832	CA1-AL-15	CA1-CR-15	OK	14.0597	8.3867	-0.745395	-1.69944	0.0004	0.0146525	yes
Arpc2	Arpc2	Arpc2	chr1:74236549-74268213	CA1-AL-15	CA1-CR-15	OK	105.645	159.923	0.598156	2.12213	5e-05	0.00267643	yes
Arpc5	Arpc5	Arpc5	chr1:152766541-152775580	CA1-AL-15	CA1-CR-15	OK	49.8247	81.7441	0.714254	2.41897	5e-05	0.00267643	yes
Arpp19	Arpp19	Arpp19	chr9:75037613-75060313	CA1-AL-15	CA1-CR-15	OK	66.8648	46.1323	-0.535472	-1.61184	0.00015	0.00691217	yes
Asic1	Asic1	Asic1	chr15:99670717-99701128	CA1-AL-15	CA1-CR-15	OK	21.2133	14.6405	-0.535005	-1.63259	5e-05	0.00267643	yes
Atp2b1	Atp2b1	Atp2b1	chr10:98915151-99026143	CA1-AL-15	CA1-CR-15	OK	77.7391	120.252	0.629352	1.89721	5e-05	0.00267643	yes
Atp2b4	Atp2b4	Atp2b4	chr1:133702673-133753747	CA1-AL-15	CA1-CR-15	OK	51.947	32.4923	-0.676941	-1.93436	5e-05	0.00267643	yes
B3galt5	B3galt5	B3galt5	chr16:96235800-96319858	CA1-AL-15	CA1-CR-15	OK	9.99795	15.1901	0.60343	1.68575	0.0001	0.00493727	yes
BC030476	BC030476	BC030476	chr15:34453311-34473892	CA1-AL-15	CA1-CR-15	OK	0.591731	1.39515	1.2374	1.57438	0.00045	0.0161128	yes
Bace2	Bace2	Bace2	chr16:97356727-97439012	CA1-AL-15	CA1-CR-15	OK	1.8502	0.818445	-1.17673	-1.70521	0.0001	0.00493727	yes
Baiap3	Baiap3	Baiap3	chr17:25240169-25256364	CA1-AL-15	CA1-CR-15	OK	8.68105	3.51486	-1.3044	-1.60618	0.0017	0.0438743	yes
Barx2	Barx2	Barx2	chr9:31846043-31913285	CA1-AL-15	CA1-CR-15	OK	3.03355	1.56596	-0.953954	-1.43105	0.0015	0.0404873	yes
Bcl11b	Bcl11b	Bcl11b	chr12:107910402-108003414	CA1-AL-15	CA1-CR-15	OK	12.1478	21.4232	0.818477	2.44296	5e-05	0.00267643	yes
Bcl6	Bcl6	Bcl6	chr16:23965051-23988612	CA1-AL-15	CA1-CR-15	OK	10.4158	20.6324	0.986145	2.80682	5e-05	0.00267643	yes
Bcr	Bcr	Bcr	chr10:75060895-75184923	CA1-AL-15	CA1-CR-15	OK	28.5066	38.6116	0.437737	1.4373	0.00075	0.0232881	yes
Bdnf	Bdnf	Bdnf	chr2:109674699-109727043	CA1-AL-15	CA1-CR-15	OK	9.99571	13.8837	0.474008	1.29911	0.00115	0.0329418	yes
Bean1	Bean1	Bean1	chr8:104170512-104219097	CA1-AL-15	CA1-CR-15	OK	7.34011	4.86466	-0.593463	-1.32883	0.0015	0.0404873	yes
Beta-s	Beta-s	Beta-s	chr7:103826522-103827928	CA1-AL-15	CA1-CR-15	OK	5.48831	16.7402	1.60889	2.90083	5e-05	0.00267643	yes
Bhlhe22	Bhlhe22	Bhlhe22	chr3:18054324-18057514	CA1-AL-15	CA1-CR-15	OK	24.6823	35.7005	0.53247	1.66583	0.00015	0.00691217	yes
Btbd3	Btbd3	Btbd3	chr2:138256583-138287422	CA1-AL-15	CA1-CR-15	OK	49.6211	68.7747	0.470926	1.45675	0.0002	0.0085016	yes
Btbd9	Btbd9	Btbd9	chr17:30215523-30576287	CA1-AL-15	CA1-CR-15	OK	16.4528	26.0054	0.660479	2.08396	5e-05	0.00267643	yes
Btg1	Btg1	Btg1	chr10:96617000-96622811	CA1-AL-15	CA1-CR-15	OK	7.59819	11.0951	0.546199	1.52461	0.00055	0.0187637	yes
Btg2	Btg2	Btg2	chr1:134074864-134079155	CA1-AL-15	CA1-CR-15	OK	14.1655	8.15872	-0.795962	-1.97041	5e-05	0.00267643	yes
C130074G19Rik	C130074G19Rik	C130074G19Rik	chr1:184871925-184883036	CA1-AL-15	CA1-CR-15	OK	15.1556	8.67382	-0.805114	-2.06069	5e-05	0.00267643	yes
C1ql2	C1ql2	C1ql2	chr1:120340581-120343174	CA1-AL-15	CA1-CR-15	OK	12.674	23.4084	0.885149	2.27917	5e-05	0.00267643	yes
C1ql3	C1ql3	C1ql3	chr2:12924040-13010864	CA1-AL-15	CA1-CR-15	OK	61.7001	85.0309	0.462715	1.43455	0.00045	0.0161128	yes
C2cd4b	C2cd4b	C2cd4b	chr9:67759436-67760933	CA1-AL-15	CA1-CR-15	OK	2.96381	5.47241	0.88472	1.64535	0.0013	0.0363863	yes
C630043F03Rik	C630043F03Rik	C630043F03Rik	chr4:72201243-72203930	CA1-AL-15	CA1-CR-15	OK	3.96297	7.14282	0.849911	1.84455	5e-05	0.00267643	yes
Cabp7	Cabp7	Cabp7	chr11:4738820-4746778	CA1-AL-15	CA1-CR-15	OK	42.6693	88.1257	1.04637	3.40573	5e-05	0.00267643	yes
Cachd1	Cachd1	Cachd1	chr4:100776678-101003748	CA1-AL-15	CA1-CR-15	OK	4.68797	6.87767	0.552955	1.41052	0.00075	0.0232881	yes
Cacna1h	Cacna1h	Cacna1h	chr17:25370552-25433783	CA1-AL-15	CA1-CR-15	OK	12.7717	17.56	0.459343	1.39805	0.00075	0.0232881	yes
Cacng8	Cacng8	Cacng8	chr7:3394116-3415605	CA1-AL-15	CA1-CR-15	OK	37.64	59.2969	0.65569	2.20098	5e-05	0.00267643	yes
Calb2	Calb2	Calb2	chr8:110142537-110168206	CA1-AL-15	CA1-CR-15	OK	29.3437	49.2951	0.748395	1.61976	0.0001	0.00493727	yes
Calr	Calr	Calr	chr8:84842087-84846931	CA1-AL-15	CA1-CR-15	OK	155.549	213.095	0.454123	1.58208	0.0002	0.0085016	yes
Camk2d	Camk2d	Camk2d	chr3:126596972-126845054	CA1-AL-15	CA1-CR-15	OK	57.4748	37.1608	-0.629148	-1.88598	5e-05	0.00267643	yes
Camk2n1	Camk2n1	Camk2n1	chr4:138455147-138460126	CA1-AL-15	CA1-CR-15	OK	215.535	160.209	-0.427966	-1.34634	0.002	0.0496812	yes
Camk4	Camk4	Camk4	chr18:32939040-33195767	CA1-AL-15	CA1-CR-15	OK	18.7475	13.3198	-0.493128	-1.52222	5e-05	0.00267643	yes
Camkk1	Camkk1	Camkk1	chr11:73019007-73042065	CA1-AL-15	CA1-CR-15	OK	52.2524	71.2152	0.446686	1.47602	0.00055	0.0187637	yes
Camta2	Camta2	Camta2	chr11:70669462-70688105	CA1-AL-15	CA1-CR-15	OK	73.3808	97.0257	0.402964	1.2761	0.00155	0.0408655	yes
Capn11	Capn11	Capn11	chr17:45630203-45659309	CA1-AL-15	CA1-CR-15	OK	0.936477	0.171243	-2.4512	-2.51874	5e-05	0.00267643	yes
Capn6	Capn6	Capn6	chrX:143802236-143827412	CA1-AL-15	CA1-CR-15	OK	1.76365	0.731564	-1.26951	-1.87072	5e-05	0.00267643	yes
Car10	Car10	Car10	chr11:93099289-93601751	CA1-AL-15	CA1-CR-15	OK	47.9651	30.0265	-0.675748	-2.15988	5e-05	0.00267643	yes
Car12	Car12	Car12	chr9:66713685-66766845	CA1-AL-15	CA1-CR-15	OK	8.1456	13.3651	0.714376	1.80196	5e-05	0.00267643	yes
Car8	Car8	Car8	chr4:8141492-8239041	CA1-AL-15	CA1-CR-15	OK	2.27014	1.40377	-0.693476	-1.32074	0.0014	0.038641	yes
Cartpt	Cartpt	Cartpt	chr13:99898482-99900683	CA1-AL-15	CA1-CR-15	OK	12.8586	3.40414	-1.91737	-2.64496	5e-05	0.00267643	yes
Casr	Casr	Casr	chr16:36493695-36562134	CA1-AL-15	CA1-CR-15	OK	0.261766	0.0447055	-2.54975	-1.9439	5e-05	0.00267643	yes
Ccdc108	Ccdc108	Ccdc108	chr1:74902079-74935599	CA1-AL-15	CA1-CR-15	OK	2.29532	1.05207	-1.12546	-2.02212	5e-05	0.00267643	yes
Ccdc85a	Ccdc85a	Ccdc85a	chr11:28385691-28584296	CA1-AL-15	CA1-CR-15	OK	17.4417	23.9869	0.459701	1.39996	0.00065	0.0209609	yes
Cckbr	Cckbr	Cckbr	chr7:105425819-105436338	CA1-AL-15	CA1-CR-15	OK	26.0496	14.1675	-0.878682	-2.47792	5e-05	0.00267643	yes
Ccnd1	Ccnd1	Ccnd1	chr7:144929930-144939925	CA1-AL-15	CA1-CR-15	OK	9.86151	14.4364	0.549832	1.43468	0.00055	0.0187637	yes
Ccng2	Ccng2	Ccng2	chr5:93267572-93276231	CA1-AL-15	CA1-CR-15	OK	21.2191	32.3103	0.606631	1.88521	5e-05	0.00267643	yes
Cd109	Cd109	Cd109	chr9:78615545-78716260	CA1-AL-15	CA1-CR-15	OK	0.25126	0.578036	1.20198	1.47508	0.00065	0.0209609	yes
Cd34	Cd34	Cd34	chr1:194938820-194976959	CA1-AL-15	CA1-CR-15	OK	30.6572	20.0622	-0.61175	-1.77017	5e-05	0.00267643	yes
Cdc40	Cdc40	Cdc40	chr10:40831621-40883143	CA1-AL-15	CA1-CR-15	OK	16.3533	22.3176	0.448596	1.34417	0.00145	0.039745	yes
Cdc42ep3	Cdc42ep3	Cdc42ep3	chr17:79334024-79355091	CA1-AL-15	CA1-CR-15	OK	9.00902	5.08019	-0.826487	-1.78113	5e-05	0.00267643	yes
Cdh1	Cdh1	Cdh1	chr8:106603367-106670246	CA1-AL-15	CA1-CR-15	OK	0.56453	0.180398	-1.64587	-1.66181	0.00025	0.010139	yes
Cdh7	Cdh7	Cdh7	chr1:109983736-110139001	CA1-AL-15	CA1-CR-15	OK	4.97545	2.79179	-0.833637	-1.6892	5e-05	0.00267643	yes
Cdh9	Cdh9	Cdh9	chr15:16778100-16856777	CA1-AL-15	CA1-CR-15	OK	9.58097	17.1566	0.840521	2.20924	5e-05	0.00267643	yes
Cdkn1c	Cdkn1c	Cdkn1c	chr7:143458338-143461050	CA1-AL-15	CA1-CR-15	OK	4.60498	2.17853	-1.07984	-1.71181	0.00015	0.00691217	yes
Cebpd	Cebpd	Cebpd	chr16:15887285-16146833	CA1-AL-15	CA1-CR-15	OK	2.43874	6.34438	1.37934	2.13798	5e-05	0.00267643	yes
Chordc1	Chordc1	Chordc1	chr9:18292266-18314000	CA1-AL-15	CA1-CR-15	OK	30.2226	41.16	0.445615	1.4124	0.0011	0.0320289	yes
Chrdl1	Chrdl1	Chrdl1	chrX:143285673-143394262	CA1-AL-15	CA1-CR-15	OK	3.86566	2.08774	-0.888777	-1.6706	5e-05	0.00267643	yes
Chrna4	Chrna4	Chrna4	chr2:181022310-181039177	CA1-AL-15	CA1-CR-15	OK	14.1885	10.1288	-0.486256	-1.33988	0.0016	0.0419058	yes
Chrna6	Chrna6	Chrna6	chr8:27403211-27413944	CA1-AL-15	CA1-CR-15	OK	0.288936	0.0518952	-2.47708	-1.86755	0.0003	0.0116897	yes
Cit	Cit	Cit	chr5:115845655-116006341	CA1-AL-15	CA1-CR-15	OK	16.0204	10.9057	-0.554834	-1.67292	0.0001	0.00493727	yes
Clcnka	Clcnka	Clcnka	chr4:141384610-141398706	CA1-AL-15	CA1-CR-15	OK	0.15841	0.863925	2.44724	2.02013	5e-05	0.00267643	yes
Cldn1	Cldn1	Cldn1	chr16:26356645-26371839	CA1-AL-15	CA1-CR-15	OK	3.90197	2.21509	-0.816834	-1.49666	0.0007	0.0222128	yes
Clec18a	Clec18a	Clec18a	chr8:111069496-111081708	CA1-AL-15	CA1-CR-15	OK	4.23152	2.14121	-0.982749	-1.54475	0.00065	0.0209609	yes
Clec1a	Clec1a	Clec1a	chr6:129426683-129452000	CA1-AL-15	CA1-CR-15	OK	0.463902	1.17472	1.34042	1.64232	0.00015	0.00691217	yes
Clec9a	Clec9a	Clec9a	chr6:129408861-129424764	CA1-AL-15	CA1-CR-15	OK	0.13204	0.459505	1.7991	1.51344	0.0005	0.0175863	yes
Clvs2	Clvs2	Clvs2	chr10:33512333-33624600	CA1-AL-15	CA1-CR-15	OK	16.2961	23.2112	0.510292	1.49856	0.00065	0.0209609	yes
Cnih2	Cnih2	Cnih2	chr19:5088537-5098418	CA1-AL-15	CA1-CR-15	OK	148.002	253.351	0.77552	2.34642	5e-05	0.00267643	yes
Cntn4	Cntn4	Cntn4	chr6:105677744-106699305	CA1-AL-15	CA1-CR-15	OK	12.1489	8.04904	-0.593933	-1.52317	5e-05	0.00267643	yes
Cntn5	Cntn5	Cntn5	chr9:9660890-10904775	CA1-AL-15	CA1-CR-15	OK	3.69336	2.41156	-0.614966	-1.19776	0.002	0.0496813	yes
Cntn6	Cntn6	Cntn6	chr6:104493043-104863405	CA1-AL-15	CA1-CR-15	OK	6.65917	4.21994	-0.65812	-1.45829	0.0005	0.0175863	yes
Cntnap5c	Cntnap5c	Cntnap5c	chr17:57769569-58410342	CA1-AL-15	CA1-CR-15	OK	2.11605	4.23183	0.99991	1.95931	5e-05	0.00267643	yes
Cobl	Cobl	Cobl	chr11:12236675-12464960	CA1-AL-15	CA1-CR-15	OK	18.2657	11.3963	-0.680571	-1.92834	5e-05	0.00267643	yes
Coch	Coch	Coch	chr12:51593340-51605773	CA1-AL-15	CA1-CR-15	OK	12.4592	3.903	-1.67456	-3.27207	5e-05	0.00267643	yes
Col1a2	Col1a2	Col1a2	chr6:4505696-4541543	CA1-AL-15	CA1-CR-15	OK	2.89521	1.44673	-1.00088	-1.7584	5e-05	0.00267643	yes
Col23a1	Col23a1	Col23a1	chr11:51289919-51583925	CA1-AL-15	CA1-CR-15	OK	8.86385	5.28059	-0.747234	-1.94027	5e-05	0.00267643	yes
Col24a1	Col24a1	Col24a1	chr3:145292471-145552005	CA1-AL-15	CA1-CR-15	OK	1.28429	0.510408	-1.33125	-1.96196	5e-05	0.00267643	yes
Col25a1	Col25a1	Col25a1	chr3:130180844-130599883	CA1-AL-15	CA1-CR-15	OK	11.6029	16.1054	0.473058	1.38107	0.00055	0.0187637	yes
Col26a1	Col26a1	Col26a1	chr5:136741763-136883107	CA1-AL-15	CA1-CR-15	OK	2.25917	1.07514	-1.07126	-1.62508	0.0006	0.0200395	yes
Col5a1	Col5a1	Col5a1	chr2:27886424-28039510	CA1-AL-15	CA1-CR-15	OK	7.64132	4.38847	-0.800105	-2.12092	5e-05	0.00267643	yes
Col6a1	Col6a1	Col6a1	chr10:76708791-76726044	CA1-AL-15	CA1-CR-15	OK	24.8656	15.5543	-0.676834	-1.86611	5e-05	0.00267643	yes
Col6a2	Col6a2	Col6a2	chr10:76595755-76623404	CA1-AL-15	CA1-CR-15	OK	10.508	6.6826	-0.653003	-1.67188	0.00015	0.00691217	yes
Coro6	Coro6	Coro6	chr11:77463912-77469501	CA1-AL-15	CA1-CR-15	OK	27.7934	16.8391	-0.722924	-1.66529	5e-05	0.00267643	yes
Cotl1	Cotl1	Cotl1	chr8:119809213-119840579	CA1-AL-15	CA1-CR-15	OK	34.2373	47.6422	0.476671	1.54239	0.001	0.0294954	yes
Cpne5	Cpne5	Cpne5	chr17:29156520-29237790	CA1-AL-15	CA1-CR-15	OK	16.0761	9.66825	-0.733587	-2.1172	5e-05	0.00267643	yes
Cpne9	Cpne9	Cpne9	chr6:113282306-113305571	CA1-AL-15	CA1-CR-15	OK	13.7473	6.95075	-0.983911	-2.41171	5e-05	0.00267643	yes
Cpxm2	Cpxm2	Cpxm2	chr7:132042809-132154741	CA1-AL-15	CA1-CR-15	OK	1.35597	0.685631	-0.983824	-1.38211	0.0017	0.0438743	yes
Crabp2	Crabp2	Crabp2	chr3:87948692-87953372	CA1-AL-15	CA1-CR-15	OK	3.82598	1.54284	-1.31024	-1.76119	0.0007	0.0222128	yes
Crh	Crh	Crh	chr3:19693400-19695396	CA1-AL-15	CA1-CR-15	OK	4.13715	2.18336	-0.922087	-1.5096	0.00185	0.046908	yes
Crhr1	Crhr1	Crhr1	chr11:104132881-104175518	CA1-AL-15	CA1-CR-15	OK	14.5904	8.81298	-0.727322	-1.9269	5e-05	0.00267643	yes
Crim1	Crim1	Crim1	chr17:78200247-78376592	CA1-AL-15	CA1-CR-15	OK	18.9403	26.0813	0.461558	1.48731	0.0005	0.0175863	yes
Crlf1	Crlf1	Crlf1	chr8:70493155-70504081	CA1-AL-15	CA1-CR-15	OK	3.06051	10.0007	1.70826	3.16926	5e-05	0.00267643	yes
Crocc	Crocc	Crocc	chr4:141016636-141060545	CA1-AL-15	CA1-CR-15	OK	10.8755	6.90183	-0.656034	-1.85634	5e-05	0.00267643	yes
Csf2rb2	Csf2rb2	Csf2rb2	chr15:78282509-78305603	CA1-AL-15	CA1-CR-15	OK	0.516632	1.24562	1.26966	1.71496	0.0002	0.0085016	yes
Ctdsp2	Ctdsp2	Ctdsp2	chr10:126978716-126999975	CA1-AL-15	CA1-CR-15	OK	32.8626	44.6228	0.441334	1.39474	0.00095	0.028336	yes
Cttnbp2	Cttnbp2	Cttnbp2	chr6:18366476-18514825	CA1-AL-15	CA1-CR-15	OK	31.5347	43.0014	0.447443	1.43542	0.00055	0.0187637	yes
Ctxn3	Ctxn3	Ctxn3	chr18:57468485-57478134	CA1-AL-15	CA1-CR-15	OK	4.38589	1.81238	-1.27499	-1.84515	0.0004	0.0146525	yes
Cux1	Cux1	Cux1	chr5:136248134-136567431	CA1-AL-15	CA1-CR-15	OK	24.5653	17.4046	-0.497156	-1.38887	0.00075	0.0232881	yes
Cux2	Cux2	Cux2	chr5:121860215-122047825	CA1-AL-15	CA1-CR-15	OK	21.5724	12.0455	-0.840688	-2.53793	5e-05	0.00267643	yes
Cybrd1	Cybrd1	Cybrd1	chr2:71118053-71142926	CA1-AL-15	CA1-CR-15	OK	0.852936	1.61383	0.919979	1.47617	0.00105	0.0307987	yes
Cyp7b1	Cyp7b1	Cyp7b1	chr3:18071949-18243338	CA1-AL-15	CA1-CR-15	OK	7.8117	12.6719	0.69793	1.70778	0.0002	0.0085016	yes
Cyr61	Cyr61	Cyr61	chr3:145646970-145649985	CA1-AL-15	CA1-CR-15	OK	6.51624	3.01521	-1.11178	-2.02909	5e-05	0.00267643	yes
Cys1	Cys1	Cys1	chr12:24665837-24681795	CA1-AL-15	CA1-CR-15	OK	4.54297	7.86251	0.791352	1.50112	0.0002	0.0085016	yes
Cyth4	Cyth4	Cyth4	chr15:78597046-78622019	CA1-AL-15	CA1-CR-15	OK	4.84979	7.71783	0.670274	1.50391	0.00065	0.0209609	yes
D3Bwg0562e	D3Bwg0562e	D3Bwg0562e	chr3:117319145-117360876	CA1-AL-15	CA1-CR-15	OK	49.6607	66.807	0.427894	1.39923	0.0013	0.0363863	yes
Dact2	Dact2	Dact2	chr17:14195229-14203831	CA1-AL-15	CA1-CR-15	OK	25.6847	15.1048	-0.765902	-2.29675	5e-05	0.00267643	yes
Dcakd	Dcakd	Dcakd	chr11:102994055-103017147	CA1-AL-15	CA1-CR-15	OK	20.2216	29.1056	0.525405	1.55311	0.0009	0.0269458	yes
Dcx	Dcx	Dcx	chrX:143855841-143933219	CA1-AL-15	CA1-CR-15	OK	8.03859	4.59194	-0.807838	-2.18346	5e-05	0.00267643	yes
Ddit4l	Ddit4l	Ddit4l	chr3:137623671-137628332	CA1-AL-15	CA1-CR-15	OK	9.4523	5.43318	-0.798867	-1.80985	0.00015	0.00691217	yes
Ddn	Ddn	Ddn	chr15:98803781-98807925	CA1-AL-15	CA1-CR-15	OK	326.472	555.046	0.765647	2.1446	5e-05	0.00267643	yes
Dennd6b	Dennd6b	Dennd6b	chr15:89182212-89196474	CA1-AL-15	CA1-CR-15	OK	21.9252	15.274	-0.52151	-1.63466	0.00015	0.00691217	yes
Depdc7	Depdc7	Depdc7	chr2:104721786-104742801	CA1-AL-15	CA1-CR-15	OK	1.05117	2.26994	1.11065	1.57418	0.0007	0.0222128	yes
Dgkg	Dgkg	Dgkg	chr16:22466568-22657231	CA1-AL-15	CA1-CR-15	OK	34.1724	50.3977	0.560524	1.79047	5e-05	0.00267643	yes
Dgkz	Dgkz	Dgkz	chr2:91932821-91963563	CA1-AL-15	CA1-CR-15	OK	119.878	171.147	0.513663	1.54056	0.00025	0.010139	yes
Dhx33	Dhx33	Dhx33	chr11:70984090-71004432	CA1-AL-15	CA1-CR-15	OK	12.1662	17.0928	0.490511	1.4811	0.0006	0.0200395	yes
Diap3	Diap3	Diap3	chr14:86656322-87141114	CA1-AL-15	CA1-CR-15	OK	0.235165	0.550143	1.22613	1.37376	0.0017	0.0438744	yes
Dio2	Dio2	Dio2	chr12:90724551-90738438	CA1-AL-15	CA1-CR-15	OK	11.123	15.7377	0.500685	1.50335	0.00015	0.00691217	yes
Dkkl1	Dkkl1	Dkkl1	chr7:45207524-45211883	CA1-AL-15	CA1-CR-15	OK	15.7125	7.28331	-1.10924	-2.28217	5e-05	0.00267643	yes
Dlk2	Dlk2	Dlk2	chr17:46297420-46328023	CA1-AL-15	CA1-CR-15	OK	31.0218	20.7825	-0.577916	-1.51215	0.00155	0.0408655	yes
Dnahc9	Dnahc9	Dnahc9	chr11:65831323-66168551	CA1-AL-15	CA1-CR-15	OK	0.700947	1.457	1.05563	2.10738	5e-05	0.00267643	yes
Dnaja4	Dnaja4	Dnaja4	chr9:54699558-54716317	CA1-AL-15	CA1-CR-15	OK	23.6461	32.9951	0.480646	1.53115	0.00055	0.0187637	yes
Doc2b	Doc2b	Doc2b	chr11:75769089-75796057	CA1-AL-15	CA1-CR-15	OK	14.7235	31.3418	1.08997	3.01547	5e-05	0.00267643	yes
Dock10	Dock10	Dock10	chr1:80501072-80758553	CA1-AL-15	CA1-CR-15	OK	7.93487	14.4692	0.866704	2.46589	5e-05	0.00267643	yes
Dock4	Dock4	Dock4	chr12:40446052-40846488	CA1-AL-15	CA1-CR-15	OK	25.449	36.5526	0.522363	1.66944	5e-05	0.00267643	yes
Dock9	Dock9	Dock9	chr14:121542038-121797734	CA1-AL-15	CA1-CR-15	OK	29.5238	39.9951	0.437943	1.36891	0.0007	0.0222128	yes
Dok3	Dok3	Dok3	chr13:55523234-55528538	CA1-AL-15	CA1-CR-15	OK	4.14734	7.15834	0.787437	1.54945	0.00155	0.0408655	yes
Dpp10	Dpp10	Dpp10	chr1:123332137-124045559	CA1-AL-15	CA1-CR-15	OK	50.2231	30.0501	-0.740983	-2.23764	5e-05	0.00267643	yes
Dpp4	Dpp4	Dpp4	chr2:62330072-62412231	CA1-AL-15	CA1-CR-15	OK	1.23739	0.571245	-1.11512	-1.50122	0.0003	0.0116897	yes
Drd5	Drd5	Drd5	chr5:38319508-38322310	CA1-AL-15	CA1-CR-15	OK	1.22879	5.19633	2.08026	3.45716	5e-05	0.00267643	yes
Dsp	Dsp	Dsp	chr13:38151293-38198577	CA1-AL-15	CA1-CR-15	OK	0.620771	5.24256	3.07814	4.9037	5e-05	0.00267643	yes
Dusp1	Dusp1	Dusp1	chr17:26505590-26508472	CA1-AL-15	CA1-CR-15	OK	29.3381	19.1848	-0.612809	-1.75151	0.00015	0.00691217	yes
Dusp26	Dusp26	Dusp26	chr8:31089661-31097047	CA1-AL-15	CA1-CR-15	OK	49.5413	34.8687	-0.506699	-1.63474	0.00045	0.0161128	yes
Dusp4	Dusp4	Dusp4	chr8:34807609-34819894	CA1-AL-15	CA1-CR-15	OK	7.19074	10.8617	0.595031	1.4685	0.00155	0.0408655	yes
E030019B06Rik	E030019B06Rik	E030019B06Rik	chr7:139600950-139616329	CA1-AL-15	CA1-CR-15	OK	4.14938	2.14161	-0.954199	-1.4755	0.0013	0.0363863	yes
E330013P04Rik	E330013P04Rik	E330013P04Rik	chr19:60144674-60162591	CA1-AL-15	CA1-CR-15	OK	0.402618	1.01403	1.33262	1.55848	0.0009	0.0269458	yes
Ecel1	Ecel1	Ecel1	chr1:87147654-87155027	CA1-AL-15	CA1-CR-15	OK	8.00863	4.28881	-0.900979	-1.91935	5e-05	0.00267643	yes
Edn3	Edn3	Edn3	chr2:174760772-174784042	CA1-AL-15	CA1-CR-15	OK	2.69822	1.42817	-0.917836	-1.49692	0.0006	0.0200395	yes
Efna5	Efna5	Efna5	chr17:62602956-62881317	CA1-AL-15	CA1-CR-15	OK	5.85305	2.4427	-1.26071	-2.69726	5e-05	0.00267643	yes
Egr2	Egr2	Egr2	chr10:67537868-67542188	CA1-AL-15	CA1-CR-15	OK	4.91824	2.87034	-0.77692	-1.37991	0.0015	0.0404873	yes
Ehd1	Ehd1	Ehd1	chr19:6276895-6300096	CA1-AL-15	CA1-CR-15	OK	16.4429	27.8862	0.762092	2.28692	5e-05	0.00267643	yes
Elk1	Elk1	Elk1	chrX:20933394-20950608	CA1-AL-15	CA1-CR-15	OK	21.1424	28.7628	0.444068	1.38785	0.001	0.0294954	yes
Elmo1	Elmo1	Elmo1	chr13:20090506-20608353	CA1-AL-15	CA1-CR-15	OK	33.4381	25.046	-0.41691	-1.25141	0.002	0.0496813	yes
Emx2	Emx2	Emx2	chr19:59458689-59465357	CA1-AL-15	CA1-CR-15	OK	5.14508	9.34842	0.86153	2.02278	5e-05	0.00267643	yes
Emx2os	Emx2os	Emx2os	chr19:59425103-59458635	CA1-AL-15	CA1-CR-15	OK	0.688461	1.43418	1.05878	1.64397	0.00015	0.00691217	yes
Epha6	Epha6	Epha6	chr16:59613320-60605531	CA1-AL-15	CA1-CR-15	OK	8.25079	15.1481	0.876536	1.67825	0.0002	0.0085016	yes
Epha7	Epha7	Epha7	chr4:28813144-28967499	CA1-AL-15	CA1-CR-15	OK	17.951	38.7474	1.11004	2.95054	5e-05	0.00267643	yes
Epha8	Epha8	Epha8	chr4:136929418-136956816	CA1-AL-15	CA1-CR-15	OK	2.68701	1.12962	-1.25016	-2.27561	5e-05	0.00267643	yes
Epn2	Epn2	Epn2	chr11:61517248-61579687	CA1-AL-15	CA1-CR-15	OK	35.1624	46.2843	0.396488	1.25691	0.00155	0.0408655	yes
Erdr1	Erdr1	Erdr1	chrY:90785441-90816465	CA1-AL-15	CA1-CR-15	OK	19.8359	11.0106	-0.849219	-2.06682	0.0008	0.0244115	yes
Esyt1	Esyt1	Esyt1	chr10:128510249-128525859	CA1-AL-15	CA1-CR-15	OK	5.68452	3.47389	-0.710485	-1.55246	0.0003	0.0116897	yes
Etnk2	Etnk2	Etnk2	chr1:133363571-133380319	CA1-AL-15	CA1-CR-15	OK	2.41667	1.19875	-1.01149	-1.55182	0.00115	0.0329418	yes
Evpl	Evpl	Evpl	chr11:116220558-116238091	CA1-AL-15	CA1-CR-15	OK	1.91933	0.94717	-1.01891	-1.80076	5e-05	0.00267643	yes
Exoc6b	Exoc6b	Exoc6b	chr6:84618485-85069513	CA1-AL-15	CA1-CR-15	OK	23.7698	34.0511	0.518572	1.6708	0.0001	0.00493727	yes
Exph5	Exph5	Exph5	chr9:53301669-53381158	CA1-AL-15	CA1-CR-15	OK	2.79392	1.20007	-1.21917	-2.52262	5e-05	0.00267643	yes
Fabp7	Fabp7	Fabp7	chr10:57784922-57788450	CA1-AL-15	CA1-CR-15	OK	43.1428	29.1469	-0.565778	-1.645	0.00195	0.0486673	yes
Fam107a	Fam107a	Fam107a	chr14:8296277-8309776	CA1-AL-15	CA1-CR-15	OK	108.155	143.483	0.407775	1.34895	0.00135	0.0375872	yes
Fam107b	Fam107b	Fam107b	chr2:3713457-3782134	CA1-AL-15	CA1-CR-15	OK	3.98719	6.32218	0.665052	1.47986	0.00075	0.0232881	yes
Fam108c	Fam108c	Fam108c	chr7:84109355-84151893	CA1-AL-15	CA1-CR-15	OK	17.528	24.4067	0.477616	1.43894	0.00145	0.039745	yes
Fam188a	Fam188a	Fam188a	chr2:12347263-12419460	CA1-AL-15	CA1-CR-15	OK	18.8352	26.9418	0.516412	1.54987	0.0004	0.0146525	yes
Fam198b	Fam198b	Fam198b	chr3:79885929-79946278	CA1-AL-15	CA1-CR-15	OK	1.09329	1.85715	0.764419	1.36035	0.001	0.0294954	yes
Fam211a	Fam211a	Fam211a	chr11:62604883-62648523	CA1-AL-15	CA1-CR-15	OK	8.93605	5.33392	-0.744441	-1.64516	0.0006	0.0200395	yes
Fam212a	Fam212a	Fam212a	chr9:107984223-107985916	CA1-AL-15	CA1-CR-15	OK	2.06514	4.43199	1.10172	1.70627	0.00075	0.0232881	yes
Fam5c	Fam5c	Fam5c	chr1:146495665-146902472	CA1-AL-15	CA1-CR-15	OK	15.9613	11.2093	-0.509889	-1.2912	0.00155	0.0408655	yes
Fam83h	Fam83h	Fam83h	chr15:76001091-76014336	CA1-AL-15	CA1-CR-15	OK	1.60315	0.823914	-0.960342	-1.50391	0.00075	0.0232881	yes
Fam84a	Fam84a	Fam84a	chr12:14147597-14152038	CA1-AL-15	CA1-CR-15	OK	25.3245	37.3324	0.559894	1.78919	5e-05	0.00267643	yes
Fam84b	Fam84b	Fam84b	chr15:60818995-60831400	CA1-AL-15	CA1-CR-15	OK	1.50963	3.7242	1.30274	2.38692	5e-05	0.00267643	yes
Fat4	Fat4	Fat4	chr3:38886939-39011983	CA1-AL-15	CA1-CR-15	OK	2.79689	3.95812	0.500995	1.35671	0.00115	0.0329418	yes
Fgf10	Fgf10	Fgf10	chr13:118714698-118792573	CA1-AL-15	CA1-CR-15	OK	2.63854	5.65253	1.09916	2.45132	5e-05	0.00267643	yes
Fgf12	Fgf12	Fgf12	chr16:28158583-28753243	CA1-AL-15	CA1-CR-15	OK	48.8954	36.8886	-0.406523	-1.26817	0.00195	0.0486673	yes
Fkbp5	Fkbp5	Fkbp5	chr17:28399094-28486112	CA1-AL-15	CA1-CR-15	OK	13.8183	20.1865	0.546807	1.62108	0.00045	0.0161128	yes
Fmod	Fmod	Fmod	chr1:134037514-134048277	CA1-AL-15	CA1-CR-15	OK	8.62201	3.27202	-1.39784	-2.55003	5e-05	0.00267643	yes
Fnbp1l	Fnbp1l	Fnbp1l	chr3:122538718-122619667	CA1-AL-15	CA1-CR-15	OK	32.0299	21.4965	-0.575319	-1.68081	5e-05	0.00267643	yes
Fos	Fos	Fos	chr12:85473900-85477270	CA1-AL-15	CA1-CR-15	OK	25.9334	12.9918	-0.997207	-2.50746	5e-05	0.00267643	yes
Foxn2	Foxn2	Foxn2	chr17:88440711-88490533	CA1-AL-15	CA1-CR-15	OK	3.99393	5.85731	0.552431	1.35839	0.00135	0.0375872	yes
Foxp2	Foxp2	Foxp2	chr6:14901348-15441977	CA1-AL-15	CA1-CR-15	OK	1.57086	0.710293	-1.14507	-1.73575	5e-05	0.00267643	yes
Frmd3	Frmd3	Frmd3	chr4:74013602-74202214	CA1-AL-15	CA1-CR-15	OK	3.90418	2.09326	-0.899268	-1.38196	0.001	0.0294954	yes
Frmd4b	Frmd4b	Frmd4b	chr6:97286866-97617657	CA1-AL-15	CA1-CR-15	OK	3.99994	6.04722	0.596295	1.45503	0.00045	0.0161128	yes
Fstl4	Fstl4	Fstl4	chr11:52764705-53187347	CA1-AL-15	CA1-CR-15	OK	4.94196	2.66425	-0.891357	-1.67911	0.0001	0.00493727	yes
Fut9	Fut9	Fut9	chr4:25609332-25800003	CA1-AL-15	CA1-CR-15	OK	17.759	12.8974	-0.461474	-1.40159	0.0005	0.0175863	yes
Fxyd7	Fxyd7	Fxyd7	chr7:31042514-31051454	CA1-AL-15	CA1-CR-15	OK	124.439	79.5467	-0.645559	-2.39439	5e-05	0.00267643	yes
Gabra3	Gabra3	Gabra3	chrX:72432675-72656246	CA1-AL-15	CA1-CR-15	OK	48.8966	32.925	-0.570549	-1.6647	5e-05	0.00267643	yes
Gabra5	Gabra5	Gabra5	chr7:57387271-57510009	CA1-AL-15	CA1-CR-15	OK	41.4846	67.7092	0.706776	2.1207	5e-05	0.00267643	yes
Gabrq	Gabrq	Gabrq	chrX:72825435-72838544	CA1-AL-15	CA1-CR-15	OK	0.609779	0.122105	-2.32017	-1.93212	0.0002	0.0085016	yes
Gal	Gal	Gal	chr19:3409916-3414457	CA1-AL-15	CA1-CR-15	OK	0.496626	2.68548	2.43495	2.37801	0.00035	0.0131544	yes
Garnl3	Garnl3	Garnl3	chr2:32986365-33087204	CA1-AL-15	CA1-CR-15	OK	25.1987	18.396	-0.45396	-1.34577	0.0017	0.0438743	yes
Gbp9	Gbp9	Gbp9	chr5:105078393-105110292	CA1-AL-15	CA1-CR-15	OK	2.26727	1.12489	-1.01117	-1.61991	0.0002	0.0085016	yes
Gcnt4	Gcnt4	Gcnt4	chr13:96924688-96950914	CA1-AL-15	CA1-CR-15	OK	3.69967	2.09867	-0.817925	-1.65755	0.00025	0.010139	yes
Gfap	Gfap	Gfap	chr11:102887335-102897200	CA1-AL-15	CA1-CR-15	OK	81.81	125.269	0.614683	1.88955	5e-05	0.00267643	yes
Gfod1	Gfod1	Gfod1	chr13:43195518-43304172	CA1-AL-15	CA1-CR-15	OK	25.5431	35.7239	0.483956	1.6098	0.00025	0.010139	yes
Gfra1	Gfra1	Gfra1	chr19:58236691-58454466	CA1-AL-15	CA1-CR-15	OK	10.8011	16.9517	0.650251	1.78891	5e-05	0.00267643	yes
Ghsr	Ghsr	Ghsr	chr3:27371350-27378010	CA1-AL-15	CA1-CR-15	OK	0.141005	0.55313	1.97187	2.07555	5e-05	0.00267643	yes
Git1	Git1	Git1	chr11:77493411-77507774	CA1-AL-15	CA1-CR-15	OK	107.841	158.942	0.559601	1.8073	5e-05	0.00267643	yes
Gldc	Gldc	Gldc	chr19:30098440-30175441	CA1-AL-15	CA1-CR-15	OK	11.3627	16.798	0.563984	1.63779	0.0001	0.00493727	yes
Gm11549	Gm11549	Gm11549	chr3:36515056-36521445	CA1-AL-15	CA1-CR-15	OK	14.2373	5.22897	-1.44507	-3.26329	5e-05	0.00267643	yes
Gm129	Gm129	Gm129	chr3:95871521-95891930	CA1-AL-15	CA1-CR-15	OK	14.4939	9.23961	-0.649541	-1.49675	0.0019	0.0478704	yes
Gm16551	Gm16551	Gm16551	chr9:74848436-74852872	CA1-AL-15	CA1-CR-15	OK	0.104949	0.773266	2.88127	2.5295	5e-05	0.00267643	yes
Gm19522	Gm19522	Gm19522	chr16:42884369-42912070	CA1-AL-15	CA1-CR-15	OK	0.620417	1.58631	1.35436	1.8329	5e-05	0.00267643	yes
Gm2115	Gm2115	Gm2115	chr7:84528953-84578339	CA1-AL-15	CA1-CR-15	OK	7.9458	28.8618	1.8609	4.47071	5e-05	0.00267643	yes
Gm765	Gm765	Gm765	chr6:98238013-98342754	CA1-AL-15	CA1-CR-15	OK	2.24918	0.151687	-3.89023	-2.99779	0.0001	0.00493727	yes
Gnb4	Gnb4	Gnb4	chr3:32583527-32616535	CA1-AL-15	CA1-CR-15	OK	12.6454	7.0172	-0.849647	-2.0076	5e-05	0.00267643	yes
Gng4	Gng4	Gng4	chr13:13784538-13827895	CA1-AL-15	CA1-CR-15	OK	31.039	19.98	-0.635529	-1.91338	5e-05	0.00267643	yes
Gng7	Gng7	Gng7	chr10:80948623-81014925	CA1-AL-15	CA1-CR-15	OK	39.9348	65.0489	0.703877	2.09415	5e-05	0.00267643	yes
Golm1	Golm1	Golm1	chr13:59634995-59675784	CA1-AL-15	CA1-CR-15	OK	13.0167	25.4959	0.969902	2.63005	5e-05	0.00267643	yes
Gpc4	Gpc4	Gpc4	chrX:52053017-52164923	CA1-AL-15	CA1-CR-15	OK	9.23764	15.5972	0.755693	1.94141	5e-05	0.00267643	yes
Gpd1	Gpd1	Gpd1	chr15:99717592-99725007	CA1-AL-15	CA1-CR-15	OK	35.2886	51.2065	0.537126	1.761	0.0001	0.00493727	yes
Gpr116	Gpr116	Gpr116	chr17:43389465-43459557	CA1-AL-15	CA1-CR-15	OK	4.87319	3.49668	-0.47888	-1.26282	0.0019	0.0478704	yes
Gpr142	Gpr142	Gpr142	chr11:114798923-114806745	CA1-AL-15	CA1-CR-15	OK	0.386008	1.44722	1.90659	1.89404	0.0006	0.0200395	yes
Gpr153	Gpr153	Gpr153	chr4:152274361-152285337	CA1-AL-15	CA1-CR-15	OK	5.70648	3.53856	-0.689439	-1.60116	0.00025	0.010139	yes
Gpr161	Gpr161	Gpr161	chr1:165295765-165321851	CA1-AL-15	CA1-CR-15	OK	6.02722	11.9849	0.991653	2.20892	5e-05	0.00267643	yes
Gpr63	Gpr63	Gpr63	chr4:24973418-25009233	CA1-AL-15	CA1-CR-15	OK	2.19435	4.21649	0.94225	1.69171	0.0002	0.0085016	yes
Gpr88	Gpr88	Gpr88	chr3:116249653-116253484	CA1-AL-15	CA1-CR-15	OK	16.7389	7.81233	-1.09938	-2.91463	5e-05	0.00267643	yes
Gramd3	Gramd3	Gramd3	chr18:56432131-56503792	CA1-AL-15	CA1-CR-15	OK	5.20089	8.47203	0.703948	1.59206	0.0004	0.0146525	yes
Grb10	Grb10	Grb10	chr11:11930498-12037420	CA1-AL-15	CA1-CR-15	OK	16.438	11.5248	-0.512295	-1.46803	0.0002	0.0085016	yes
Grem1	Grem1	Grem1	chr2:113748674-113758648	CA1-AL-15	CA1-CR-15	OK	0.944448	2.76393	1.54918	2.07199	5e-05	0.00267643	yes
Gria1	Gria1	Gria1	chr11:57011617-57330244	CA1-AL-15	CA1-CR-15	OK	87.1335	145.571	0.740429	2.17561	5e-05	0.00267643	yes
Grin2a	Grin2a	Grin2a	chr16:9577709-9992533	CA1-AL-15	CA1-CR-15	OK	8.98917	14.7752	0.716915	2.00595	5e-05	0.00267643	yes
Grin3a	Grin3a	Grin3a	chr4:49661610-49845769	CA1-AL-15	CA1-CR-15	OK	11.5422	8.54326	-0.434064	-1.3044	0.00125	0.0354233	yes
Grm1	Grm1	Grm1	chr10:10686058-11082331	CA1-AL-15	CA1-CR-15	OK	11.205	15.4959	0.467737	1.39451	0.00065	0.0209609	yes
Gse1	Gse1	Gse1	chr8:120488865-120589075	CA1-AL-15	CA1-CR-15	OK	13.6015	20.403	0.585021	1.79423	5e-05	0.00267643	yes
Gucy1a3	Gucy1a3	Gucy1a3	chr3:82092426-82145877	CA1-AL-15	CA1-CR-15	OK	26.7637	11.2333	-1.25249	-3.61264	5e-05	0.00267643	yes
H2-Q10	H2-Q10	H2-Q10	chr17:35470088-35474563	CA1-AL-15	CA1-CR-15	OK	0.0567468	0.399867	2.81691	1.9455	0.00085	0.0256907	yes
Hecw1	Hecw1	Hecw1	chr13:14226437-14523226	CA1-AL-15	CA1-CR-15	OK	13.1413	9.49298	-0.469169	-1.42797	0.00065	0.0209609	yes
Hecw2	Hecw2	Hecw2	chr1:53806873-54195034	CA1-AL-15	CA1-CR-15	OK	6.64141	4.15631	-0.676187	-1.63333	0.0003	0.0116897	yes
Herc6	Herc6	Herc6	chr6:57580991-57665136	CA1-AL-15	CA1-CR-15	OK	3.06783	1.86417	-0.718683	-1.44431	0.0008	0.0244115	yes
Hist1h2bc	Hist1h2bc	Hist1h2bc	chr13:23684198-23692480	CA1-AL-15	CA1-CR-15	OK	18.6961	30.1391	0.688902	1.87459	0.00095	0.028336	yes
Hist1h2be	Hist1h2be	Hist1h2be	chr13:23583669-23622558	CA1-AL-15	CA1-CR-15	OK	0.788464	2.08282	1.40142	1.60681	0.00035	0.0131544	yes
Hist2h3c1	Hist2h3c1	Hist2h3c1	chr3:96246684-96248509	CA1-AL-15	CA1-CR-15	OK	1.79065	4.34975	1.28045	2.21256	5e-05	0.00267643	yes
Hist3h2a	Hist3h2a	Hist3h2a	chr11:58954684-58956674	CA1-AL-15	CA1-CR-15	OK	15.2184	22.2279	0.546551	1.57446	0.00065	0.0209609	yes
Hivep1	Hivep1	Hivep1	chr13:42052020-42185026	CA1-AL-15	CA1-CR-15	OK	14.2074	10.5222	-0.433209	-1.28005	0.00155	0.0408655	yes
Hkdc1	Hkdc1	Hkdc1	chr10:62383136-62422457	CA1-AL-15	CA1-CR-15	OK	3.19178	1.69871	-0.909924	-1.6352	0.0003	0.0116897	yes
Hnrpdl	Hnrpdl	Hnrpdl	chr5:100033578-100039222	CA1-AL-15	CA1-CR-15	OK	69.977	50.6226	-0.467101	-1.59555	0.00015	0.00691217	yes
Hopx	Hopx	Hopx	chr5:77086985-77115123	CA1-AL-15	CA1-CR-15	OK	38.0139	54.1852	0.511371	1.37356	0.0012	0.0342506	yes
Hpca	Hpca	Hpca	chr4:129105529-129121740	CA1-AL-15	CA1-CR-15	OK	266.209	462.063	0.795532	2.35295	5e-05	0.00267643	yes
Hr	Hr	Hr	chr14:70554055-70573542	CA1-AL-15	CA1-CR-15	OK	4.52384	2.63371	-0.780451	-1.76044	5e-05	0.00267643	yes
Hrasls	Hrasls	Hrasls	chr16:29209694-29230530	CA1-AL-15	CA1-CR-15	OK	10.6508	5.92464	-0.846163	-2.05736	5e-05	0.00267643	yes
Hrh1	Hrh1	Hrh1	chr6:114397935-114483296	CA1-AL-15	CA1-CR-15	OK	6.29934	4.13859	-0.606062	-1.31199	0.00135	0.0375872	yes
Hsd11b1	Hsd11b1	Hsd11b1	chr1:193221640-193264045	CA1-AL-15	CA1-CR-15	OK	9.92836	22.534	1.18247	2.45862	5e-05	0.00267643	yes
Hspa1b	Hspa1b	Hspa1b	chr17:34956428-34959238	CA1-AL-15	CA1-CR-15	OK	2.76994	6.01547	1.11882	2.32516	5e-05	0.00267643	yes
Hspa2	Hspa2	Hspa2	chr12:76404175-76406936	CA1-AL-15	CA1-CR-15	OK	27.3607	38.5162	0.493361	1.48088	0.0003	0.0116897	yes
Hspa5	Hspa5	Hspa5	chr2:34772089-34776529	CA1-AL-15	CA1-CR-15	OK	100.913	160.089	0.665765	2.10346	5e-05	0.00267643	yes
Hspb1	Hspb1	Hspb1	chr5:135887918-135889563	CA1-AL-15	CA1-CR-15	OK	6.90723	13.0364	0.916363	1.96458	0.00025	0.010139	yes
Htr1a	Htr1a	Htr1a	chr13:105443692-105448133	CA1-AL-15	CA1-CR-15	OK	10.8698	16.0469	0.56197	1.66869	0.0001	0.00493727	yes
Htr2c	Htr2c	Htr2c	chrX:146962512-147197277	CA1-AL-15	CA1-CR-15	OK	14.2743	8.4001	-0.764939	-1.9966	5e-05	0.00267643	yes
Htr4	Htr4	Htr4	chr18:62324203-62467802	CA1-AL-15	CA1-CR-15	OK	1.43006	3.19584	1.16013	2.14857	5e-05	0.00267643	yes
Htr7	Htr7	Htr7	chr19:35958728-36057360	CA1-AL-15	CA1-CR-15	OK	8.15504	5.02703	-0.697985	-1.64026	0.00025	0.010139	yes
Htra1	Htra1	Htra1	chr7:130936202-130985658	CA1-AL-15	CA1-CR-15	OK	69.2306	95.8725	0.469707	1.65735	0.0004	0.0146525	yes
Igf2	Igf2	Igf2	chr7:142650767-142670356	CA1-AL-15	CA1-CR-15	OK	16.4876	8.29069	-0.991816	-2.33926	5e-05	0.00267643	yes
Igfbp6	Igfbp6	Igfbp6	chr15:102144185-102149512	CA1-AL-15	CA1-CR-15	OK	27.8691	16.3032	-0.773517	-2.1151	5e-05	0.00267643	yes
Igfn1	Igfn1	Igfn1	chr1:135953577-136006342	CA1-AL-15	CA1-CR-15	OK	3.93618	1.74374	-1.17461	-2.43747	5e-05	0.00267643	yes
Igsf9b	Igsf9b	Igsf9b	chr9:27299227-27334763	CA1-AL-15	CA1-CR-15	OK	6.13281	3.99868	-0.617024	-1.3795	0.001	0.0294954	yes
Il16	Il16	Il16	chr7:83643062-83735490	CA1-AL-15	CA1-CR-15	OK	1.8254	5.37612	1.55836	3.10504	5e-05	0.00267643	yes
Il1r1	Il1r1	Il1r1	chr1:40225079-40316177	CA1-AL-15	CA1-CR-15	OK	1.39481	3.45071	1.30683	2.30061	5e-05	0.00267643	yes
Il20rb	Il20rb	Il20rb	chr9:100457718-100486473	CA1-AL-15	CA1-CR-15	OK	0.311658	1.50874	2.27531	2.48178	5e-05	0.00267643	yes
Ip6k2	Ip6k2	Ip6k2	chr9:108795993-108806333	CA1-AL-15	CA1-CR-15	OK	40.1642	54.8814	0.450407	1.48282	0.0008	0.0244115	yes
Ipcef1	Ipcef1	Ipcef1	chr10:6788600-7038209	CA1-AL-15	CA1-CR-15	OK	17.7844	12.8087	-0.473493	-1.28069	0.00115	0.0329418	yes
Ippk	Ippk	Ippk	chr13:49421222-49463060	CA1-AL-15	CA1-CR-15	OK	8.10838	13.4824	0.733589	1.81232	5e-05	0.00267643	yes
Iqgap2	Iqgap2	Iqgap2	chr13:95627176-95891922	CA1-AL-15	CA1-CR-15	OK	8.82975	26.0584	1.56131	4.35769	5e-05	0.00267643	yes
Irs4	Irs4	Irs4	chrX:141710997-141725217	CA1-AL-15	CA1-CR-15	OK	0.644455	0.152005	-2.08397	-1.98993	5e-05	0.00267643	yes
Itga8	Itga8	Itga8	chr2:12106659-12312315	CA1-AL-15	CA1-CR-15	OK	3.32854	5.07093	0.607363	1.38243	0.00105	0.0307987	yes
Itgal	Itgal	Itgal	chr7:127296259-127335137	CA1-AL-15	CA1-CR-15	OK	0.576149	0.192132	-1.58435	-1.56528	0.00025	0.010139	yes
Itpka	Itpka	Itpka	chr2:119742336-119751253	CA1-AL-15	CA1-CR-15	OK	90.8842	120.136	0.402569	1.41379	0.0016	0.0419058	yes
Itpr3	Itpr3	Itpr3	chr17:27057303-27122223	CA1-AL-15	CA1-CR-15	OK	1.3417	0.808445	-0.730844	-1.37455	0.0011	0.0320289	yes
Jhdm1d	Jhdm1d	Jhdm1d	chr6:39118472-39206773	CA1-AL-15	CA1-CR-15	OK	9.53524	13.9012	0.543865	1.64689	5e-05	0.00267643	yes
Jph1	Jph1	Jph1	chr1:16994939-17097889	CA1-AL-15	CA1-CR-15	OK	6.36628	11.1512	0.808671	2.15526	5e-05	0.00267643	yes
Jun	Jun	Jun	chr4:95049035-95052222	CA1-AL-15	CA1-CR-15	OK	30.7253	49.1602	0.678064	2.24745	5e-05	0.00267643	yes
Kbtbd11	Kbtbd11	Kbtbd11	chr8:15011024-15033332	CA1-AL-15	CA1-CR-15	OK	27.0888	36.6234	0.43507	1.41774	0.0009	0.0269458	yes
Kcnab1	Kcnab1	Kcnab1	chr3:65109642-65378219	CA1-AL-15	CA1-CR-15	OK	45.2407	64.2959	0.507104	1.65858	0.0002	0.0085016	yes
Kcnab2	Kcnab2	Kcnab2	chr4:152390739-152477549	CA1-AL-15	CA1-CR-15	OK	140.949	193.327	0.45587	1.392	0.0007	0.0222128	yes
Kcnf1	Kcnf1	Kcnf1	chr12:17172099-17176888	CA1-AL-15	CA1-CR-15	OK	27.3786	19.9354	-0.457719	-1.38133	0.0017	0.0438743	yes
Kcng2	Kcng2	Kcng2	chr18:80294543-80364254	CA1-AL-15	CA1-CR-15	OK	4.91829	7.82502	0.669938	1.54668	0.0005	0.0175863	yes
Kcnh4	Kcnh4	Kcnh4	chr11:100740377-100759778	CA1-AL-15	CA1-CR-15	OK	4.56896	1.80299	-1.34147	-2.64854	5e-05	0.00267643	yes
Kcnh5	Kcnh5	Kcnh5	chr12:74897216-75177332	CA1-AL-15	CA1-CR-15	OK	2.11119	1.1158	-0.919971	-1.50549	0.00085	0.0256907	yes
Kcnj6	Kcnj6	Kcnj6	chr16:94748682-94997696	CA1-AL-15	CA1-CR-15	OK	11.4913	16.9464	0.560434	1.39858	0.0004	0.0146525	yes
Kcns1	Kcns1	Kcns1	chr2:164163618-164171113	CA1-AL-15	CA1-CR-15	OK	7.87443	4.67095	-0.753458	-1.74422	0.0002	0.0085016	yes
Kcnt1	Kcnt1	Kcnt1	chr2:25863853-25918273	CA1-AL-15	CA1-CR-15	OK	29.5189	18.2404	-0.694499	-2.03347	5e-05	0.00267643	yes
Kctd12	Kctd12	Kctd12	chr14:102976580-102982637	CA1-AL-15	CA1-CR-15	OK	26.1107	41.9076	0.68257	2.1604	5e-05	0.00267643	yes
Kctd4	Kctd4	Kctd4	chr14:75896936-76010865	CA1-AL-15	CA1-CR-15	OK	15.5652	25.5219	0.713408	1.73159	5e-05	0.00267643	yes
Kl	Kl	Kl	chr5:150952606-150993817	CA1-AL-15	CA1-CR-15	OK	1.96876	4.4402	1.17334	2.47126	5e-05	0.00267643	yes
Klhdc8a	Klhdc8a	Klhdc8a	chr1:132298625-132307357	CA1-AL-15	CA1-CR-15	OK	8.50476	4.93511	-0.785188	-1.9546	5e-05	0.00267643	yes
Klhl2	Klhl2	Klhl2	chr8:64739861-64779865	CA1-AL-15	CA1-CR-15	OK	59.9729	91.4578	0.608796	2.0697	5e-05	0.00267643	yes
Klhl29	Klhl29	Klhl29	chr12:5077465-5375682	CA1-AL-15	CA1-CR-15	OK	8.35008	11.5572	0.468928	1.41708	0.00055	0.0187637	yes
Klk7	Klk7	Klk7	chr7:43811443-43816359	CA1-AL-15	CA1-CR-15	OK	0.0447891	0.427509	3.25473	2.37437	0.0002	0.0085016	yes
Klk8	Klk8	Klk8	chr7:43797576-43803822	CA1-AL-15	CA1-CR-15	OK	2.68355	9.83848	1.87429	3.29513	5e-05	0.00267643	yes
Kpna4	Kpna4	Kpna4	chr3:69072220-69127092	CA1-AL-15	CA1-CR-15	OK	24.8156	33.5558	0.435319	1.40612	0.0008	0.0244115	yes
Krt12	Krt12	Krt12	chr11:99415663-99422259	CA1-AL-15	CA1-CR-15	OK	8.4137	4.90687	-0.777936	-1.55897	0.0006	0.0200395	yes
Krt2	Krt2	Krt2	chr15:101810688-101818169	CA1-AL-15	CA1-CR-15	OK	2.93052	5.01382	0.774754	1.39186	0.00145	0.039745	yes
Ksr1	Ksr1	Ksr1	chr11:79014800-79146354	CA1-AL-15	CA1-CR-15	OK	12.6076	20.9626	0.733527	2.12886	5e-05	0.00267643	yes
L1cam	L1cam	L1cam	chrX:73853779-73880834	CA1-AL-15	CA1-CR-15	OK	43.0356	32.8131	-0.39126	-1.26048	0.0019	0.0478704	yes
Lama3	Lama3	Lama3	chr18:12334023-12583012	CA1-AL-15	CA1-CR-15	OK	1.37314	0.843475	-0.703057	-1.35059	0.00115	0.0329418	yes
Lama4	Lama4	Lama4	chr10:38965514-39110188	CA1-AL-15	CA1-CR-15	OK	2.05836	1.08994	-0.917244	-1.65384	5e-05	0.00267643	yes
Lamc2	Lamc2	Lamc2	chr1:153122755-153186447	CA1-AL-15	CA1-CR-15	OK	4.29623	2.32576	-0.885366	-1.85183	0.0001	0.00493727	yes
Lamp5	Lamp5	Lamp5	chr2:136057926-136069917	CA1-AL-15	CA1-CR-15	OK	53.7996	32.919	-0.708672	-2.2311	5e-05	0.00267643	yes
Lct	Lct	Lct	chr1:128284763-128328318	CA1-AL-15	CA1-CR-15	OK	0.766485	7.24311	3.24028	5.45775	5e-05	0.00267643	yes
Lefty1	Lefty1	Lefty1	chr1:180935038-180938401	CA1-AL-15	CA1-CR-15	OK	0.930141	5.47008	2.55604	3.32858	5e-05	0.00267643	yes
Lgr6	Lgr6	Lgr6	chr1:134986352-135105276	CA1-AL-15	CA1-CR-15	OK	0.910885	3.10475	1.76914	2.79275	5e-05	0.00267643	yes
Lhfpl2	Lhfpl2	Lhfpl2	chr13:94057795-94195409	CA1-AL-15	CA1-CR-15	OK	6.61901	10.0102	0.596786	1.57191	0.00025	0.010139	yes
Lhx9	Lhx9	Lhx9	chr1:138825185-138847579	CA1-AL-15	CA1-CR-15	OK	1.76729	4.48012	1.342	1.92128	5e-05	0.00267643	yes
Limd2	Limd2	Limd2	chr11:106156255-106160142	CA1-AL-15	CA1-CR-15	OK	23.2665	32.1291	0.465631	1.44066	0.0009	0.0269458	yes
Lmo1	Lmo1	Lmo1	chr7:109138571-109170308	CA1-AL-15	CA1-CR-15	OK	9.5198	22.4474	1.23754	2.94478	5e-05	0.00267643	yes
Lmo3	Lmo3	Lmo3	chr6:138364480-138581968	CA1-AL-15	CA1-CR-15	OK	29.8376	45.9961	0.624378	1.9857	5e-05	0.00267643	yes
Lmo7	Lmo7	Lmo7	chr14:101729927-101934693	CA1-AL-15	CA1-CR-15	OK	16.9207	24.6549	0.543085	1.69283	5e-05	0.00267643	yes
Lonrf3	Lonrf3	Lonrf3	chrX:36328408-36366856	CA1-AL-15	CA1-CR-15	OK	4.7749	7.26871	0.60623	1.67087	0.0001	0.00493727	yes
Lrrc10b	Lrrc10b	Lrrc10b	chr19:10455370-10457447	CA1-AL-15	CA1-CR-15	OK	4.58381	22.0557	2.26653	5.15454	5e-05	0.00267643	yes
Lrrc55	Lrrc55	Lrrc55	chr2:85188070-85196699	CA1-AL-15	CA1-CR-15	OK	8.22107	4.57855	-0.844437	-1.8976	5e-05	0.00267643	yes
Lrrn1	Lrrn1	Lrrn1	chr6:107529725-107570228	CA1-AL-15	CA1-CR-15	OK	23.0562	34.9984	0.602136	1.93664	5e-05	0.00267643	yes
Lrrn2	Lrrn2	Lrrn2	chr1:132880354-132940005	CA1-AL-15	CA1-CR-15	OK	39.3524	55.8493	0.505089	1.6562	5e-05	0.00267643	yes
Lurap1l	Lurap1l	Lurap1l	chr4:80910685-80954301	CA1-AL-15	CA1-CR-15	OK	12.3804	19.3416	0.643649	1.72658	0.00035	0.0131544	yes
Lyst	Lyst	Lyst	chr13:13590408-13777440	CA1-AL-15	CA1-CR-15	OK	7.24531	10.5732	0.545292	1.64648	5e-05	0.00267643	yes
Magel2	Magel2	Magel2	chr7:62376978-62381640	CA1-AL-15	CA1-CR-15	OK	1.07918	0.467984	-1.2054	-1.53578	0.00065	0.0209609	yes
Magi1	Magi1	Magi1	chr6:93675454-94283904	CA1-AL-15	CA1-CR-15	OK	25.3962	18.924	-0.424395	-1.28284	0.0017	0.0438743	yes
Maml2	Maml2	Maml2	chr9:13619988-13709533	CA1-AL-15	CA1-CR-15	OK	2.8326	4.66211	0.718856	1.57927	0.0002	0.0085016	yes
Man1a	Man1a	Man1a	chr10:53906032-54075796	CA1-AL-15	CA1-CR-15	OK	10.6866	18.1476	0.763984	2.21661	5e-05	0.00267643	yes
Manf	Manf	Manf	chr9:106887414-106891938	CA1-AL-15	CA1-CR-15	OK	18.6069	27.8899	0.583907	1.74695	0.0002	0.0085016	yes
Mapk11	Mapk11	Mapk11	chr15:89142483-89149606	CA1-AL-15	CA1-CR-15	OK	22.6301	15.4244	-0.553031	-1.59433	0.00035	0.0131544	yes
Mapk6	Mapk6	Mapk6	chr9:75386900-75410014	CA1-AL-15	CA1-CR-15	OK	19.3506	14.0052	-0.466417	-1.31993	0.0009	0.0269458	yes
Mast3	Mast3	Mast3	chr8:70778116-70792433	CA1-AL-15	CA1-CR-15	OK	50.4582	69.9523	0.471282	1.52756	0.00025	0.010139	yes
Matn2	Matn2	Matn2	chr15:34306680-34436240	CA1-AL-15	CA1-CR-15	OK	10.7112	21.6791	1.01718	2.71017	5e-05	0.00267643	yes
Mb21d2	Mb21d2	Mb21d2	chr16:28826175-28929698	CA1-AL-15	CA1-CR-15	OK	15.432	11.0328	-0.484129	-1.36085	0.0011	0.0320289	yes
Mc4r	Mc4r	Mc4r	chr18:66857704-66860487	CA1-AL-15	CA1-CR-15	OK	1.2726	2.3272	0.87082	1.34683	0.0019	0.0478704	yes
Mcm6	Mcm6	Mcm6	chr1:128331590-128359656	CA1-AL-15	CA1-CR-15	OK	3.39072	5.79816	0.774003	1.59066	0.00035	0.0131544	yes
Mdga1	Mdga1	Mdga1	chr17:29827957-29887882	CA1-AL-15	CA1-CR-15	OK	5.7036	10.6551	0.901595	2.497	5e-05	0.00267643	yes
Medag	Medag	Medag	chr5:149411805-149431703	CA1-AL-15	CA1-CR-15	OK	5.36488	2.97682	-0.849776	-1.66876	5e-05	0.00267643	yes
Mef2c	Mef2c	Mef2c	chr13:83504033-83667079	CA1-AL-15	CA1-CR-15	OK	79.9044	47.8103	-0.740953	-2.16601	5e-05	0.00267643	yes
Mei1	Mei1	Mei1	chr15:82070116-82126814	CA1-AL-15	CA1-CR-15	OK	1.3248	0.568669	-1.22011	-1.76549	0.00015	0.00691217	yes
Meis2	Meis2	Meis2	chr2:115861263-116065058	CA1-AL-15	CA1-CR-15	OK	23.8221	16.1576	-0.56009	-1.61413	5e-05	0.00267643	yes
Met	Met	Met	chr6:17463956-17573980	CA1-AL-15	CA1-CR-15	OK	1.93315	1.19174	-0.697883	-1.29589	0.00155	0.0408655	yes
Mmd	Mmd	Mmd	chr11:90249475-90278573	CA1-AL-15	CA1-CR-15	OK	95.827	133.191	0.474993	1.64316	0.00035	0.0131544	yes
Mycbpap	Mycbpap	Mycbpap	chr11:94501346-94521502	CA1-AL-15	CA1-CR-15	OK	0.923564	0.440436	-1.06828	-1.33828	0.00195	0.0486673	yes
Myh7	Myh7	Myh7	chr14:54968786-54994549	CA1-AL-15	CA1-CR-15	OK	1.87013	0.942114	-0.989162	-1.61095	5e-05	0.00267643	yes
Myl4	Myl4	Myl4	chr11:104550662-104587219	CA1-AL-15	CA1-CR-15	OK	6.90341	3.57897	-0.947765	-1.56808	0.00185	0.046908	yes
Myo1b	Myo1b	Myo1b	chr1:51749765-51915974	CA1-AL-15	CA1-CR-15	OK	8.92697	5.3544	-0.737447	-1.84728	5e-05	0.00267643	yes
Myo5b	Myo5b	Myo5b	chr18:74442618-74771477	CA1-AL-15	CA1-CR-15	OK	10.8629	16.0147	0.559993	1.57975	0.00025	0.010139	yes
Myo5c	Myo5c	Myo5c	chr9:75232013-75305450	CA1-AL-15	CA1-CR-15	OK	1.53274	0.753454	-1.02452	-1.6961	5e-05	0.00267643	yes
Myoc	Myoc	Myoc	chr1:162639149-162658219	CA1-AL-15	CA1-CR-15	OK	9.02957	3.50452	-1.36544	-2.54701	5e-05	0.00267643	yes
Naa38	Naa38	Naa38	chr6:18848634-18854052	CA1-AL-15	CA1-CR-15	OK	24.9154	38.2833	0.619676	1.79621	0.00055	0.0187637	yes
Naaa	Naaa	Naaa	chr5:92257659-92278181	CA1-AL-15	CA1-CR-15	OK	12.4744	17.7441	0.508369	1.27456	0.0018	0.0458596	yes
Nde1	Nde1	Nde1	chr16:14163274-14192923	CA1-AL-15	CA1-CR-15	OK	9.47235	15.255	0.687485	1.60653	5e-05	0.00267643	yes
Ndst4	Ndst4	Ndst4	chr3:125404090-125724986	CA1-AL-15	CA1-CR-15	OK	2.34295	6.3732	1.44369	2.84446	5e-05	0.00267643	yes
Necab1	Necab1	Necab1	chr4:14930640-15149131	CA1-AL-15	CA1-CR-15	OK	66.5452	48.2282	-0.464458	-1.36825	0.0006	0.0200395	yes
Necab3	Necab3	Necab3	chr2:154544404-154558853	CA1-AL-15	CA1-CR-15	OK	34.9078	22.9708	-0.603749	-1.76482	0.0002	0.0085016	yes
Neu2	Neu2	Neu2	chr1:87574026-87597840	CA1-AL-15	CA1-CR-15	OK	1.28532	0.473413	-1.44095	-1.4178	0.00065	0.0209609	yes
Neurod1	Neurod1	Neurod1	chr2:79452640-79456636	CA1-AL-15	CA1-CR-15	OK	8.79619	13.5019	0.618214	1.58509	0.00035	0.0131544	yes
Neurod6	Neurod6	Neurod6	chr6:55677818-55681263	CA1-AL-15	CA1-CR-15	OK	54.694	86.6427	0.663694	2.14497	5e-05	0.00267643	yes
Nfia	Nfia	Nfia	chr4:97567874-98118876	CA1-AL-15	CA1-CR-15	OK	4.94661	6.93713	0.487898	1.32691	0.0008	0.0244115	yes
Nfib	Nfib	Nfib	chr4:82290172-82505308	CA1-AL-15	CA1-CR-15	OK	14.8742	20.4884	0.461995	1.4286	0.0003	0.0116897	yes
Ngb	Ngb	Ngb	chr12:87097530-87102539	CA1-AL-15	CA1-CR-15	OK	9.35477	5.211	-0.844143	-1.69761	0.00015	0.00691217	yes
Nhsl1	Nhsl1	Nhsl1	chr10:18407674-18533891	CA1-AL-15	CA1-CR-15	OK	7.1582	10.6212	0.569276	1.60294	5e-05	0.00267643	yes
Nlrp5-ps	Nlrp5-ps	Nlrp5-ps	chr7:14530653-14623066	CA1-AL-15	CA1-CR-15	OK	0.755271	0.287581	-1.39302	-1.52687	0.0003	0.0116897	yes
Nova1	Nova1	Nova1	chr12:46694516-46818775	CA1-AL-15	CA1-CR-15	OK	13.8144	9.67999	-0.51309	-1.54689	0.00025	0.010139	yes
Noxred1	Noxred1	Noxred1	chr12:87221122-87238601	CA1-AL-15	CA1-CR-15	OK	1.3498	2.99974	1.15209	1.66935	0.00075	0.0232881	yes
Npas4	Npas4	Npas4	chr19:4984354-4989971	CA1-AL-15	CA1-CR-15	OK	8.92721	5.17774	-0.785886	-1.74388	5e-05	0.00267643	yes
Npnt	Npnt	Npnt	chr3:132882695-132950291	CA1-AL-15	CA1-CR-15	OK	4.99976	8.11106	0.698032	1.49399	0.0003	0.0116897	yes
Nptx1	Nptx1	Nptx1	chr11:119538718-119547820	CA1-AL-15	CA1-CR-15	OK	78.0525	114.006	0.546597	1.73778	5e-05	0.00267643	yes
Npy2r	Npy2r	Npy2r	chr3:82538382-82548085	CA1-AL-15	CA1-CR-15	OK	6.96879	11.9466	0.777623	1.76197	5e-05	0.00267643	yes
Nr1d1	Nr1d1	Nr1d1	chr11:98767934-98775242	CA1-AL-15	CA1-CR-15	OK	63.0096	45.181	-0.479856	-1.64899	0.00045	0.0161128	yes
Nr3c2	Nr3c2	Nr3c2	chr8:76902507-77243639	CA1-AL-15	CA1-CR-15	OK	12.5893	25.6626	1.02748	3.04145	5e-05	0.00267643	yes
Nr4a3	Nr4a3	Nr4a3	chr4:48051247-48083352	CA1-AL-15	CA1-CR-15	OK	11.2544	19.3582	0.782458	2.08049	5e-05	0.00267643	yes
Nrep	Nrep	Nrep	chr18:33437018-33464029	CA1-AL-15	CA1-CR-15	OK	51.7633	34.0767	-0.603144	-1.63762	5e-05	0.00267643	yes
Nrp1	Nrp1	Nrp1	chr8:128359072-128505475	CA1-AL-15	CA1-CR-15	OK	11.5538	19.0461	0.721129	2.04597	5e-05	0.00267643	yes
Nsmf	Nsmf	Nsmf	chr2:25054378-25062881	CA1-AL-15	CA1-CR-15	OK	182.454	286.546	0.651238	1.9703	5e-05	0.00267643	yes
Ntf3	Ntf3	Ntf3	chr6:126101411-126166744	CA1-AL-15	CA1-CR-15	OK	3.39811	6.92926	1.02797	1.56243	0.0001	0.00493727	yes
Ntsr1	Ntsr1	Ntsr1	chr2:180499975-180544979	CA1-AL-15	CA1-CR-15	OK	5.5611	3.2736	-0.764492	-1.68709	0.0001	0.00493727	yes
Nudt4	Nudt4	Nudt4	chr10:95547006-95564167	CA1-AL-15	CA1-CR-15	OK	53.3132	39.2954	-0.440135	-1.40857	0.0006	0.0200395	yes
Nxf7	Nxf7	Nxf7	chrX:135579786-135593855	CA1-AL-15	CA1-CR-15	OK	0.387098	0.050712	-2.9323	-2.01169	0.0015	0.0404873	yes
Obscn	Obscn	Obscn	chr11:58994255-59136375	CA1-AL-15	CA1-CR-15	OK	0.3589	0.203726	-0.81695	-1.3555	0.00155	0.0408655	yes
Olfm2	Olfm2	Olfm2	chr9:20667985-20728214	CA1-AL-15	CA1-CR-15	OK	57.55	37.5176	-0.617247	-1.99076	5e-05	0.00267643	yes
Olfm3	Olfm3	Olfm3	chr3:114863252-115125256	CA1-AL-15	CA1-CR-15	OK	13.2478	9.12416	-0.53799	-1.36352	0.0006	0.0200395	yes
Olfml2b	Olfml2b	Olfml2b	chr1:170644531-170682789	CA1-AL-15	CA1-CR-15	OK	5.21992	12.1392	1.21757	2.87852	5e-05	0.00267643	yes
Onecut2	Onecut2	Onecut2	chr18:64340363-64398488	CA1-AL-15	CA1-CR-15	OK	0.40017	0.816576	1.02897	1.75516	5e-05	0.00267643	yes
Oprk1	Oprk1	Oprk1	chr1:5588492-5606133	CA1-AL-15	CA1-CR-15	OK	2.1559	0.684007	-1.6562	-2.28691	5e-05	0.00267643	yes
Orai2	Orai2	Orai2	chr5:136147460-136170656	CA1-AL-15	CA1-CR-15	OK	24.0993	45.6354	0.921162	2.89641	5e-05	0.00267643	yes
Osbpl1a	Osbpl1a	Osbpl1a	chr18:12755311-12941841	CA1-AL-15	CA1-CR-15	OK	108.18	69.3037	-0.642433	-1.91789	5e-05	0.00267643	yes
Otof	Otof	Otof	chr5:30367065-30461932	CA1-AL-15	CA1-CR-15	OK	7.05876	2.7022	-1.38528	-3.22412	5e-05	0.00267643	yes
Otub2	Otub2	Otub2	chr12:103376893-103406350	CA1-AL-15	CA1-CR-15	OK	12.8658	23.7844	0.886475	2.38797	5e-05	0.00267643	yes
Ovol2	Ovol2	Ovol2	chr2:144305175-144332080	CA1-AL-15	CA1-CR-15	OK	7.23555	3.43284	-1.0757	-1.55742	0.00035	0.0131544	yes
P4ha1	P4ha1	P4ha1	chr10:59323295-59373304	CA1-AL-15	CA1-CR-15	OK	14.372	21.1185	0.555248	1.69225	5e-05	0.00267643	yes
Pamr1	Pamr1	Pamr1	chr2:102550020-102643040	CA1-AL-15	CA1-CR-15	OK	14.0824	6.69667	-1.07237	-2.66465	5e-05	0.00267643	yes
Pcdh11x	Pcdh11x	Pcdh11x	chrX:120290326-120910618	CA1-AL-15	CA1-CR-15	OK	3.56126	1.56211	-1.18889	-2.61312	5e-05	0.00267643	yes
Pcdh15	Pcdh15	Pcdh15	chr10:73821866-74649732	CA1-AL-15	CA1-CR-15	OK	5.12138	3.27431	-0.64534	-1.61014	0.00015	0.00691217	yes
Pcdh20	Pcdh20	Pcdh20	chr14:88464746-88471396	CA1-AL-15	CA1-CR-15	OK	11.1144	27.7831	1.32178	3.74969	5e-05	0.00267643	yes
Pcdh7	Pcdh7	Pcdh7	chr5:57718020-58132240	CA1-AL-15	CA1-CR-15	OK	18.0226	12.3653	-0.543503	-1.65168	0.0001	0.00493727	yes
Pcgf2	Pcgf2	Pcgf2	chr11:97688822-97700497	CA1-AL-15	CA1-CR-15	OK	15.0633	10.4982	-0.520899	-1.30533	0.0014	0.038641	yes
Pcolce	Pcolce	Pcolce	chr5:137605106-137611404	CA1-AL-15	CA1-CR-15	OK	3.99657	2.07972	-0.942373	-1.45723	0.00195	0.0486673	yes
Pcsk9	Pcsk9	Pcsk9	chr4:106442333-106464325	CA1-AL-15	CA1-CR-15	OK	0.996341	0.451014	-1.14347	-1.40967	0.00175	0.0450186	yes
Pdia4	Pdia4	Pdia4	chr6:47796140-47813512	CA1-AL-15	CA1-CR-15	OK	17.4473	26.2631	0.59003	1.62429	5e-05	0.00267643	yes
Pdia6	Pdia6	Pdia6	chr12:17266594-17324730	CA1-AL-15	CA1-CR-15	OK	56.6018	79.5336	0.490718	1.64552	0.00025	0.010139	yes
Pdzrn3	Pdzrn3	Pdzrn3	chr6:101149606-101377897	CA1-AL-15	CA1-CR-15	OK	12.1378	6.62322	-0.873898	-2.33306	5e-05	0.00267643	yes
Peg10	Peg10	Peg10	chr6:4747305-4760516	CA1-AL-15	CA1-CR-15	OK	6.2363	3.77246	-0.725183	-1.64561	0.0001	0.00493727	yes
Pip5k1b	Pip5k1b	Pip5k1b	chr19:24294795-24555827	CA1-AL-15	CA1-CR-15	OK	15.2471	25.1491	0.721975	1.77636	5e-05	0.00267643	yes
Pkp2	Pkp2	Pkp2	chr16:16213344-16272712	CA1-AL-15	CA1-CR-15	OK	5.34445	13.11	1.29456	3.03233	5e-05	0.00267643	yes
Pla2g2f	Pla2g2f	Pla2g2f	chr4:138750532-138757598	CA1-AL-15	CA1-CR-15	OK	0.0848753	0.534472	2.6547	2.1692	5e-05	0.00267643	yes
Plagl1	Plagl1	Plagl1	chr10:13090787-13131695	CA1-AL-15	CA1-CR-15	OK	9.01302	4.67349	-0.947511	-2.32303	5e-05	0.00267643	yes
Plcb4	Plcb4	Plcb4	chr2:135741829-136013068	CA1-AL-15	CA1-CR-15	OK	9.54073	6.15913	-0.631372	-1.56471	5e-05	0.00267643	yes
Plcxd2	Plcxd2	Plcxd2	chr16:45959260-46010413	CA1-AL-15	CA1-CR-15	OK	22.1152	13.6831	-0.692644	-1.99506	5e-05	0.00267643	yes
Pld5	Pld5	Pld5	chr1:175962305-176275312	CA1-AL-15	CA1-CR-15	OK	1.54267	0.717489	-1.10441	-1.50085	0.0003	0.0116897	yes
Plekha2	Plekha2	Plekha2	chr8:25039143-25101811	CA1-AL-15	CA1-CR-15	OK	3.64993	7.26031	0.992163	2.36189	5e-05	0.00267643	yes
Plekha6	Plekha6	Plekha6	chr1:133246096-133303435	CA1-AL-15	CA1-CR-15	OK	20.6336	15.4093	-0.421193	-1.3451	0.00115	0.0329418	yes
Plxdc1	Plxdc1	Plxdc1	chr11:97923236-97986446	CA1-AL-15	CA1-CR-15	OK	20.071	13.0984	-0.615721	-1.5535	0.00015	0.00691217	yes
Plxna3	Plxna3	Plxna3	chrX:74329065-74344689	CA1-AL-15	CA1-CR-15	OK	9.9534	7.29552	-0.448178	-1.32378	0.0015	0.0404873	yes
Plxna4	Plxna4	Plxna4	chr6:32144556-32588192	CA1-AL-15	CA1-CR-15	OK	13.1939	18.3437	0.475407	1.48467	0.0003	0.0116897	yes
Plxnd1	Plxnd1	Plxnd1	chr6:115954810-115995005	CA1-AL-15	CA1-CR-15	OK	19.2622	10.0468	-0.939033	-2.90545	5e-05	0.00267643	yes
Pmfbp1	Pmfbp1	Pmfbp1	chr8:109494026-109542642	CA1-AL-15	CA1-CR-15	OK	0.351526	0.122112	-1.52542	-1.42182	0.0018	0.0458596	yes
Pnma3	Pnma3	Pnma3	chrX:73064786-73068191	CA1-AL-15	CA1-CR-15	OK	13.7829	9.96309	-0.468216	-1.29538	0.00195	0.0486673	yes
Podxl	Podxl	Podxl	chr6:31519492-31563937	CA1-AL-15	CA1-CR-15	OK	8.83745	5.93472	-0.574451	-1.57107	0.00035	0.0131544	yes
Pou3f1	Pou3f1	Pou3f1	chr4:124657645-124660655	CA1-AL-15	CA1-CR-15	OK	10.741	21.4158	0.99554	2.7658	5e-05	0.00267643	yes
Pou3f2	Pou3f2	Pou3f2	chr4:22482094-22488366	CA1-AL-15	CA1-CR-15	OK	5.1677	3.59349	-0.524139	-1.29427	0.0018	0.0458596	yes
Ppfia2	Ppfia2	Ppfia2	chr10:106470309-106933468	CA1-AL-15	CA1-CR-15	OK	23.1235	33.5954	0.538903	1.64749	5e-05	0.00267643	yes
Ppm1e	Ppm1e	Ppm1e	chr11:87226905-87358994	CA1-AL-15	CA1-CR-15	OK	53.9638	73.1699	0.439258	1.43092	0.00065	0.0209609	yes
Ppp1r16b	Ppp1r16b	Ppp1r16b	chr2:158666732-158766334	CA1-AL-15	CA1-CR-15	OK	32.8039	48.4255	0.561896	1.78049	5e-05	0.00267643	yes
Ppp1r26	Ppp1r26	Ppp1r26	chr2:28447940-28455508	CA1-AL-15	CA1-CR-15	OK	8.03779	5.60367	-0.520427	-1.39177	0.00115	0.0329418	yes
Ppp3ca	Ppp3ca	Ppp3ca	chr3:136670769-136935779	CA1-AL-15	CA1-CR-15	OK	295.526	407.655	0.464062	1.49497	0.00075	0.0232881	yes
Ppp4r4	Ppp4r4	Ppp4r4	chr12:103532564-103613832	CA1-AL-15	CA1-CR-15	OK	14.8363	21.5975	0.541734	1.62039	0.0002	0.0085016	yes
Prdm5	Prdm5	Prdm5	chr6:65778961-65936377	CA1-AL-15	CA1-CR-15	OK	2.08765	4.95502	1.24701	2.14056	5e-05	0.00267643	yes
Prox1	Prox1	Prox1	chr1:190121776-190170680	CA1-AL-15	CA1-CR-15	OK	5.30214	13.0374	1.29801	3.11296	5e-05	0.00267643	yes
Prrg3	Prrg3	Prrg3	chrX:71963020-71972728	CA1-AL-15	CA1-CR-15	OK	14.0152	9.67153	-0.535181	-1.56453	5e-05	0.00267643	yes
Prrt4	Prrt4	Prrt4	chr6:29169229-29179584	CA1-AL-15	CA1-CR-15	OK	1.91754	0.987981	-0.956702	-1.55831	0.00055	0.0187637	yes
Prss56	Prss56	Prss56	chr1:87183492-87188404	CA1-AL-15	CA1-CR-15	OK	1.09427	0.299089	-1.87133	-2.07322	5e-05	0.00267643	yes
Psd	Psd	Psd	chr19:46304736-46327156	CA1-AL-15	CA1-CR-15	OK	109.313	156.545	0.518114	1.58098	0.00025	0.010139	yes
Ptgdr	Ptgdr	Ptgdr	chr14:44851234-44859375	CA1-AL-15	CA1-CR-15	OK	0.807375	0.271784	-1.57078	-1.7273	0.0002	0.0085016	yes
Ptgds	Ptgds	Ptgds	chr2:25466711-25469749	CA1-AL-15	CA1-CR-15	OK	410.947	254.776	-0.689722	-2.33918	5e-05	0.00267643	yes
Ptgfrn	Ptgfrn	Ptgfrn	chr3:101040235-101110166	CA1-AL-15	CA1-CR-15	OK	8.93408	5.06822	-0.81784	-2.19588	5e-05	0.00267643	yes
Ptk2b	Ptk2b	Ptk2b	chr14:66153256-66281052	CA1-AL-15	CA1-CR-15	OK	120.403	185.928	0.626869	1.86199	5e-05	0.00267643	yes
Ptpn5	Ptpn5	Ptpn5	chr7:47077799-47133684	CA1-AL-15	CA1-CR-15	OK	71.6229	52.7586	-0.441015	-1.40451	0.00045	0.0161128	yes
Ptprd	Ptprd	Ptprd	chr4:75941236-78211895	CA1-AL-15	CA1-CR-15	OK	42.0392	30.2338	-0.475572	-1.4504	0.00035	0.0131544	yes
Ptprv	Ptprv	Ptprv	chr1:135108497-135132575	CA1-AL-15	CA1-CR-15	OK	0.235714	0.0614171	-1.94033	-1.88774	5e-05	0.00267643	yes
Pwwp2b	Pwwp2b	Pwwp2b	chr7:139248481-139267253	CA1-AL-15	CA1-CR-15	OK	7.11369	10.9866	0.627077	1.4158	0.00065	0.0209609	yes
Rab40b	Rab40b	Rab40b	chr11:121356120-121388251	CA1-AL-15	CA1-CR-15	OK	20.4598	28.7206	0.48929	1.42754	0.00155	0.0408655	yes
Rab8b	Rab8b	Rab8b	chr9:66843663-66919705	CA1-AL-15	CA1-CR-15	OK	14.9697	23.0313	0.621546	1.9395	5e-05	0.00267643	yes
Rapgef5	Rapgef5	Rapgef5	chr12:117516478-117756978	CA1-AL-15	CA1-CR-15	OK	25.0269	33.1733	0.406543	1.30319	0.0013	0.0363863	yes
Rasgef1b	Rasgef1b	Rasgef1b	chr5:99217419-99252927	CA1-AL-15	CA1-CR-15	OK	17.0587	6.93243	-1.29908	-3.03464	5e-05	0.00267643	yes
Rasgef1c	Rasgef1c	Rasgef1c	chr11:49901834-49980223	CA1-AL-15	CA1-CR-15	OK	12.922	5.53806	-1.22237	-2.7219	5e-05	0.00267643	yes
Rasgrf2	Rasgrf2	Rasgrf2	chr13:91880406-91988042	CA1-AL-15	CA1-CR-15	OK	33.431	22.4387	-0.575196	-1.8074	5e-05	0.00267643	yes
Rassf3	Rassf3	Rassf3	chr10:121410350-121476250	CA1-AL-15	CA1-CR-15	OK	14.6482	6.27798	-1.22235	-3.17715	5e-05	0.00267643	yes
Resp18	Resp18	Resp18	chr1:75272201-75278380	CA1-AL-15	CA1-CR-15	OK	119.984	86.7307	-0.46823	-1.71177	0.0018	0.0458596	yes
Rfx3	Rfx3	Rfx3	chr19:27761720-28011166	CA1-AL-15	CA1-CR-15	OK	10.8271	15.102	0.480089	1.41428	0.00065	0.0209609	yes
Rgs14	Rgs14	Rgs14	chr13:55369731-55384687	CA1-AL-15	CA1-CR-15	OK	26.8787	37.7233	0.488991	1.51651	0.0011	0.0320289	yes
Rgs6	Rgs6	Rgs6	chr12:82617037-83158812	CA1-AL-15	CA1-CR-15	OK	9.61586	5.0273	-0.935631	-2.10934	5e-05	0.00267643	yes
Rims3	Rims3	Rims3	chr4:120877868-120891560	CA1-AL-15	CA1-CR-15	OK	38.1198	19.6024	-0.959507	-2.62931	5e-05	0.00267643	yes
Rnf112	Rnf112	Rnf112	chr11:61448441-61453886	CA1-AL-15	CA1-CR-15	OK	77.5443	105.269	0.44099	1.46464	0.0007	0.0222128	yes
Rnf128	Rnf128	Rnf128	chrX:139563339-139673145	CA1-AL-15	CA1-CR-15	OK	8.68822	12.4831	0.52284	1.27208	0.00155	0.0408655	yes
Rnf144b	Rnf144b	Rnf144b	chr13:47122719-47247991	CA1-AL-15	CA1-CR-15	OK	10.2829	6.72543	-0.61255	-1.58999	5e-05	0.00267643	yes
Rnf152	Rnf152	Rnf152	chr1:105276916-105356710	CA1-AL-15	CA1-CR-15	OK	2.0795	1.10463	-0.912674	-1.76422	5e-05	0.00267643	yes
Rnf182	Rnf182	Rnf182	chr13:43615796-43670944	CA1-AL-15	CA1-CR-15	OK	6.05611	10.2355	0.757123	1.88877	5e-05	0.00267643	yes
Ror1	Ror1	Ror1	chr4:100095790-100442545	CA1-AL-15	CA1-CR-15	OK	0.342981	1.00522	1.55131	1.90552	5e-05	0.00267643	yes
Rorb	Rorb	Rorb	chr19:18930608-19111196	CA1-AL-15	CA1-CR-15	OK	4.84291	3.23375	-0.582664	-1.47142	0.00035	0.0131544	yes
Rprm	Rprm	Rprm	chr2:54084092-54085552	CA1-AL-15	CA1-CR-15	OK	48.49	34.5291	-0.489874	-1.51827	0.00115	0.0329418	yes
Rsad1	Rsad1	Rsad1	chr11:94539797-94549207	CA1-AL-15	CA1-CR-15	OK	5.76974	3.84072	-0.587131	-1.39024	0.0013	0.0363863	yes
Rspo1	Rspo1	Rspo1	chr4:124986429-125009099	CA1-AL-15	CA1-CR-15	OK	3.34738	1.01422	-1.72266	-2.40029	5e-05	0.00267643	yes
Rxfp1	Rxfp1	Rxfp1	chr3:79644715-79737794	CA1-AL-15	CA1-CR-15	OK	14.6603	7.72204	-0.924857	-2.13408	5e-05	0.00267643	yes
Ryr3	Ryr3	Ryr3	chr2:112631381-113030331	CA1-AL-15	CA1-CR-15	OK	6.50445	9.84559	0.598051	1.81236	5e-05	0.00267643	yes
S100a8	S100a8	S100a8	chr3:90669070-90670034	CA1-AL-15	CA1-CR-15	OK	0.247717	2.07777	3.06827	3.41574	0.00125	0.0354234	yes
S100a9	S100a9	S100a9	chr3:90692632-90695691	CA1-AL-15	CA1-CR-15	OK	0.26652	2.27922	3.09622	3.24726	0.0002	0.0085016	yes
Satb1	Satb1	Satb1	chr17:51736186-51833290	CA1-AL-15	CA1-CR-15	OK	34.375	24.8331	-0.469093	-1.42556	0.0003	0.0116897	yes
Satb2	Satb2	Satb2	chr1:56793980-56971334	CA1-AL-15	CA1-CR-15	OK	11.9514	7.44343	-0.683137	-1.85543	5e-05	0.00267643	yes
Sbk1	Sbk1	Sbk1	chr7:126272618-126294999	CA1-AL-15	CA1-CR-15	OK	25.6872	41.1424	0.679577	2.23647	5e-05	0.00267643	yes
Scgn	Scgn	Scgn	chr13:23953456-23991214	CA1-AL-15	CA1-CR-15	OK	0.362853	1.26133	1.79749	1.75115	0.0005	0.0175863	yes
Scn3b	Scn3b	Scn3b	chr9:40269215-40291618	CA1-AL-15	CA1-CR-15	OK	47.8354	86.7751	0.859203	2.62645	5e-05	0.00267643	yes
Scn5a	Scn5a	Scn5a	chr9:119483407-119579016	CA1-AL-15	CA1-CR-15	OK	1.21182	0.436961	-1.4716	-2.12093	5e-05	0.00267643	yes
Sdf2l1	Sdf2l1	Sdf2l1	chr16:17130137-17132383	CA1-AL-15	CA1-CR-15	OK	8.36477	16.9129	1.01573	2.3631	5e-05	0.00267643	yes
Sebox	Sebox	Sebox	chr11:78503512-78505081	CA1-AL-15	CA1-CR-15	OK	1.09592	2.99298	1.44944	2.02012	0.00015	0.00691217	yes
Sema3a	Sema3a	Sema3a	chr5:13396783-13603485	CA1-AL-15	CA1-CR-15	OK	3.84245	2.35102	-0.70874	-1.49826	0.0005	0.0175863	yes
Sema3e	Sema3e	Sema3e	chr5:14025275-14256689	CA1-AL-15	CA1-CR-15	OK	5.31872	10.3269	0.957255	2.6155	5e-05	0.00267643	yes
Sema3f	Sema3f	Sema3f	chr9:107681501-107710475	CA1-AL-15	CA1-CR-15	OK	3.54827	2.08054	-0.770153	-1.44464	0.00115	0.0329418	yes
Sema4a	Sema4a	Sema4a	chr3:88435961-88461182	CA1-AL-15	CA1-CR-15	OK	22.1256	16.0549	-0.462704	-1.31799	0.0015	0.0404873	yes
Sema5a	Sema5a	Sema5a	chr15:32244812-32696341	CA1-AL-15	CA1-CR-15	OK	6.18623	12.6481	1.03179	2.86784	5e-05	0.00267643	yes
Serpina3c	Serpina3c	Serpina3c	chr12:104146906-104153872	CA1-AL-15	CA1-CR-15	OK	0.259802	0.765391	1.55878	1.60459	0.00085	0.0256907	yes
Serpina3n	Serpina3n	Serpina3n	chr12:104406707-104414329	CA1-AL-15	CA1-CR-15	OK	21.0342	43.4744	1.04743	3.10791	5e-05	0.00267643	yes
Sertm1	Sertm1	Sertm1	chr3:54897068-54915887	CA1-AL-15	CA1-CR-15	OK	23.9605	34.2411	0.51507	1.61777	0.00015	0.00691217	yes
Sfrp1	Sfrp1	Sfrp1	chr8:23411501-23449632	CA1-AL-15	CA1-CR-15	OK	5.2219	3.21928	-0.697836	-1.55524	0.00025	0.010139	yes
Sh3bp5	Sh3bp5	Sh3bp5	chr14:31373963-31436033	CA1-AL-15	CA1-CR-15	OK	27.2466	41.8578	0.61942	1.94642	5e-05	0.00267643	yes
Shisa4	Shisa4	Shisa4	chr1:135371455-135375063	CA1-AL-15	CA1-CR-15	OK	80.4501	55.7495	-0.529135	-1.85662	5e-05	0.00267643	yes
Shisa6	Shisa6	Shisa6	chr11:66211724-66526126	CA1-AL-15	CA1-CR-15	OK	7.86687	21.5817	1.45595	4.11243	5e-05	0.00267643	yes
Sipa1l2	Sipa1l2	Sipa1l2	chr8:125418062-125492710	CA1-AL-15	CA1-CR-15	OK	10.8657	14.927	0.458142	1.39057	0.0006	0.0200395	yes
Sipa1l3	Sipa1l3	Sipa1l3	chr7:29320377-29505460	CA1-AL-15	CA1-CR-15	OK	11.466	25.4509	1.15036	3.44027	5e-05	0.00267643	yes
Slc13a3	Slc13a3	Slc13a3	chr2:165405294-165473197	CA1-AL-15	CA1-CR-15	OK	7.46505	3.78268	-0.980744	-2.06755	5e-05	0.00267643	yes
Slc13a4	Slc13a4	Slc13a4	chr6:35267952-35308126	CA1-AL-15	CA1-CR-15	OK	5.19217	1.83015	-1.50438	-2.51896	5e-05	0.00267643	yes
Slc14a1	Slc14a1	Slc14a1	chr18:78100090-78142119	CA1-AL-15	CA1-CR-15	OK	5.14348	7.48702	0.541648	1.24672	0.00185	0.046908	yes
Slc17a6	Slc17a6	Slc17a6	chr7:51621829-51671126	CA1-AL-15	CA1-CR-15	OK	13.4266	8.36237	-0.683113	-1.63476	0.00045	0.0161128	yes
Slc22a6	Slc22a6	Slc22a6	chr19:8617995-8628299	CA1-AL-15	CA1-CR-15	OK	1.97974	0.58231	-1.76545	-2.33465	5e-05	0.00267643	yes
Slc22a8	Slc22a8	Slc22a8	chr19:8591253-8611835	CA1-AL-15	CA1-CR-15	OK	5.74336	3.24537	-0.823512	-1.59809	0.0002	0.0085016	yes
Slc24a3	Slc24a3	Slc24a3	chr2:145242610-145641939	CA1-AL-15	CA1-CR-15	OK	42.1183	72.2294	0.778139	2.52271	5e-05	0.00267643	yes
Slc25a37	Slc25a37	Slc25a37	chr14:69241850-69285103	CA1-AL-15	CA1-CR-15	OK	12.3809	8.95568	-0.467243	-1.33963	0.0018	0.0458596	yes
Slc26a4	Slc26a4	Slc26a4	chr12:31519818-31559969	CA1-AL-15	CA1-CR-15	OK	5.36398	8.70944	0.699275	1.68118	5e-05	0.00267643	yes
Slc29a4	Slc29a4	Slc29a4	chr5:142702100-142722490	CA1-AL-15	CA1-CR-15	OK	6.21859	10.4308	0.746194	1.73007	0.0001	0.00493727	yes
Slc2a9	Slc2a9	Slc2a9	chr5:38349272-38502152	CA1-AL-15	CA1-CR-15	OK	0.328347	0.824332	1.328	1.5377	0.0001	0.00493727	yes
Slc44a5	Slc44a5	Slc44a5	chr3:153973435-154271720	CA1-AL-15	CA1-CR-15	OK	5.35767	10.0876	0.912911	2.30745	5e-05	0.00267643	yes
Slc4a3	Slc4a3	Slc4a3	chr1:75546265-75559431	CA1-AL-15	CA1-CR-15	OK	48.8465	35.6322	-0.455075	-1.54759	0.0004	0.0146525	yes
Slc4a7	Slc4a7	Slc4a7	chr14:14703024-14799943	CA1-AL-15	CA1-CR-15	OK	7.42253	11.4526	0.625687	1.84168	5e-05	0.00267643	yes
Slc6a13	Slc6a13	Slc6a13	chr6:121300295-121337718	CA1-AL-15	CA1-CR-15	OK	5.21002	2.24378	-1.21536	-2.02409	5e-05	0.00267643	yes
Slc6a20a	Slc6a20a	Slc6a20a	chr9:123636906-123678832	CA1-AL-15	CA1-CR-15	OK	4.93518	2.35662	-1.06639	-1.77476	0.0002	0.0085016	yes
Slc6a9	Slc6a9	Slc6a9	chr4:117835257-117872470	CA1-AL-15	CA1-CR-15	OK	15.2864	10.925	-0.484607	-1.3875	0.0016	0.0419058	yes
Slc7a14	Slc7a14	Slc7a14	chr3:31202855-31310319	CA1-AL-15	CA1-CR-15	OK	24.2457	33.0978	0.449007	1.45453	0.00045	0.0161128	yes
Slc8a3	Slc8a3	Slc8a3	chr12:81197914-81333180	CA1-AL-15	CA1-CR-15	OK	7.70863	5.06291	-0.606507	-1.51285	0.0002	0.0085016	yes
Slc9a2	Slc9a2	Slc9a2	chr1:40681711-40768885	CA1-AL-15	CA1-CR-15	OK	3.6853	6.72906	0.868621	1.86302	5e-05	0.00267643	yes
Slc9a4	Slc9a4	Slc9a4	chr1:40580226-40630731	CA1-AL-15	CA1-CR-15	OK	2.07805	4.26894	1.03865	1.8643	5e-05	0.00267643	yes
Slco1c1	Slco1c1	Slco1c1	chr6:141524385-141570177	CA1-AL-15	CA1-CR-15	OK	21.2236	30.3315	0.51515	1.50922	0.0002	0.0085016	yes
Slit1	Slit1	Slit1	chr19:41600256-41743856	CA1-AL-15	CA1-CR-15	OK	24.9935	39.7827	0.670591	2.10377	5e-05	0.00267643	yes
Smoc1	Smoc1	Smoc1	chr12:81026807-81186414	CA1-AL-15	CA1-CR-15	OK	4.71608	2.36877	-0.993449	-1.80998	5e-05	0.00267643	yes
Smoc2	Smoc2	Smoc2	chr17:14279505-14404790	CA1-AL-15	CA1-CR-15	OK	10.1746	16.2517	0.675622	1.65879	0.00025	0.010139	yes
Sorcs1	Sorcs1	Sorcs1	chr19:50143300-50678646	CA1-AL-15	CA1-CR-15	OK	7.39947	4.78469	-0.628996	-1.55502	0.00015	0.00691217	yes
Sowaha	Sowaha	Sowaha	chr11:53476577-53480195	CA1-AL-15	CA1-CR-15	OK	38.1523	67.377	0.820485	2.65702	5e-05	0.00267643	yes
Sowahb	Sowahb	Sowahb	chr5:93041122-93045022	CA1-AL-15	CA1-CR-15	OK	6.76261	4.28796	-0.657288	-1.51342	0.0005	0.0175863	yes
Spag5	Spag5	Spag5	chr11:78301590-78322454	CA1-AL-15	CA1-CR-15	OK	7.03531	4.26592	-0.721758	-1.67364	5e-05	0.00267643	yes
Spata13	Spata13	Spata13	chr14:60634728-60764556	CA1-AL-15	CA1-CR-15	OK	2.78857	5.17752	0.892737	2.06783	5e-05	0.00267643	yes
Sphk1	Sphk1	Sphk1	chr11:116531910-116536675	CA1-AL-15	CA1-CR-15	OK	2.38079	0.849922	-1.48604	-1.74805	5e-05	0.00267643	yes
Sphkap	Sphkap	Sphkap	chr1:83255780-83408200	CA1-AL-15	CA1-CR-15	OK	34.5075	48.1755	0.48139	1.53784	0.0001	0.00493727	yes
Spink8	Spink8	Spink8	chr9:109816626-109826627	CA1-AL-15	CA1-CR-15	OK	6.24706	22.3885	1.84151	3.61643	5e-05	0.00267643	yes
Srsf5	Srsf5	Srsf5	chr12:80945503-80950507	CA1-AL-15	CA1-CR-15	OK	149.088	113.066	-0.399	-1.26321	0.00155	0.0408655	yes
Sstr4	Sstr4	Sstr4	chr2:148395376-148396764	CA1-AL-15	CA1-CR-15	OK	10.7308	20.5303	0.935997	2.39294	5e-05	0.00267643	yes
St18	St18	St18	chr1:6487230-6860940	CA1-AL-15	CA1-CR-15	OK	2.51774	4.90781	0.962949	2.05073	5e-05	0.00267643	yes
St6galnac5	St6galnac5	St6galnac5	chr3:152820709-152982207	CA1-AL-15	CA1-CR-15	OK	45.231	66.2343	0.550268	1.83273	0.00015	0.00691217	yes
Stab2	Stab2	Stab2	chr10:86841209-87007942	CA1-AL-15	CA1-CR-15	OK	0.586697	1.27394	1.11861	1.64745	5e-05	0.00267643	yes
Stac	Stac	Stac	chr9:111561433-111690216	CA1-AL-15	CA1-CR-15	OK	0.671997	3.20327	2.25302	3.15307	5e-05	0.00267643	yes
Stim2	Stim2	Stim2	chr5:53998522-54121057	CA1-AL-15	CA1-CR-15	OK	14.523	23.5681	0.69849	2.1342	5e-05	0.00267643	yes
Strbp	Strbp	Strbp	chr2:37569867-37647285	CA1-AL-15	CA1-CR-15	OK	18.7766	13.3289	-0.494379	-1.56829	0.0001	0.00493727	yes
Stx1a	Stx1a	Stx1a	chr5:135023571-135051099	CA1-AL-15	CA1-CR-15	OK	113.376	77.7025	-0.545086	-1.84565	0.0001	0.00493727	yes
Stxbp6	Stxbp6	Stxbp6	chr12:44852485-45074483	CA1-AL-15	CA1-CR-15	OK	24.4485	35.963	0.55677	1.69726	5e-05	0.00267643	yes
Sulf1	Sulf1	Sulf1	chr1:12692429-12860372	CA1-AL-15	CA1-CR-15	OK	3.64707	2.16154	-0.754678	-1.39328	0.00065	0.0209609	yes
Susd2	Susd2	Susd2	chr10:75636618-75644008	CA1-AL-15	CA1-CR-15	OK	4.2248	1.8219	-1.21344	-2.06876	5e-05	0.00267643	yes
Syne1	Syne1	Syne1	chr10:5020195-5194707	CA1-AL-15	CA1-CR-15	OK	29.778	40.7348	0.452018	1.45378	0.00035	0.0131544	yes
Sytl2	Sytl2	Sytl2	chr7:90348698-90410439	CA1-AL-15	CA1-CR-15	OK	25.7753	17.0501	-0.596207	-1.58337	0.0002	0.0085016	yes
Tanc1	Tanc1	Tanc1	chr2:59612043-59846149	CA1-AL-15	CA1-CR-15	OK	9.10815	19.2565	1.08012	3.204	5e-05	0.00267643	yes
Tbc1d30	Tbc1d30	Tbc1d30	chr10:121263819-121311189	CA1-AL-15	CA1-CR-15	OK	25.9667	17.6717	-0.555223	-1.75901	5e-05	0.00267643	yes
Tbc1d8b	Tbc1d8b	Tbc1d8b	chrX:139684995-139754218	CA1-AL-15	CA1-CR-15	OK	2.12085	3.95687	0.899714	1.94343	5e-05	0.00267643	yes
Tbr1	Tbr1	Tbr1	chr2:61804452-61814113	CA1-AL-15	CA1-CR-15	OK	32.7424	23.6438	-0.469696	-1.51396	0.00065	0.0209609	yes
Tcap	Tcap	Tcap	chr11:98383810-98384953	CA1-AL-15	CA1-CR-15	OK	4.99449	1.8828	-1.40746	-2.11766	0.00025	0.010139	yes
Tcf23	Tcf23	Tcf23	chr5:30968676-30977018	CA1-AL-15	CA1-CR-15	OK	0.232613	0.0814853	-1.51332	-1.46417	0.00155	0.0408655	yes
Tdo2	Tdo2	Tdo2	chr3:81958413-81975728	CA1-AL-15	CA1-CR-15	OK	0.841538	3.95823	2.23376	3.01324	5e-05	0.00267643	yes
Tead1	Tead1	Tead1	chr7:112679319-112906805	CA1-AL-15	CA1-CR-15	OK	3.18098	4.6534	0.548813	1.39558	0.00075	0.0232881	yes
Tekt2	Tekt2	Tekt2	chr4:126322120-126325199	CA1-AL-15	CA1-CR-15	OK	1.95469	0.85674	-1.19001	-1.5877	0.001	0.0294954	yes
Tfrc	Tfrc	Tfrc	chr16:32608895-32632794	CA1-AL-15	CA1-CR-15	OK	25.9771	19.6796	-0.400542	-1.27612	0.00165	0.0430028	yes
Tgfb2	Tgfb2	Tgfb2	chr1:186623185-186705992	CA1-AL-15	CA1-CR-15	OK	4.80178	10.0302	1.0627	2.66078	5e-05	0.00267643	yes
Tgm3	Tgm3	Tgm3	chr2:130012373-130050399	CA1-AL-15	CA1-CR-15	OK	0.828518	0.3022	-1.45503	-1.78067	0.0001	0.00493727	yes
Thbs4	Thbs4	Thbs4	chr13:92751585-92794818	CA1-AL-15	CA1-CR-15	OK	1.65241	4.42855	1.42226	2.50638	5e-05	0.00267643	yes
Thrsp	Thrsp	Thrsp	chr7:97412956-97417510	CA1-AL-15	CA1-CR-15	OK	17.0415	26.1097	0.615536	1.60316	0.00105	0.0307987	yes
Thsd4	Thsd4	Thsd4	chr9:59966930-60511035	CA1-AL-15	CA1-CR-15	OK	3.47227	5.35948	0.626216	1.47739	0.00035	0.0131544	yes
Tle1	Tle1	Tle1	chr4:72117141-72200919	CA1-AL-15	CA1-CR-15	OK	10.0506	16.0544	0.675688	1.94822	5e-05	0.00267643	yes
Tle2	Tle2	Tle2	chr10:81575286-81590845	CA1-AL-15	CA1-CR-15	OK	14.8468	10.3773	-0.516717	-1.33531	0.0014	0.038641	yes
Tle6	Tle6	Tle6	chr10:81590904-81600900	CA1-AL-15	CA1-CR-15	OK	1.71707	0.653899	-1.39281	-1.81883	0.0002	0.0085016	yes
Tmem130	Tmem130	Tmem130	chr5:144735914-144761578	CA1-AL-15	CA1-CR-15	OK	104.747	78.8277	-0.410138	-1.38306	0.0013	0.0363863	yes
Tmem145	Tmem145	Tmem145	chr7:25306107-25316195	CA1-AL-15	CA1-CR-15	OK	32.2929	20.2069	-0.676369	-2.17488	5e-05	0.00267643	yes
Tmem181b-ps	Tmem181b-ps	Tmem181b-ps	chr17:6439001-6450994	CA1-AL-15	CA1-CR-15	OK	47.0075	34.248	-0.456871	-1.50918	0.00055	0.0187637	yes
Tmem181c-ps	Tmem181c-ps	Tmem181c-ps	chr17:6610102-6620925	CA1-AL-15	CA1-CR-15	OK	25.9568	18.6016	-0.480689	-1.47941	0.00055	0.0187637	yes
Tmem196	Tmem196	Tmem196	chr12:119945961-120018706	CA1-AL-15	CA1-CR-15	OK	5.29067	2.69827	-0.971418	-1.61352	0.0012	0.0342506	yes
Tmem28	Tmem28	Tmem28	chrX:99821068-99846345	CA1-AL-15	CA1-CR-15	OK	8.04076	12.6165	0.649912	1.53231	0.0013	0.0363863	yes
Tmem74	Tmem74	Tmem74	chr15:43866694-43870029	CA1-AL-15	CA1-CR-15	OK	6.35465	10.5754	0.734824	1.5835	0.0008	0.0244115	yes
Tmprss6	Tmprss6	Tmprss6	chr15:78439666-78468634	CA1-AL-15	CA1-CR-15	OK	0.0392552	0.244339	2.63793	1.95642	0.00025	0.010139	yes
Tnfaip8l3	Tnfaip8l3	Tnfaip8l3	chr9:54025605-54068411	CA1-AL-15	CA1-CR-15	OK	9.48288	13.9131	0.553044	1.37232	0.00155	0.0408655	yes
Tnfrsf25	Tnfrsf25	Tnfrsf25	chr4:152116342-152120111	CA1-AL-15	CA1-CR-15	OK	3.81563	9.86013	1.36968	2.73374	5e-05	0.00267643	yes
Tox	Tox	Tox	chr4:6687385-6990723	CA1-AL-15	CA1-CR-15	OK	10.0109	5.86077	-0.772408	-1.82495	5e-05	0.00267643	yes
Trh	Trh	Trh	chr6:92242061-92244648	CA1-AL-15	CA1-CR-15	OK	3.27151	1.03563	-1.65945	-2.06986	5e-05	0.00267643	yes
Trim2	Trim2	Trim2	chr3:84160438-84304775	CA1-AL-15	CA1-CR-15	OK	46.8113	61.3852	0.391035	1.27092	0.00195	0.0486673	yes
Trim66	Trim66	Trim66	chr7:109449000-109508134	CA1-AL-15	CA1-CR-15	OK	8.7249	5.77981	-0.594116	-1.63763	0.00015	0.00691217	yes
Trpa1	Trpa1	Trpa1	chr1:14872647-14918862	CA1-AL-15	CA1-CR-15	OK	0.140629	0.561034	1.9962	2.0039	5e-05	0.00267643	yes
Trpc3	Trpc3	Trpc3	chr3:36620481-36690167	CA1-AL-15	CA1-CR-15	OK	3.97616	2.24155	-0.826879	-1.63558	0.00045	0.0161128	yes
Trpc6	Trpc6	Trpc6	chr9:8544141-8680741	CA1-AL-15	CA1-CR-15	OK	6.24286	10.9749	0.813925	2.00995	5e-05	0.00267643	yes
Tshz2	Tshz2	Tshz2	chr2:169633645-169888504	CA1-AL-15	CA1-CR-15	OK	27.2208	16.8011	-0.696153	-1.71755	5e-05	0.00267643	yes
Tshz3	Tshz3	Tshz3	chr7:36698117-36773457	CA1-AL-15	CA1-CR-15	OK	11.6269	6.8181	-0.770024	-2.08367	5e-05	0.00267643	yes
Tspan13	Tspan13	Tspan13	chr12:36014554-36042478	CA1-AL-15	CA1-CR-15	OK	100.063	133.268	0.413422	1.45695	0.0015	0.0404873	yes
Tspan18	Tspan18	Tspan18	chr2:93201759-93334487	CA1-AL-15	CA1-CR-15	OK	3.42089	7.20775	1.07518	2.27851	5e-05	0.00267643	yes
Ttr	Ttr	Ttr	chr18:20665249-20674326	CA1-AL-15	CA1-CR-15	OK	7.69852	13.3626	0.795553	1.65106	0.0003	0.0116897	yes
Twist1	Twist1	Twist1	chr12:33957670-33959831	CA1-AL-15	CA1-CR-15	OK	0.79109	2.13491	1.43226	1.8099	0.0002	0.0085016	yes
Ube2g2	Ube2g2	Ube2g2	chr10:77622320-77645990	CA1-AL-15	CA1-CR-15	OK	27.7225	38.7724	0.483976	1.46398	0.0004	0.0146525	yes
Ucp2	Ucp2	Ucp2	chr7:100493344-100502173	CA1-AL-15	CA1-CR-15	OK	7.58511	11.9252	0.652769	1.74758	5e-05	0.00267643	yes
Unc13c	Unc13c	Unc13c	chr9:73479423-73933567	CA1-AL-15	CA1-CR-15	OK	11.1068	7.63719	-0.540327	-1.47517	0.00035	0.0131544	yes
Unc5d	Unc5d	Unc5d	chr8:28646716-29219636	CA1-AL-15	CA1-CR-15	OK	9.66663	6.1814	-0.645079	-1.73638	5e-05	0.00267643	yes
Upp1	Upp1	Upp1	chr11:9118007-9136170	CA1-AL-15	CA1-CR-15	OK	1.54817	4.0446	1.38543	1.75574	5e-05	0.00267643	yes
Usp50	Usp50	Usp50	chr2:126761049-126783460	CA1-AL-15	CA1-CR-15	OK	0.277545	0.835512	1.58994	1.64777	0.00055	0.0187637	yes
Ust	Ust	Ust	chr10:8204752-8518825	CA1-AL-15	CA1-CR-15	OK	9.20819	14.2102	0.625942	1.79723	5e-05	0.00267643	yes
Vat1l	Vat1l	Vat1l	chr8:114205639-114374070	CA1-AL-15	CA1-CR-15	OK	19.1967	10.737	-0.83827	-2.19078	5e-05	0.00267643	yes
Vip	Vip	Vip	chr10:5639217-5647614	CA1-AL-15	CA1-CR-15	OK	33.577	23.1629	-0.535658	-1.55758	0.00085	0.0256907	yes
Vmn2r84	Vmn2r84	Vmn2r84	chr10:130385799-130394241	CA1-AL-15	CA1-CR-15	OK	0.955274	0.402593	-1.24659	-1.50428	0.0008	0.0244115	yes
Vwa5b2	Vwa5b2	Vwa5b2	chr16:20589581-20605377	CA1-AL-15	CA1-CR-15	OK	20.1705	11.7767	-0.776317	-2.23315	5e-05	0.00267643	yes
Vwc2l	Vwc2l	Vwc2l	chr1:70725714-70885397	CA1-AL-15	CA1-CR-15	OK	8.10266	5.13137	-0.659052	-1.46661	0.0008	0.0244115	yes
Wbscr17	Wbscr17	Wbscr17	chr5:130874950-131307522	CA1-AL-15	CA1-CR-15	OK	24.7665	39.2403	0.663943	2.1223	5e-05	0.00267643	yes
Wdtc1	Wdtc1	Wdtc1	chr4:133292465-133339315	CA1-AL-15	CA1-CR-15	OK	22.5384	30.2682	0.425418	1.38979	0.0016	0.0419058	yes
Wfikkn2	Wfikkn2	Wfikkn2	chr11:94235951-94242579	CA1-AL-15	CA1-CR-15	OK	0.834543	0.31949	-1.38522	-1.56282	0.0007	0.0222128	yes
Whrn	Whrn	Whrn	chr4:63414909-63495991	CA1-AL-15	CA1-CR-15	OK	16.9653	9.61989	-0.818496	-2.19237	5e-05	0.00267643	yes
Wipf3	Wipf3	Wipf3	chr6:54452882-54503768	CA1-AL-15	CA1-CR-15	OK	39.9664	94.0292	1.23432	3.61328	5e-05	0.00267643	yes
Wnt2	Wnt2	Wnt2	chr6:17988939-18030445	CA1-AL-15	CA1-CR-15	OK	1.9148	4.49276	1.23041	2.10829	5e-05	0.00267643	yes
Wnt6	Wnt6	Wnt6	chr1:74771891-74785319	CA1-AL-15	CA1-CR-15	OK	0.962425	0.323653	-1.57222	-1.69683	0.00075	0.0232881	yes
Wnt9a	Wnt9a	Wnt9a	chr11:59306929-59333552	CA1-AL-15	CA1-CR-15	OK	4.67027	2.50071	-0.901168	-1.78963	5e-05	0.00267643	yes
Wscd2	Wscd2	Wscd2	chr5:113550419-113589725	CA1-AL-15	CA1-CR-15	OK	12.5967	17.7594	0.495538	1.45718	0.0008	0.0244115	yes
Xdh	Xdh	Xdh	chr17:73883907-73950182	CA1-AL-15	CA1-CR-15	OK	2.4285	1.48574	-0.70888	-1.30289	0.00145	0.039745	yes
Ybx1	Ybx1	Ybx1	chr4:119277326-119294513	CA1-AL-15	CA1-CR-15	OK	42.4836	56.7569	0.417892	1.39917	0.0015	0.0404873	yes
Zbtb20	Zbtb20	Zbtb20	chr16:43247283-43619123	CA1-AL-15	CA1-CR-15	OK	1.28623	2.5866	1.00791	1.55099	0.0003	0.0116897	yes
Zbtb40	Zbtb40	Zbtb40	chr4:136979731-137048695	CA1-AL-15	CA1-CR-15	OK	2.86507	4.29043	0.582552	1.4378	0.00065	0.0209609	yes
Zbtb7c	Zbtb7c	Zbtb7c	chr18:75820177-76148564	CA1-AL-15	CA1-CR-15	OK	1.44377	0.643835	-1.16507	-1.68803	5e-05	0.00267643	yes
Zcchc5	Zcchc5	Zcchc5	chrX:106837081-106840643	CA1-AL-15	CA1-CR-15	OK	0.403399	1.33582	1.72744	1.92897	0.0001	0.00493727	yes
Zdhhc8	Zdhhc8	Zdhhc8	chr16:18220752-18235136	CA1-AL-15	CA1-CR-15	OK	25.0377	18.0657	-0.470854	-1.5285	0.0002	0.0085016	yes
Zeb2	Zeb2	Zeb2	chr2:44983633-45114084	CA1-AL-15	CA1-CR-15	OK	18.099	31.1868	0.785028	2.41549	5e-05	0.00267643	yes
Zfp189	Zfp189	Zfp189	chr4:49521216-49531545	CA1-AL-15	CA1-CR-15	OK	4.78192	7.92224	0.728317	1.6759	0.00015	0.00691217	yes
Zfp608	Zfp608	Zfp608	chr18:54888044-54990180	CA1-AL-15	CA1-CR-15	OK	5.15732	7.71594	0.58122	1.54967	0.00015	0.00691217	yes
Zfp804b	Zfp804b	Zfp804b	chr5:6769029-7344378	CA1-AL-15	CA1-CR-15	OK	0.77431	0.297068	-1.38212	-1.53346	0.0003	0.0116897	yes
Zfp941	Zfp941	Zfp941	chr7:140809676-140822178	CA1-AL-15	CA1-CR-15	OK	10.8122	6.99033	-0.629221	-1.64071	0.0001	0.00493727	yes
Zfpm1	Zfpm1	Zfpm1	chr8:122282140-122337247	CA1-AL-15	CA1-CR-15	OK	7.83424	13.551	0.790531	2.08051	5e-05	0.00267643	yes
Zfpm2	Zfpm2	Zfpm2	chr15:40655041-41104592	CA1-AL-15	CA1-CR-15	OK	5.56812	9.20152	0.724683	1.89611	5e-05	0.00267643	yes
Zkscan2	Zkscan2	Zkscan2	chr7:123478638-123500449	CA1-AL-15	CA1-CR-15	OK	7.52729	5.21426	-0.529668	-1.34712	0.00165	0.0430028	yes
0610005C13Rik	0610005C13Rik	0610005C13Rik	chr7:45567794-45589710	CA1-AL-15	CA1-CR-15	OK	0.545416	0.541727	-0.0097907	-0.00446006	0.9927	0.999643	no
0610007N19Rik	0610007N19Rik	0610007N19Rik	chr15:32240567-32244662	CA1-AL-15	CA1-CR-15	OK	1.35609	1.31798	-0.0411349	-0.048336	0.9009	0.999643	no
0610007P14Rik	0610007P14Rik	0610007P14Rik	chr12:85815454-85824545	CA1-AL-15	CA1-CR-15	OK	34.2075	37.1962	0.120842	0.380664	0.4243	0.967045	no
0610008F07Rik	0610008F07Rik	0610008F07Rik	chr2:163492317-163541721	CA1-AL-15	CA1-CR-15	NOTEST	0	0	0	0	1	1	no
0610009B14Rik	0610009B14Rik	0610009B14Rik	chr12:80686374-80692466	CA1-AL-15	CA1-CR-15	NOTEST	0.0266395	0.0294111	0.142792	0	1	1	no
0610009B22Rik	0610009B22Rik	0610009B22Rik	chr11:51685384-51688634	CA1-AL-15	CA1-CR-15	OK	20.3837	26.8493	0.397468	1.08236	0.04335	0.384801	no
0610009D07Rik	0610009D07Rik	0610009D07Rik	chr12:4817607-4827659	CA1-AL-15	CA1-CR-15	OK	30.7106	34.9761	0.187633	0.568726	0.2348	0.843751	no
0610009L18Rik	0610009L18Rik	0610009L18Rik	chr11:120348677-120351190	CA1-AL-15	CA1-CR-15	OK	7.60971	7.34144	-0.0517788	-0.102292	0.8579	0.999643	no
0610009O20Rik	0610009O20Rik	0610009O20Rik	chr18:38238404-38262629	CA1-AL-15	CA1-CR-15	OK	16.9972	15.8014	-0.105244	-0.266965	0.5082	0.994751	no
0610010B08Rik	0610010B08Rik,Gm14308,OTTMUSG00000016609	0610010B08Rik,Gm14308,OTTMUSG00000016609	chr2:175737941-175754328	CA1-AL-15	CA1-CR-15	NOTEST	0	0	0	0	1	1	no
0610010F05Rik	0610010F05Rik	0610010F05Rik	chr11:23573775-23633631	CA1-AL-15	CA1-CR-15	OK	14.3683	13.4787	-0.0922038	-0.272253	0.5082	0.99475	no
0610010K14Rik	0610010K14Rik	0610010K14Rik	chr11:70235203-70237914	CA1-AL-15	CA1-CR-15	OK	27.2998	26.7688	-0.0283357	-0.0609519	0.87975	0.999643	no
0610011F06Rik	0610011F06Rik	0610011F06Rik	chr17:25875499-25877163	CA1-AL-15	CA1-CR-15	OK	28.1345	24.6352	-0.191618	-0.540616	0.29705	0.896791	no
0610012G03Rik	0610012G03Rik	0610012G03Rik	chr16:31947050-31948521	CA1-AL-15	CA1-CR-15	OK	27.2509	30.958	0.184006	0.564571	0.2237	0.83057	no
0610012H03Rik	0610012H03Rik	0610012H03Rik	chr2:105224341-105379860	CA1-AL-15	CA1-CR-15	NOTEST	0.0265621	0.0211799	-0.326671	0	1	1	no
0610030E20Rik	0610030E20Rik	0610030E20Rik	chr6:72347316-72353160	CA1-AL-15	CA1-CR-15	OK	6.52252	6.48532	-0.00825311	-0.0216892	0.95685	0.999643	no
0610031J06Rik	0610031J06Rik	0610031J06Rik	chr3:88325022-88328631	CA1-AL-15	CA1-CR-15	OK	24.9071	25.5811	0.0385232	0.115233	0.80005	0.999643	no
0610031O16Rik	0610031O16Rik	0610031O16Rik	chr3:138210716-138239663	CA1-AL-15	CA1-CR-15	NOTEST	0	0	0	0	1	1	no
0610037L13Rik	0610037L13Rik	0610037L13Rik	chr4:107889898-107897802	CA1-AL-15	CA1-CR-15	OK	20.1286	18.6412	-0.110749	-0.310055	0.497	0.994195	no
0610038B21Rik	0610038B21Rik	0610038B21Rik	chr8:77250365-77518578	CA1-AL-15	CA1-CR-15	OK	0.970004	0.623452	-0.637712	-0.342798	0.4241	0.967045	no
0610038L08Rik	0610038L08Rik	0610038L08Rik	chr17:29549801-29606808	CA1-AL-15	CA1-CR-15	NOTEST	0.109221	0.132427	0.277951	0	1	1	no
0610039K10Rik	0610039K10Rik	0610039K10Rik	chr2:163623272-163645800	CA1-AL-15	CA1-CR-15	OK	0.389456	0.369932	-0.0742032	-0.00729705	0.92925	0.999643	no
0610040B10Rik	0610040B10Rik	0610040B10Rik	chr5:143329307-143332704	CA1-AL-15	CA1-CR-15	OK	5.28814	3.18726	-0.730442	-1.30195	0.0569	0.447107	no
0610040F04Rik	0610040F04Rik	0610040F04Rik	chr6:108577038-108666925	CA1-AL-15	CA1-CR-15	OK	0.817175	0.53256	-0.617702	-0.145808	0.7561	0.999643	no
0610040J01Rik	0610040J01Rik	0610040J01Rik	chr5:63812494-63899619	CA1-AL-15	CA1-CR-15	OK	1.81757	1.9594	0.108404	0.162827	0.7066	0.999643	no
0610043K17Rik	0610043K17Rik	0610043K17Rik	chr4:101346523-101399185	CA1-AL-15	CA1-CR-15	OK	1.26148	1.37174	0.120885	0.0525914	0.88965	0.999643	no
1100001G20Rik	1100001G20Rik	1100001G20Rik	chr11:83746939-83752646	CA1-AL-15	CA1-CR-15	NOTEST	0.0445952	0.0391137	-0.189214	0	1	1	no
1110001A16Rik	1110001A16Rik	1110001A16Rik	chr17:78916498-78937070	CA1-AL-15	CA1-CR-15	OK	8.7118	9.49005	0.123446	0.162967	0.72865	0.999643	no
1110001J03Rik	1110001J03Rik	1110001J03Rik	chr6:38534860-38539449	CA1-AL-15	CA1-CR-15	OK	52.6058	54.4906	0.0507848	0.181147	0.7878	0.999643	no
1110002L01Rik	1110002L01Rik	1110002L01Rik	chr12:3365131-3426747	CA1-AL-15	CA1-CR-15	OK	24.5931	23.6995	-0.0533938	-0.0805879	0.8425	0.999643	no
1110004E09Rik	1110004E09Rik	1110004E09Rik	chr16:90925810-90934849	CA1-AL-15	CA1-CR-15	OK	26.7691	28.2549	0.0779308	0.227405	0.63035	0.999643	no
1110004F10Rik	1110004F10Rik	1110004F10Rik	chr7:116093379-116105210	CA1-AL-15	CA1-CR-15	OK	66.8741	69.8471	0.0627522	0.216308	0.63475	0.999643	no
1110006O24Rik	1110006O24Rik	1110006O24Rik	chr5:115631048-115631816	CA1-AL-15	CA1-CR-15	OK	0.906236	0.911282	0.00801147	0.0101246	0.98925	0.999643	no
1110007C09Rik	1110007C09Rik	1110007C09Rik	chr13:49202950-49216026	CA1-AL-15	CA1-CR-15	OK	5.73523	5.25603	-0.125877	-0.230674	0.66335	0.999643	no
1110008F13Rik	1110008F13Rik	1110008F13Rik	chr2:156863121-156887078	CA1-AL-15	CA1-CR-15	OK	15.4053	19.1825	0.316361	0.586261	0.19615	0.791269	no
1110008J03Rik	1110008J03Rik	1110008J03Rik	chr5:120609059-120612589	CA1-AL-15	CA1-CR-15	OK	13.3837	13.3624	-0.0022924	-0.00518306	0.98925	0.999643	no
1110008L16Rik	1110008L16Rik	1110008L16Rik	chr12:55280813-55492647	CA1-AL-15	CA1-CR-15	OK	2.77481	2.62657	-0.0792127	-0.0640909	0.88135	0.999643	no
1110008P14Rik	1110008P14Rik	1110008P14Rik	chr2:32379100-32381915	CA1-AL-15	CA1-CR-15	OK	181.399	147.899	-0.294557	-1.21567	0.0307	0.314477	no
1110012L19Rik	1110012L19Rik	1110012L19Rik	chrX:70385912-70389416	CA1-AL-15	CA1-CR-15	OK	9.9319	11.468	0.207476	0.456574	0.33255	0.923472	no
1110015O18Rik	1110015O18Rik	1110015O18Rik	chr3:4798707-4814911	CA1-AL-15	CA1-CR-15	OK	0.271892	0.177065	-0.618754	-0.566113	0.21985	0.825885	no
1110017D15Rik	1110017D15Rik	1110017D15Rik	chr4:41505008-41517333	CA1-AL-15	CA1-CR-15	OK	4.25584	3.28586	-0.373176	-0.383658	0.33545	0.925135	no
1110018G07Rik	1110018G07Rik	1110018G07Rik	chr12:84918148-84970886	CA1-AL-15	CA1-CR-15	OK	28.8646	32.8272	0.185593	0.611462	0.13885	0.693944	no
1110019D14Rik	1110019D14Rik	1110019D14Rik	chr6:13871568-13896421	CA1-AL-15	CA1-CR-15	OK	1.32641	1.4562	0.134685	0.18365	0.67925	0.999643	no
1110020A21Rik	1110020A21Rik	1110020A21Rik	chr17:84917181-85023992	CA1-AL-15	CA1-CR-15	OK	1.1379	0.983532	-0.210328	-0.0606711	0.91315	0.999643	no
1110025L11Rik	1110025L11Rik	1110025L11Rik	chr16:89063409-89064002	CA1-AL-15	CA1-CR-15	NOTEST	0	0	0	0	1	1	no
1110028F11Rik	1110028F11Rik	1110028F11Rik	chr11:87663086-87735539	CA1-AL-15	CA1-CR-15	NOTEST	0.00942037	0.0212162	1.17131	0	1	1	no
1110028F18Rik	1110028F18Rik	1110028F18Rik	chr8:106587142-106594820	CA1-AL-15	CA1-CR-15	NOTEST	0	0	0	0	1	1	no
1110032A03Rik	1110032A03Rik	1110032A03Rik	chr9:50762827-50768152	CA1-AL-15	CA1-CR-15	OK	10.5176	10.2178	-0.0417183	-0.100914	0.8165	0.999643	no
1110032F04Rik	1110032F04Rik	1110032F04Rik	chr3:68869585-68872163	CA1-AL-15	CA1-CR-15	OK	7.35787	6.17521	-0.252799	-0.595282	0.18485	0.776929	no
1110034G24Rik	1110034G24Rik	1110034G24Rik	chr2:132690282-132751055	CA1-AL-15	CA1-CR-15	OK	7.04672	7.61419	0.111737	0.237631	0.5981	0.999643	no
1110035M17Rik	1110035M17Rik	1110035M17Rik	chr11:95700105-95712754	CA1-AL-15	CA1-CR-15	OK	6.95431	7.22887	0.0558611	0.108707	0.85275	0.999643	no
1110036E04Rik	1110036E04Rik	1110036E04Rik	chr9:64049828-64054100	CA1-AL-15	CA1-CR-15	NOTEST	0	0	0	0	1	1	no
1110037F02Rik	1110037F02Rik	1110037F02Rik	chr4:11485957-11551143	CA1-AL-15	CA1-CR-15	OK	8.61206	9.49097	0.140198	0.417823	0.3045	0.904042	no
1110038B12Rik	1110038B12Rik	1110038B12Rik	chr17:34950235-34952471	CA1-AL-15	CA1-CR-15	OK	13.4401	17.3864	0.371414	0.873984	0.14335	0.702305	no
1110038F14Rik	1110038F14Rik	1110038F14Rik	chr15:76948543-76950731	CA1-AL-15	CA1-CR-15	OK	16.4033	17.0408	0.0550138	0.143202	0.77585	0.999643	no
1110046J04Rik	1110046J04Rik	1110046J04Rik	chr13:33917917-34002794	CA1-AL-15	CA1-CR-15	OK	3.56207	2.94756	-0.273191	-0.203331	0.68905	0.999643	no
1110051M20Rik	1110051M20Rik	1110051M20Rik	chr2:91277827-91444642	CA1-AL-15	CA1-CR-15	OK	52.4367	51.1366	-0.0362214	-0.122173	0.7804	0.999643	no
1110054M08Rik	1110054M08Rik	1110054M08Rik	chr16:24392555-24992578	CA1-AL-15	CA1-CR-15	OK	3.59793	4.22901	0.233153	0.171126	0.7445	0.999643	no
1110057K04Rik	1110057K04Rik	1110057K04Rik	chr12:8208106-8285759	CA1-AL-15	CA1-CR-15	OK	16.9749	21.4556	0.33795	0.897854	0.02675	0.290685	no
1110058L19Rik	1110058L19Rik	1110058L19Rik	chr1:23995938-24005640	CA1-AL-15	CA1-CR-15	OK	29.5979	35.802	0.274544	0.808814	0.1393	0.69451	no
1110059E24Rik	1110059E24Rik	1110059E24Rik	chr19:21597312-21652791	CA1-AL-15	CA1-CR-15	OK	16.1174	17.8809	0.149802	0.39673	0.38545	0.951369	no
1110059G10Rik	1110059G10Rik	1110059G10Rik	chr9:122945088-122951000	CA1-AL-15	CA1-CR-15	OK	4.04187	4.6625	0.206079	0.449715	0.28785	0.891439	no
1110059M19Rik	1110059M19Rik	1110059M19Rik	chrX:45090903-45092790	CA1-AL-15	CA1-CR-15	OK	0.172001	0.260847	0.600782	0.480437	0.31285	0.909059	no
1110065P20Rik	1110065P20Rik	1110065P20Rik	chr4:124802548-124850730	CA1-AL-15	CA1-CR-15	OK	48.6024	56.8422	0.225935	0.389701	0.34655	0.935129	no
1190002F15Rik	1190002F15Rik	1190002F15Rik	chr6:134929091-134951718	CA1-AL-15	CA1-CR-15	NOTEST	0.0506246	0	#NAME?	0	1	1	no
1190002N15Rik	1190002N15Rik	1190002N15Rik	chr9:94517863-94538081	CA1-AL-15	CA1-CR-15	OK	13.734	13.3937	-0.0361937	-0.103813	0.80725	0.999643	no
1190003J15Rik	1190003J15Rik	1190003J15Rik	chr7:140835495-140846769	CA1-AL-15	CA1-CR-15	OK	1.0336	1.10495	0.0963024	0.104	0.8517	0.999643	no
1190003K10Rik	1190003K10Rik	1190003K10Rik	chr13:64481245-64497792	CA1-AL-15	CA1-CR-15	NOTEST	0.194471	0.0746827	-1.38071	0	1	1	no
1190005I06Rik	1190005I06Rik	1190005I06Rik	chr8:120608601-120634382	CA1-AL-15	CA1-CR-15	OK	9.97946	10.7339	0.105144	0.224552	0.6708	0.999643	no
1190007I07Rik	1190007I07Rik	1190007I07Rik	chr10:82619850-82623228	CA1-AL-15	CA1-CR-15	OK	7.27316	7.3155	0.00837549	0.0113332	0.97795	0.999643	no
1200011I18Rik	1200011I18Rik	1200011I18Rik	chr14:76086231-76110815	CA1-AL-15	CA1-CR-15	OK	11.4916	11.8532	0.0446912	0.133882	0.74685	0.999643	no
1200014J11Rik	1200014J11Rik	1200014J11Rik	chr11:73047866-73083579	CA1-AL-15	CA1-CR-15	OK	4.37355	4.70615	0.105743	0.271677	0.5013	0.994195	no
1300002E11Rik	1300002E11Rik	1300002E11Rik	chr16:21794346-21809039	CA1-AL-15	CA1-CR-15	OK	9.5285	9.75063	0.0332468	0.0407759	0.9145	0.999643	no
1300002K09Rik	1300002K09Rik	1300002K09Rik	chr4:45848946-45887008	CA1-AL-15	CA1-CR-15	NOTEST	0.0168471	0.01242	-0.439831	0	1	1	no
1300015D01Rik	1300015D01Rik	1300015D01Rik	chr2:173124748-173133204	CA1-AL-15	CA1-CR-15	NOTEST	0.0014463	0.002107	0.542825	0	1	1	no
1300017J02Rik	1300017J02Rik	1300017J02Rik	chr9:103250529-103288297	CA1-AL-15	CA1-CR-15	NOTEST	0.0509704	0.051576	0.0170403	0	1	1	no
1300018J18Rik	1300018J18Rik	1300018J18Rik	chr15:89089106-89123150	CA1-AL-15	CA1-CR-15	OK	6.83483	6.74753	-0.0185465	-0.0253774	0.9532	0.999643	no
1500002O10Rik	1500002O10Rik	1500002O10Rik	chr2:70489939-70602012	CA1-AL-15	CA1-CR-15	NOTEST	0.211648	0.173107	-0.29	0	1	1	no
1500004A13Rik	1500004A13Rik	1500004A13Rik	chr3:88777056-88832487	CA1-AL-15	CA1-CR-15	OK	1.43287	3.26043	1.18616	1.07913	0.0595	0.456409	no
1500009C09Rik	1500009C09Rik	1500009C09Rik	chr15:82252396-82260753	CA1-AL-15	CA1-CR-15	OK	61.4594	65.2236	0.0857604	0.259641	0.51285	0.996247	no
1500009L16Rik	1500009L16Rik	1500009L16Rik	chr10:83722864-83762762	CA1-AL-15	CA1-CR-15	OK	13.769	12.8655	-0.0979132	-0.240848	0.6156	0.999643	no
1500011B03Rik	1500011B03Rik	1500011B03Rik	chr5:114808195-114813976	CA1-AL-15	CA1-CR-15	OK	80.3154	89.9239	0.163027	0.443832	0.2731	0.883528	no
1500011K16Rik	1500011K16Rik	1500011K16Rik	chr2:127791376-127792488	CA1-AL-15	CA1-CR-15	OK	31.2838	34.6944	0.149286	0.443576	0.39725	0.958475	no
1500012F01Rik	1500012F01Rik	1500012F01Rik	chr2:167035796-167065862	CA1-AL-15	CA1-CR-15	OK	30.1378	40.4591	0.42489	0.653147	0.22995	0.837312	no
1500012K07Rik	1500012K07Rik	1500012K07Rik	chr7:75114894-75331419	CA1-AL-15	CA1-CR-15	OK	0.782551	0.601279	-0.380151	-0.0260254	0.8589	0.999643	no
1500015A07Rik	1500015A07Rik	1500015A07Rik	chr18:61726389-61728253	CA1-AL-15	CA1-CR-15	OK	3.48222	4.40323	0.338556	0.629035	0.1515	0.717043	no
1500015L24Rik	1500015L24Rik	1500015L24Rik	chr19:20405287-20422785	CA1-AL-15	CA1-CR-15	OK	0.584702	0.712235	0.284654	0.30303	0.55755	0.999643	no
1500015O10Rik	1500015O10Rik	1500015O10Rik	chr1:43730601-43742564	CA1-AL-15	CA1-CR-15	OK	0.974463	1.20302	0.303985	0.378571	0.4617	0.979464	no
1500016L03Rik	1500016L03Rik	1500016L03Rik	chr11:84525659-84535831	CA1-AL-15	CA1-CR-15	NOTEST	0.0715558	0.116093	0.698139	0	1	1	no
1500017E21Rik	1500017E21Rik	1500017E21Rik	chr19:36554638-36689479	CA1-AL-15	CA1-CR-15	OK	5.00067	6.75984	0.434867	0.68313	0.0864	0.550978	no
1500032L24Rik	1500032L24Rik	1500032L24Rik	chr15:82346045-82349062	CA1-AL-15	CA1-CR-15	OK	129.238	145.807	0.174033	0.718655	0.21625	0.821492	no
1600002D24Rik	1600002D24Rik	1600002D24Rik	chr16:95831122-95929077	CA1-AL-15	CA1-CR-15	NOTEST	0.0138745	0.0116918	-0.246947	0	1	1	no
1600002H07Rik	1600002H07Rik	1600002H07Rik	chr17:24215055-24220769	CA1-AL-15	CA1-CR-15	OK	4.84561	4.5922	-0.0774947	-0.156553	0.7209	0.999643	no
1600002K03Rik	1600002K03Rik	1600002K03Rik	chr10:79697304-80369637	CA1-AL-15	CA1-CR-15	OK	5.86493	7.45243	0.345595	0.0276519	0.9131	0.999643	no
1600010M07Rik	1600010M07Rik	1600010M07Rik	chr7:109998376-110006646	CA1-AL-15	CA1-CR-15	NOTEST	0.156885	0.223327	0.509449	0	1	1	no
1600012H06Rik	1600012H06Rik	1600012H06Rik	chr17:14943183-14961260	CA1-AL-15	CA1-CR-15	OK	9.45807	8.81831	-0.101044	-0.183812	0.6732	0.999643	no
1600014C10Rik	1600014C10Rik	1600014C10Rik	chr7:38183216-38197565	CA1-AL-15	CA1-CR-15	OK	9.61694	10.8765	0.177565	0.455793	0.2666	0.878461	no
1600014C23Rik	1600014C23Rik	1600014C23Rik	chr17:45732863-45733844	CA1-AL-15	CA1-CR-15	OK	0.371197	0.333712	-0.153582	-0.147544	0.8169	0.999643	no
1600014K23Rik	1600014K23Rik	1600014K23Rik	chrX:85249676-85270291	CA1-AL-15	CA1-CR-15	NOTEST	0.0127991	0.00963401	-0.409838	0	1	1	no
1600015I10Rik	1600015I10Rik	1600015I10Rik	chr6:48929895-48933687	CA1-AL-15	CA1-CR-15	NOTEST	0.000933114	0.00292642	1.64901	0	1	1	no
1600016N20Rik	1600016N20Rik	1600016N20Rik	chr7:141194129-141214080	CA1-AL-15	CA1-CR-15	NOTEST	0.0637337	0.0408751	-0.640834	0	1	1	no
1600019K03Rik	1600019K03Rik	1600019K03Rik	chr16:35503169-35509419	CA1-AL-15	CA1-CR-15	NOTEST	0	0.0109015	inf	0	1	1	no
1600020E01Rik	1600020E01Rik	1600020E01Rik	chr6:86527329-86564449	CA1-AL-15	CA1-CR-15	OK	10.5395	12.8059	0.281001	0.41362	0.28485	0.8903	no
1600023N17Rik	1600023N17Rik	1600023N17Rik	chr5:45668700-45669708	CA1-AL-15	CA1-CR-15	OK	0.581693	0.66716	0.197775	0.229504	0.6467	0.999643	no
1600025M17Rik	1600025M17Rik	1600025M17Rik	chrX:56317607-56320664	CA1-AL-15	CA1-CR-15	NOTEST	0	0	0	0	1	1	no
1600029D21Rik	1600029D21Rik	1600029D21Rik	chr9:50488798-50505639	CA1-AL-15	CA1-CR-15	NOTEST	0.163457	0.124982	-0.387185	0	1	1	no
1600029I14Rik	1600029I14Rik	1600029I14Rik	chr9:99456242-99568899	CA1-AL-15	CA1-CR-15	NOTEST	0.0554634	0.0400177	-0.470896	0	1	1	no
1600029O15Rik	1600029O15Rik	1600029O15Rik	chr9:58196296-58208808	CA1-AL-15	CA1-CR-15	OK	1.62256	1.58252	-0.0360469	-0.0170731	0.96685	0.999643	no
1700001C02Rik	1700001C02Rik	1700001C02Rik	chr5:30466076-30484087	CA1-AL-15	CA1-CR-15	NOTEST	0.253175	0.0788103	-1.68368	0	1	1	no
1700001C19Rik	1700001C19Rik	1700001C19Rik	chr17:47412733-47470638	CA1-AL-15	CA1-CR-15	NOTEST	0.0450786	0.0765318	0.763616	0	1	1	no
1700001D01Rik	1700001D01Rik	1700001D01Rik	chr8:61224170-61396072	CA1-AL-15	CA1-CR-15	NOTEST	0.00762484	0.0175066	1.19912	0	1	1	no
1700001F09Rik	1700001F09Rik	1700001F09Rik	chr14:43342383-43347811	CA1-AL-15	CA1-CR-15	NOTEST	0.0497024	0.0965474	0.957921	0	1	1	no
1700001G11Rik	1700001G11Rik	1700001G11Rik	chr14:66295328-66311424	CA1-AL-15	CA1-CR-15	OK	0.40957	0.483402	0.239116	0.0367431	0.94095	0.999643	no
1700001G17Rik	1700001G17Rik	1700001G17Rik	chr1:33669823-33670712	CA1-AL-15	CA1-CR-15	OK	0.511034	0.704728	0.463646	0.545939	0.31695	0.910365	no
1700001J03Rik	1700001J03Rik	1700001J03Rik	chr5:146182449-146185304	CA1-AL-15	CA1-CR-15	NOTEST	0.238081	0.112836	-1.07722	0	1	1	no
1700001J11Rik	1700001J11Rik	1700001J11Rik	chr9:40050557-40053025	CA1-AL-15	CA1-CR-15	NOTEST	0.0644914	0.123546	0.93787	0	1	1	no
1700001K19Rik	1700001K19Rik	1700001K19Rik	chr12:110667688-110682619	CA1-AL-15	CA1-CR-15	OK	1.24156	1.55797	0.327522	0.426798	0.393	0.954584	no
1700001K23Rik	1700001K23Rik	1700001K23Rik	chr19:53248735-53255205	CA1-AL-15	CA1-CR-15	OK	0.253408	0.410561	0.696138	0.709237	0.27295	0.88342	no
1700001L05Rik	1700001L05Rik	1700001L05Rik	chr15:83353846-83367297	CA1-AL-15	CA1-CR-15	OK	1.40928	1.01293	-0.476418	-0.81625	0.0473	0.402988	no
1700001L19Rik	1700001L19Rik	1700001L19Rik	chr13:68597438-68614231	CA1-AL-15	CA1-CR-15	OK	8.55399	6.7324	-0.345476	-0.760523	0.08345	0.540843	no
1700001O22Rik	1700001O22Rik	1700001O22Rik	chr2:30795562-30803664	CA1-AL-15	CA1-CR-15	OK	4.7088	4.04999	-0.217442	-0.313379	0.43355	0.969829	no
1700001P01Rik	1700001P01Rik	1700001P01Rik	chr11:97771480-97775918	CA1-AL-15	CA1-CR-15	OK	0.623866	0.8828	0.50085	0.588784	0.31605	0.910226	no
1700003C15Rik	1700003C15Rik	1700003C15Rik	chr5:11749832-11769308	CA1-AL-15	CA1-CR-15	NOTEST	0	0	0	0	1	1	no
1700003D09Rik	1700003D09Rik	1700003D09Rik	chr11:98348737-98358283	CA1-AL-15	CA1-CR-15	OK	0.74877	0.613679	-0.287039	-0.0888548	0.8253	0.999643	no
1700003E16Rik	1700003E16Rik	1700003E16Rik	chr6:83156403-83162975	CA1-AL-15	CA1-CR-15	OK	14.9845	14.1338	-0.0843239	-0.233229	0.60675	0.999643	no
1700003F12Rik	1700003F12Rik	1700003F12Rik	chr2:154544404-154558853	CA1-AL-15	CA1-CR-15	OK	3.00515	2.0187	-0.574009	-0.336046	0.53995	0.999643	no
1700003F17Rik	1700003F17Rik	1700003F17Rik	chr11:82911252-82964850	CA1-AL-15	CA1-CR-15	NOTEST	0.040105	0.0533077	0.41056	0	1	1	no
1700003G13Rik	1700003G13Rik	1700003G13Rik	chr9:45318265-45347580	CA1-AL-15	CA1-CR-15	NOTEST	0	0	0	0	1	1	no
1700003G18Rik	1700003G18Rik	1700003G18Rik	chr7:116081761-116093149	CA1-AL-15	CA1-CR-15	NOTEST	0.0944723	0.0732847	-0.366379	0	1	1	no
1700003H04Rik	1700003H04Rik	1700003H04Rik	chr3:124565890-124581091	CA1-AL-15	CA1-CR-15	NOTEST	0	0	0	0	1	1	no
1700003L19Rik	1700003L19Rik	1700003L19Rik	chr16:12811389-12848653	CA1-AL-15	CA1-CR-15	NOTEST	0.0381275	0.0659164	0.789804	0	1	1	no
1700003M07Rik	1700003M07Rik	1700003M07Rik	chr4:129960373-129965138	CA1-AL-15	CA1-CR-15	OK	9.52398	9.89692	0.0554145	0.122301	0.75835	0.999643	no
1700003P14Rik	1700003P14Rik	1700003P14Rik	chr13:118556167-118588629	CA1-AL-15	CA1-CR-15	NOTEST	0	0	0	0	1	1	no
1700006A11Rik	1700006A11Rik	1700006A11Rik	chr3:124401154-124426028	CA1-AL-15	CA1-CR-15	NOTEST	0	0	0	0	1	1	no
1700006E09Rik	1700006E09Rik	1700006E09Rik	chr11:101987055-101992264	CA1-AL-15	CA1-CR-15	NOTEST	0.0077712	0.00616351	-0.334385	0	1	1	no
1700006F04Rik	1700006F04Rik	1700006F04Rik	chr14:119138264-119869815	CA1-AL-15	CA1-CR-15	NOTEST	0.0186099	0.0769026	2.04696	0	1	1	no
1700006H21Rik	1700006H21Rik	1700006H21Rik	chr13:107687396-107692168	CA1-AL-15	CA1-CR-15	NOTEST	0	0.0217137	inf	0	1	1	no
1700007B14Rik	1700007B14Rik	1700007B14Rik	chr8:75448693-75984507	CA1-AL-15	CA1-CR-15	NOTEST	0.0560172	0.0715813	0.353713	0	1	1	no
1700007F19Rik	1700007F19Rik	1700007F19Rik	chr3:58141706-58163807	CA1-AL-15	CA1-CR-15	OK	0.12015	0.249549	1.05449	0.888202	0.0548	0.438855	no
1700007G11Rik	1700007G11Rik	1700007G11Rik	chr5:98329303-98802019	CA1-AL-15	CA1-CR-15	OK	0.894125	0.854587	-0.0652497	-0.0676394	0.8757	0.999643	no
1700007J10Rik	1700007J10Rik	1700007J10Rik	chr11:59662494-59780860	CA1-AL-15	CA1-CR-15	OK	1.27196	1.4367	0.175712	0.0360197	0.93425	0.999643	no
1700007K09Rik	1700007K09Rik	1700007K09Rik	chr7:131325930-131329499	CA1-AL-15	CA1-CR-15	NOTEST	0.269006	0.161099	-0.739688	0	1	1	no
1700007K13Rik	1700007K13Rik	1700007K13Rik	chr2:28462000-28466324	CA1-AL-15	CA1-CR-15	OK	2.89371	2.52529	-0.196469	-0.290343	0.5764	0.999643	no
1700007L15Rik	1700007L15Rik	1700007L15Rik	chr16:33379853-33380736	CA1-AL-15	CA1-CR-15	OK	0.630586	0.591331	-0.092728	-0.106082	0.84555	0.999643	no
1700007P06Rik	1700007P06Rik	1700007P06Rik	chr1:187048406-187215446	CA1-AL-15	CA1-CR-15	OK	1.94331	1.52499	-0.349723	-0.44473	0.38245	0.95069	no
1700008A04Rik	1700008A04Rik	1700008A04Rik	chr11:32820375-32824594	CA1-AL-15	CA1-CR-15	NOTEST	0	0	0	0	1	1	no
1700008F21Rik	1700008F21Rik	1700008F21Rik	chr8:129067133-129183732	CA1-AL-15	CA1-CR-15	OK	0.696645	0.336686	-1.04902	-0.856581	0.02765	0.295615	no
1700008I05Rik	1700008I05Rik	1700008I05Rik	chrX:135654697-135693790	CA1-AL-15	CA1-CR-15	NOTEST	0.0202224	0.00619969	-1.70568	0	1	1	no
1700008J07Rik	1700008J07Rik	1700008J07Rik	chr7:127510437-127512869	CA1-AL-15	CA1-CR-15	OK	1.47275	1.59962	0.119216	0.18333	0.6728	0.999643	no
1700008K24Rik	1700008K24Rik	1700008K24Rik	chr17:49112263-49113533	CA1-AL-15	CA1-CR-15	OK	0.144089	0.293477	1.02629	0.580361	0.13505	0.684638	no
1700008O03Rik	1700008O03Rik	1700008O03Rik	chr7:44360044-44375030	CA1-AL-15	CA1-CR-15	OK	1.47927	1.6267	0.137069	0.194178	0.7107	0.999643	no
1700008P02Rik	1700008P02Rik	1700008P02Rik	chr3:6615412-6620443	CA1-AL-15	CA1-CR-15	NOTEST	0	0	0	0	1	1	no
1700009C05Rik	1700009C05Rik	1700009C05Rik	chr6:81900464-81910800	CA1-AL-15	CA1-CR-15	NOTEST	0.0731108	0.105622	0.530757	0	1	1	no
1700009J07Rik	1700009J07Rik	1700009J07Rik	chr10:77893419-77896111	CA1-AL-15	CA1-CR-15	NOTEST	0.0209725	0.0241983	0.206402	0	1	1	no
1700009N14Rik	1700009N14Rik	1700009N14Rik	chr4:39450292-39451778	CA1-AL-15	CA1-CR-15	NOTEST	0	0	0	0	1	1	no
1700009P17Rik	1700009P17Rik	1700009P17Rik	chr1:171121660-171126967	CA1-AL-15	CA1-CR-15	OK	0.771106	0.549565	-0.48864	-0.538038	0.2793	0.888446	no
1700010B08Rik	1700010B08Rik	1700010B08Rik	chr2:173719414-173722086	CA1-AL-15	CA1-CR-15	NOTEST	0.00765472	0.00872859	0.189399	0	1	1	no
1700010D01Rik	1700010D01Rik	1700010D01Rik	chrX:95711677-95927970	CA1-AL-15	CA1-CR-15	NOTEST	0.0170557	0.0106771	-0.675731	0	1	1	no
1700010I02Rik	1700010I02Rik	1700010I02Rik	chr3:7925302-7954887	CA1-AL-15	CA1-CR-15	OK	0.423139	0.251185	-0.752379	-0.751801	0.2743	0.884369	no
1700010I14Rik	1700010I14Rik	1700010I14Rik	chr17:8988332-9008319	CA1-AL-15	CA1-CR-15	OK	0.441371	0.50276	0.187877	0.198851	0.6608	0.999643	no
1700010J16Rik	1700010J16Rik	1700010J16Rik	chr10:112726925-112785599	CA1-AL-15	CA1-CR-15	NOTEST	0.00297875	0	#NAME?	0	1	1	no
1700010K23Rik	1700010K23Rik	1700010K23Rik	chr16:66655420-67620908	CA1-AL-15	CA1-CR-15	OK	11.3307	12.5114	0.143007	0.0373131	0.9247	0.999643	no
1700011A15Rik	1700011A15Rik	1700011A15Rik	chr15:101431013-101491512	CA1-AL-15	CA1-CR-15	NOTEST	0	0	0	0	1	1	no
1700011B04Rik	1700011B04Rik	1700011B04Rik	chr13:35181622-35188014	CA1-AL-15	CA1-CR-15	NOTEST	0	0.00723277	inf	0	1	1	no
1700011E24Rik	1700011E24Rik	1700011E24Rik	chr17:87389570-87427741	CA1-AL-15	CA1-CR-15	NOTEST	0.0284079	0.0307753	0.115482	0	1	1	no
1700011H14Rik	1700011H14Rik	1700011H14Rik	chr14:49226358-49245428	CA1-AL-15	CA1-CR-15	NOTEST	0.0173661	0.0212186	0.289052	0	1	1	no
1700011I03Rik	1700011I03Rik	1700011I03Rik	chr18:57533825-57731065	CA1-AL-15	CA1-CR-15	OK	0.593379	0.235405	-1.33381	-0.471877	0.35855	0.942966	no
1700011J10Rik	1700011J10Rik	1700011J10Rik	chr2:72936431-72989249	CA1-AL-15	CA1-CR-15	OK	9.62994	10.9185	0.18118	0.18511	0.64515	0.999643	no
1700011L22Rik	1700011L22Rik	1700011L22Rik	chr8:79210429-79248583	CA1-AL-15	CA1-CR-15	NOTEST	0.0233848	0.0400873	0.777576	0	1	1	no
1700011M02Rik	1700011M02Rik	1700011M02Rik	chrX:102908904-102909651	CA1-AL-15	CA1-CR-15	NOTEST	0.223173	0.139379	-0.679144	0	1	1	no
1700012A03Rik	1700012A03Rik	1700012A03Rik	chr6:32050287-32058915	CA1-AL-15	CA1-CR-15	NOTEST	0.00402248	0	#NAME?	0	1	1	no
1700012B07Rik	1700012B07Rik	1700012B07Rik	chr11:109788290-109828046	CA1-AL-15	CA1-CR-15	NOTEST	0.00332711	0	#NAME?	0	1	1	no
1700012B09Rik	1700012B09Rik	1700012B09Rik	chr9:14758193-14771030	CA1-AL-15	CA1-CR-15	OK	0.356835	0.105924	-1.75222	-1.18813	0.03835	0.360762	no
1700012B15Rik	1700012B15Rik	1700012B15Rik	chr12:3235790-3309969	CA1-AL-15	CA1-CR-15	OK	11.7885	10.4128	-0.179019	-0.14914	0.756	0.999643	no
1700012D01Rik	1700012D01Rik	1700012D01Rik	chr10:127667122-127668851	CA1-AL-15	CA1-CR-15	OK	2.33363	2.372	0.0235262	0.0359872	0.94965	0.999643	no
1700012D14Rik	1700012D14Rik	1700012D14Rik	chr7:111117672-111122675	CA1-AL-15	CA1-CR-15	OK	1.17682	1.07403	-0.131859	-0.17885	0.76325	0.999643	no
1700012I11Rik	1700012I11Rik	1700012I11Rik	chr15:67226768-67377094	CA1-AL-15	CA1-CR-15	NOTEST	0	0	0	0	1	1	no
1700012L04Rik	1700012L04Rik	1700012L04Rik	chrX:9272783-9313245	CA1-AL-15	CA1-CR-15	NOTEST	0.0214975	0.0293225	0.447839	0	1	1	no
1700012P22Rik	1700012P22Rik	1700012P22Rik	chr4:144418190-144438772	CA1-AL-15	CA1-CR-15	NOTEST	0.0513779	0.0376824	-0.447258	0	1	1	no
1700013D24Rik	1700013D24Rik	1700013D24Rik	chr6:124347593-124357086	CA1-AL-15	CA1-CR-15	NOTEST	0	0	0	0	1	1	no
1700013F07Rik	1700013F07Rik	1700013F07Rik	chr3:108537583-108544697	CA1-AL-15	CA1-CR-15	OK	1.71753	1.83187	0.092982	0.132324	0.8181	0.999643	no
1700013G23Rik	1700013G23Rik	1700013G23Rik	chr11:59946891-59948147	CA1-AL-15	CA1-CR-15	OK	1.35015	1.67832	0.313889	0.446833	0.46395	0.981152	no
1700013G24Rik	1700013G24Rik	1700013G24Rik	chr4:137453295-137455461	CA1-AL-15	CA1-CR-15	NOTEST	0	0	0	0	1	1	no
1700013H16Rik	1700013H16Rik	1700013H16Rik	chrX:53742900-53757831	CA1-AL-15	CA1-CR-15	NOTEST	0.0253657	0.0119711	-1.08332	0	1	1	no
1700015E13Rik	1700015E13Rik	1700015E13Rik	chr1:170308860-170312125	CA1-AL-15	CA1-CR-15	OK	0.698015	1.03296	0.565451	0.675942	0.2099	0.814293	no
1700015F17Rik	1700015F17Rik	1700015F17Rik	chr5:5437826-5479143	CA1-AL-15	CA1-CR-15	OK	0.338473	0.132441	-1.35369	-1.0882	0.05315	0.432214	no
1700015G11Rik	1700015G11Rik	1700015G11Rik	chr7:52011679-52015716	CA1-AL-15	CA1-CR-15	NOTEST	0.0120201	0	#NAME?	0	1	1	no
1700016C15Rik	1700016C15Rik	1700016C15Rik	chr1:177729813-177753305	CA1-AL-15	CA1-CR-15	NOTEST	0.159408	0.104627	-0.60747	0	1	1	no
1700016D06Rik	1700016D06Rik	1700016D06Rik	chr8:11654923-11678750	CA1-AL-15	CA1-CR-15	NOTEST	0.208012	0.18281	-0.186327	0	1	1	no
1700016G22Rik	1700016G22Rik	1700016G22Rik	chr13:5855508-5858092	CA1-AL-15	CA1-CR-15	NOTEST	0.0183743	0.0150181	-0.290992	0	1	1	no
1700016H13Rik	1700016H13Rik	1700016H13Rik	chr5:103648586-103655732	CA1-AL-15	CA1-CR-15	NOTEST	0.0745498	0.0247628	-1.59003	0	1	1	no
1700016K19Rik	1700016K19Rik	1700016K19Rik	chr11:75999911-76003569	CA1-AL-15	CA1-CR-15	OK	2.67027	1.32782	-1.00793	-1.39823	0.00715	0.123287	no
1700016L04Rik	1700016L04Rik	1700016L04Rik	chr10:14705608-14759019	CA1-AL-15	CA1-CR-15	OK	0.294488	0.429257	0.543632	0.415289	0.4277	0.967198	no
1700016L21Rik	1700016L21Rik	1700016L21Rik	chr1:80445931-80475660	CA1-AL-15	CA1-CR-15	NOTEST	0	0	0	0	1	1	no
1700016P04Rik	1700016P04Rik	1700016P04Rik	chr6:13413336-13415996	CA1-AL-15	CA1-CR-15	NOTEST	0	0	0	0	1	1	no
1700017B05Rik	1700017B05Rik	1700017B05Rik	chr9:57252321-57262599	CA1-AL-15	CA1-CR-15	OK	2.93876	3.31637	0.174399	0.383925	0.36515	0.946845	no
1700017D01Rik	1700017D01Rik	1700017D01Rik	chr19:11096815-11130878	CA1-AL-15	CA1-CR-15	NOTEST	0.00498466	0.00311856	-0.676612	0	1	1	no
1700017G19Rik	1700017G19Rik	1700017G19Rik	chr3:40504864-40522912	CA1-AL-15	CA1-CR-15	NOTEST	0.0229079	0	#NAME?	0	1	1	no
1700017J07Rik	1700017J07Rik	1700017J07Rik	chr2:168978268-168978906	CA1-AL-15	CA1-CR-15	NOTEST	0.0100041	0	#NAME?	0	1	1	no
1700017N19Rik	1700017N19Rik	1700017N19Rik	chr10:100592385-100618391	CA1-AL-15	CA1-CR-15	NOTEST	0.00216965	0.00666097	1.61827	0	1	1	no
1700018A04Rik	1700018A04Rik	1700018A04Rik	chr13:31565491-31582513	CA1-AL-15	CA1-CR-15	NOTEST	0.100726	0.0309518	-1.70234	0	1	1	no
1700018B08Rik	1700018B08Rik	1700018B08Rik	chr8:121530783-121541954	CA1-AL-15	CA1-CR-15	NOTEST	0	0.00695882	inf	0	1	1	no
1700018B24Rik	1700018B24Rik	1700018B24Rik	chr3:48605730-48609100	CA1-AL-15	CA1-CR-15	NOTEST	0.00285665	0	#NAME?	0	1	1	no
1700018C11Rik	1700018C11Rik	1700018C11Rik	chr4:63607090-63622429	CA1-AL-15	CA1-CR-15	NOTEST	0.0664687	0.0467458	-0.507838	0	1	1	no
1700018F24Rik	1700018F24Rik	1700018F24Rik	chr5:145042989-145045678	CA1-AL-15	CA1-CR-15	NOTEST	0	0	0	0	1	1	no
1700018G05Rik	1700018G05Rik	1700018G05Rik	chrX:102928371-102929107	CA1-AL-15	CA1-CR-15	OK	0.936435	1.07441	0.19829	0.276775	0.7009	0.999643	no
1700018L02Rik	1700018L02Rik	1700018L02Rik	chr19:29020831-29048729	CA1-AL-15	CA1-CR-15	OK	3.29341	3.61832	0.135736	0.0814632	0.84915	0.999643	no
1700019A02Rik	1700019A02Rik	1700019A02Rik	chr1:53158576-53187617	CA1-AL-15	CA1-CR-15	NOTEST	0.128795	0.144019	0.161178	0	1	1	no
1700019B03Rik	1700019B03Rik	1700019B03Rik	chr8:3470861-3487178	CA1-AL-15	CA1-CR-15	NOTEST	0.127092	0.154151	0.278472	0	1	1	no
1700019B21Rik	1700019B21Rik	1700019B21Rik	chrX:62510538-62527011	CA1-AL-15	CA1-CR-15	NOTEST	0.00709799	0	#NAME?	0	1	1	no
1700019D03Rik	1700019D03Rik	1700019D03Rik	chr1:52925126-52952840	CA1-AL-15	CA1-CR-15	OK	5.01503	5.00866	-0.00183341	-0.00323322	0.9941	0.999643	no
1700019E08Rik	1700019E08Rik	1700019E08Rik	chr2:45696604-45698447	CA1-AL-15	CA1-CR-15	NOTEST	0	0	0	0	1	1	no
1700019G17Rik	1700019G17Rik	1700019G17Rik	chr6:85899049-85904938	CA1-AL-15	CA1-CR-15	OK	2.69084	2.48161	-0.116782	-0.162605	0.68045	0.999643	no
1700019G24Rik	1700019G24Rik	1700019G24Rik	chr6:5725638-6028039	CA1-AL-15	CA1-CR-15	OK	0.0984928	0.283327	1.52438	0.0731868	0.58335	0.999643	no
1700019L03Rik	1700019L03Rik	1700019L03Rik	chr2:32775820-32784405	CA1-AL-15	CA1-CR-15	OK	1.26892	1.28248	0.0153368	0.0145296	0.96935	0.999643	no
1700019M22Rik	1700019M22Rik	1700019M22Rik	chr12:96046614-96047222	CA1-AL-15	CA1-CR-15	NOTEST	0	0	0	0	1	1	no
1700019N19Rik	1700019N19Rik	1700019N19Rik	chr19:58785802-58794414	CA1-AL-15	CA1-CR-15	NOTEST	0.124432	0.183037	0.556772	0	1	1	no
1700019O17Rik	1700019O17Rik	1700019O17Rik	chr1:86426328-86428049	CA1-AL-15	CA1-CR-15	NOTEST	0.00820825	0.00888589	0.114442	0	1	1	no
1700020A23Rik	1700020A23Rik	1700020A23Rik	chr2:130405258-130406074	CA1-AL-15	CA1-CR-15	OK	1.45114	1.22459	-0.244887	-0.23849	0.55725	0.999643	no
1700020D05Rik	1700020D05Rik	1700020D05Rik	chr19:5495277-5510489	CA1-AL-15	CA1-CR-15	OK	2.59634	1.75182	-0.567623	-0.245136	0.5407	0.999643	no
1700020G17Rik	1700020G17Rik	1700020G17Rik	chr10:110801173-110896507	CA1-AL-15	CA1-CR-15	NOTEST	0	0	0	0	1	1	no
1700020I14Rik	1700020I14Rik	1700020I14Rik	chr2:119594295-119600744	CA1-AL-15	CA1-CR-15	OK	61.8307	56.0654	-0.141213	-0.409601	0.30065	0.89961	no
1700020L24Rik	1700020L24Rik	1700020L24Rik	chr11:83437693-83441232	CA1-AL-15	CA1-CR-15	OK	1.58996	1.50133	-0.0827465	-0.116434	0.82525	0.999643	no
1700020M21Rik	1700020M21Rik	1700020M21Rik	chr9:120913773-120915250	CA1-AL-15	CA1-CR-15	NOTEST	0	0	0	0	1	1	no
1700020N01Rik	1700020N01Rik	1700020N01Rik	chr10:21593144-21622375	CA1-AL-15	CA1-CR-15	NOTEST	0.0282549	0.0203708	-0.472002	0	1	1	no
1700020N15Rik	1700020N15Rik	1700020N15Rik	chrX:69929259-70143588	CA1-AL-15	CA1-CR-15	NOTEST	0	0	0	0	1	1	no
1700020N18Rik	1700020N18Rik	1700020N18Rik	chr1:91404878-91406029	CA1-AL-15	CA1-CR-15	OK	0.434788	0.32184	-0.433967	-0.433929	0.46155	0.979464	no
1700021F05Rik	1700021F05Rik	1700021F05Rik	chr10:43525120-43540994	CA1-AL-15	CA1-CR-15	OK	23.9355	24.6052	0.0398066	0.108381	0.8261	0.999643	no
1700021F07Rik	1700021F07Rik	1700021F07Rik	chr2:173522591-173528502	CA1-AL-15	CA1-CR-15	NOTEST	0.0300855	0.00892035	-1.75389	0	1	1	no
1700021K19Rik	1700021K19Rik	1700021K19Rik	chr16:32821701-32868366	CA1-AL-15	CA1-CR-15	OK	22.0282	20.9706	-0.0709829	-0.222751	0.5861	0.999643	no
1700021N21Rik	1700021N21Rik	1700021N21Rik	chr4:134448764-134450171	CA1-AL-15	CA1-CR-15	OK	0.765614	0.3112	-1.29877	-1.37712	0.00935	0.14732	no
1700022A21Rik	1700022A21Rik	1700022A21Rik	chr5:24645452-24648860	CA1-AL-15	CA1-CR-15	NOTEST	0	0	0	0	1	1	no
1700022A22Rik	1700022A22Rik	1700022A22Rik	chr15:46324584-46373899	CA1-AL-15	CA1-CR-15	NOTEST	0	0	0	0	1	1	no
1700022E09Rik	1700022E09Rik	1700022E09Rik	chr16:59466871-59469238	CA1-AL-15	CA1-CR-15	NOTEST	0.0420215	0	#NAME?	0	1	1	no
1700022H16Rik	1700022H16Rik	1700022H16Rik	chr12:9565235-9570585	CA1-AL-15	CA1-CR-15	NOTEST	0.0355383	0	#NAME?	0	1	1	no
1700022I11Rik	1700022I11Rik	1700022I11Rik	chr4:42969945-42974325	CA1-AL-15	CA1-CR-15	NOTEST	0.00888974	0.017056	0.940063	0	1	1	no
1700022P22Rik	1700022P22Rik	1700022P22Rik	chr1:191036821-191042941	CA1-AL-15	CA1-CR-15	OK	1.10024	1.25987	0.195456	0.274875	0.68885	0.999643	no
1700023A16Rik	1700023A16Rik	1700023A16Rik	chr6:146850109-146871404	CA1-AL-15	CA1-CR-15	NOTEST	0.035307	0.0321788	-0.133843	0	1	1	no
1700023C21Rik	1700023C21Rik	1700023C21Rik	chr11:109845877-109848476	CA1-AL-15	CA1-CR-15	NOTEST	0	0	0	0	1	1	no
1700023E05Rik	1700023E05Rik	1700023E05Rik	chr5:77004054-77061522	CA1-AL-15	CA1-CR-15	NOTEST	0.12965	0.100632	-0.365535	0	1	1	no
1700023F02Rik	1700023F02Rik	1700023F02Rik	chr10:66120608-66124064	CA1-AL-15	CA1-CR-15	NOTEST	0.195891	0.123175	-0.669338	0	1	1	no
1700023F06Rik	1700023F06Rik	1700023F06Rik	chr11:103198946-103218432	CA1-AL-15	CA1-CR-15	OK	2.3931	1.72706	-0.470565	-0.616911	0.21275	0.817375	no
1700023L04Rik	1700023L04Rik	1700023L04Rik	chr6:29985328-29993531	CA1-AL-15	CA1-CR-15	NOTEST	0.0941742	0.116233	0.303612	0	1	1	no
1700024B18Rik	1700024B18Rik	1700024B18Rik	chr14:123978290-124677127	CA1-AL-15	CA1-CR-15	NOTEST	0.180418	0.0402476	-2.16437	0	1	1	no
1700024F13Rik	1700024F13Rik	1700024F13Rik	chr13:3498049-3501393	CA1-AL-15	CA1-CR-15	OK	0.938706	0.717403	-0.387889	-0.465193	0.40495	0.961597	no
1700024G13Rik	1700024G13Rik	1700024G13Rik	chr14:32376501-32388373	CA1-AL-15	CA1-CR-15	NOTEST	0.208469	0.127676	-0.707346	0	1	1	no
1700024P03Rik	1700024P03Rik	1700024P03Rik	chr2:110017816-110050479	CA1-AL-15	CA1-CR-15	NOTEST	0.0212209	0.031653	0.57686	0	1	1	no
1700024P04Rik	1700024P04Rik	1700024P04Rik	chr13:98984089-98984565	CA1-AL-15	CA1-CR-15	NOTEST	0.00987168	0	#NAME?	0	1	1	no
1700024P16Rik	1700024P16Rik	1700024P16Rik	chr4:104913455-105016863	CA1-AL-15	CA1-CR-15	OK	1.30138	1.04209	-0.320563	-0.44286	0.27905	0.888446	no
1700025B11Rik	1700025B11Rik	1700025B11Rik	chr15:77558239-77561892	CA1-AL-15	CA1-CR-15	NOTEST	0	0	0	0	1	1	no
1700025C18Rik	1700025C18Rik	1700025C18Rik	chr2:165078692-165090750	CA1-AL-15	CA1-CR-15	NOTEST	0	0	0	0	1	1	no
1700025E21Rik	1700025E21Rik	1700025E21Rik	chr6:30509848-30520253	CA1-AL-15	CA1-CR-15	NOTEST	0.191825	0.0874707	-1.13292	0	1	1	no
1700025F22Rik	1700025F22Rik	1700025F22Rik	chr19:11139682-11165320	CA1-AL-15	CA1-CR-15	NOTEST	0	0	0	0	1	1	no
1700025F24Rik	1700025F24Rik	1700025F24Rik	chr10:119413443-119426864	CA1-AL-15	CA1-CR-15	NOTEST	0.136913	0.165271	0.271571	0	1	1	no
1700025G04Rik	1700025G04Rik	1700025G04Rik	chr1:151884523-152090320	CA1-AL-15	CA1-CR-15	OK	14.8522	14.6797	-0.0168562	-0.054362	0.896	0.999643	no
1700025K24Rik	1700025K24Rik	1700025K24Rik	chr17:54352582-54370074	CA1-AL-15	CA1-CR-15	NOTEST	0.00526663	0.00609991	0.211909	0	1	1	no
1700025M24Rik	1700025M24Rik	1700025M24Rik	chr5:73268579-73284184	CA1-AL-15	CA1-CR-15	NOTEST	0.0172811	0.0156891	-0.139436	0	1	1	no
1700025N23Rik	1700025N23Rik	1700025N23Rik	chr6:38918985-39084579	CA1-AL-15	CA1-CR-15	OK	1.17783	1.19339	0.0189425	0.0124627	0.976	0.999643	no
1700026D08Rik	1700026D08Rik	1700026D08Rik	chr7:83775616-83794839	CA1-AL-15	CA1-CR-15	OK	0.353604	0.220807	-0.679349	-0.56192	0.2427	0.851942	no
1700026D11Rik	1700026D11Rik	1700026D11Rik	chr2:132490727-132524057	CA1-AL-15	CA1-CR-15	NOTEST	0	0.00537051	inf	0	1	1	no
1700026F02Rik	1700026F02Rik	1700026F02Rik	chr8:71006727-71026755	CA1-AL-15	CA1-CR-15	NOTEST	0.0270238	0.0244925	-0.14189	0	1	1	no
1700026L06Rik	1700026L06Rik	1700026L06Rik	chr2:28692079-28699651	CA1-AL-15	CA1-CR-15	NOTEST	0.266823	0.193015	-0.467168	0	1	1	no
1700027A15Rik	1700027A15Rik	1700027A15Rik	chr1:73016035-73025508	CA1-AL-15	CA1-CR-15	NOTEST	0.0123143	0.0371531	1.59315	0	1	1	no
1700027F09Rik	1700027F09Rik	1700027F09Rik	chr5:64454812-64467942	CA1-AL-15	CA1-CR-15	NOTEST	0	0	0	0	1	1	no
1700027H10Rik	1700027H10Rik	1700027H10Rik	chr3:45378397-45439309	CA1-AL-15	CA1-CR-15	OK	1.59284	0.933993	-0.770119	-0.11653	0.79015	0.999643	no
1700027I24Rik	1700027I24Rik	1700027I24Rik	chr9:36668855-36693189	CA1-AL-15	CA1-CR-15	NOTEST	0.00488716	0.018993	1.9584	0	1	1	no
1700027J07Rik	1700027J07Rik	1700027J07Rik	chr10:43746157-43765836	CA1-AL-15	CA1-CR-15	NOTEST	0.0051242	0.00711564	0.473669	0	1	1	no
1700028B04Rik	1700028B04Rik	1700028B04Rik	chr7:28496940-28497492	CA1-AL-15	CA1-CR-15	NOTEST	0.0351454	0.0605108	0.783855	0	1	1	no
1700028D13Rik	1700028D13Rik	1700028D13Rik	chr5:112206762-112210002	CA1-AL-15	CA1-CR-15	NOTEST	0.0118864	0	#NAME?	0	1	1	no
1700028E10Rik	1700028E10Rik	1700028E10Rik	chr5:151368674-151414083	CA1-AL-15	CA1-CR-15	OK	0.243675	0.240881	-0.0166391	-0.0121255	0.9775	0.999643	no
1700028I16Rik	1700028I16Rik	1700028I16Rik	chr10:82812122-82824242	CA1-AL-15	CA1-CR-15	NOTEST	0.105652	0.12982	0.297197	0	1	1	no
1700028J19Rik	1700028J19Rik	1700028J19Rik	chr7:44229929-44236122	CA1-AL-15	CA1-CR-15	OK	1.13586	1.08831	-0.0616932	-0.0815108	0.86505	0.999643	no
1700028K03Rik	1700028K03Rik	1700028K03Rik	chr5:107534710-107661838	CA1-AL-15	CA1-CR-15	OK	1.08856	1.0682	-0.0272499	-0.0158606	0.9709	0.999643	no
1700028M03Rik	1700028M03Rik	1700028M03Rik	chr3:83555366-83574118	CA1-AL-15	CA1-CR-15	NOTEST	0	0	0	0	1	1	no
1700028P14Rik	1700028P14Rik	1700028P14Rik	chr19:23558759-23652812	CA1-AL-15	CA1-CR-15	OK	1.16815	1.04044	-0.167029	-0.209367	0.6787	0.999643	no
1700028P15Rik	1700028P15Rik	1700028P15Rik	chr2:171956878-171962799	CA1-AL-15	CA1-CR-15	NOTEST	0	0	0	0	1	1	no
1700029B22Rik	1700029B22Rik	1700029B22Rik	chr7:131146438-131150578	CA1-AL-15	CA1-CR-15	NOTEST	0	0	0	0	1	1	no
1700029F12Rik	1700029F12Rik	1700029F12Rik	chr13:97021863-97034362	CA1-AL-15	CA1-CR-15	NOTEST	0.069358	0.0406932	-0.769276	0	1	1	no
1700029H14Rik	1700029H14Rik	1700029H14Rik	chr8:13550732-13562448	CA1-AL-15	CA1-CR-15	NOTEST	0.0310875	0.0254089	-0.291004	0	1	1	no
1700029I15Rik	1700029I15Rik	1700029I15Rik	chr2:92382917-92383603	CA1-AL-15	CA1-CR-15	OK	3.07311	2.87058	-0.0983553	-0.186312	0.8154	0.999643	no
1700029J03Rik	1700029J03Rik	1700029J03Rik	chr16:93396814-93458872	CA1-AL-15	CA1-CR-15	NOTEST	0.00742238	0	#NAME?	0	1	1	no
1700029J07Rik	1700029J07Rik	1700029J07Rik	chr8:45953605-45975252	CA1-AL-15	CA1-CR-15	OK	3.15875	2.74133	-0.204478	-0.379014	0.3708	0.947251	no
1700029M20Rik	1700029M20Rik	1700029M20Rik	chr4:135626654-135630198	CA1-AL-15	CA1-CR-15	NOTEST	0.00442556	0.0157548	1.83186	0	1	1	no
1700029N11Rik	1700029N11Rik	1700029N11Rik	chr13:44439726-44457567	CA1-AL-15	CA1-CR-15	NOTEST	0	0	0	0	1	1	no
1700029P11Rik	1700029P11Rik	1700029P11Rik	chr15:81980539-81981563	CA1-AL-15	CA1-CR-15	NOTEST	0.0130329	0.0114023	-0.19283	0	1	1	no
1700030A11Rik	1700030A11Rik	1700030A11Rik	chr17:28896394-28915324	CA1-AL-15	CA1-CR-15	NOTEST	0.119376	0.082065	-0.540668	0	1	1	no
1700030C10Rik	1700030C10Rik	1700030C10Rik	chr12:20804391-20815779	CA1-AL-15	CA1-CR-15	OK	0.748767	0.754262	0.010549	0.0132309	0.9755	0.999643	no
1700030F04Rik	1700030F04Rik	1700030F04Rik	chr6:117679206-117751769	CA1-AL-15	CA1-CR-15	NOTEST	0.169665	0.139384	-0.283621	0	1	1	no
1700030F18Rik	1700030F18Rik	1700030F18Rik	chr15:99918347-99931658	CA1-AL-15	CA1-CR-15	NOTEST	0.0298077	0.0153617	-0.956343	0	1	1	no
1700030J22Rik	1700030J22Rik	1700030J22Rik	chr8:116969598-116978943	CA1-AL-15	CA1-CR-15	OK	4.22731	3.40922	-0.310298	-0.635494	0.13365	0.681597	no
1700030K09Rik	1700030K09Rik	1700030K09Rik	chr8:72443879-72475233	CA1-AL-15	CA1-CR-15	OK	4.51667	4.19216	-0.107565	-0.119134	0.7808	0.999643	no
1700030L20Rik	1700030L20Rik	1700030L20Rik	chr3:136435269-136449349	CA1-AL-15	CA1-CR-15	NOTEST	0.0177549	0.04966	1.48386	0	1	1	no
1700030M09Rik	1700030M09Rik	1700030M09Rik	chr8:121544387-121547652	CA1-AL-15	CA1-CR-15	NOTEST	0.0140997	0.00404528	-1.80136	0	1	1	no
1700030N03Rik	1700030N03Rik	1700030N03Rik	chr19:3153798-3197703	CA1-AL-15	CA1-CR-15	NOTEST	0	0	0	0	1	1	no
1700030O20Rik	1700030O20Rik	1700030O20Rik	chr10:116723066-116729177	CA1-AL-15	CA1-CR-15	NOTEST	0.0184231	0.011157	-0.723573	0	1	1	no
1700031A10Rik	1700031A10Rik	1700031A10Rik	chr17:36923791-36933432	CA1-AL-15	CA1-CR-15	NOTEST	0.0156552	0.0336088	1.1022	0	1	1	no
1700031F05Rik	1700031F05Rik	1700031F05Rik	chrX:102859186-102866353	CA1-AL-15	CA1-CR-15	NOTEST	0	0	0	0	1	1	no
1700031M16Rik	1700031M16Rik	1700031M16Rik	chr15:98398444-98416135	CA1-AL-15	CA1-CR-15	NOTEST	0	0.00721745	inf	0	1	1	no
1700031P21Rik	1700031P21Rik	1700031P21Rik	chr12:52599983-52602322	CA1-AL-15	CA1-CR-15	NOTEST	0	0	0	0	1	1	no
1700034E13Rik	1700034E13Rik	1700034E13Rik	chr18:52646219-52663731	CA1-AL-15	CA1-CR-15	NOTEST	0	0	0	0	1	1	no
1700034F02Rik	1700034F02Rik	1700034F02Rik	chr11:29545841-29578352	CA1-AL-15	CA1-CR-15	NOTEST	0.0876647	0.124445	0.505441	0	1	1	no
1700034G24Rik	1700034G24Rik	1700034G24Rik	chr5:112582935-112589996	CA1-AL-15	CA1-CR-15	OK	1.41324	1.21065	-0.223219	-0.226104	0.5686	0.999643	no
1700034H15Rik	1700034H15Rik	1700034H15Rik	chr1:191894071-191913247	CA1-AL-15	CA1-CR-15	OK	1.67804	1.3776	-0.28462	-0.28027	0.50795	0.99475	no
1700034I23Rik	1700034I23Rik	1700034I23Rik	chr3:40894276-40936307	CA1-AL-15	CA1-CR-15	NOTEST	0.0318968	0.0260062	-0.294555	0	1	1	no
1700034J05Rik	1700034J05Rik	1700034J05Rik	chr6:146888493-147032023	CA1-AL-15	CA1-CR-15	NOTEST	0.00136587	0.00339895	1.31527	0	1	1	no
1700034K08Rik	1700034K08Rik	1700034K08Rik	chr9:92979915-93005733	CA1-AL-15	CA1-CR-15	NOTEST	0.00988699	0	#NAME?	0	1	1	no
1700034O15Rik	1700034O15Rik	1700034O15Rik	chr6:41684430-41685717	CA1-AL-15	CA1-CR-15	NOTEST	0	0.0142913	inf	0	1	1	no
1700034P13Rik	1700034P13Rik	1700034P13Rik	chr1:9723195-9771256	CA1-AL-15	CA1-CR-15	OK	3.87096	4.1085	0.0859213	0.0678074	0.86835	0.999643	no
1700036G14Rik	1700036G14Rik	1700036G14Rik	chr3:85317518-85332027	CA1-AL-15	CA1-CR-15	NOTEST	0.00612102	0	#NAME?	0	1	1	no
1700037C18Rik	1700037C18Rik	1700037C18Rik	chr16:3905797-3908689	CA1-AL-15	CA1-CR-15	OK	4.17511	3.43428	-0.281807	-0.47185	0.32185	0.914751	no
1700037H04Rik	1700037H04Rik	1700037H04Rik	chr2:131127411-131604824	CA1-AL-15	CA1-CR-15	OK	50.0345	47.2809	-0.0816665	-0.078431	0.8496	0.999643	no
1700039E15Rik	1700039E15Rik	1700039E15Rik	chr7:45282872-45288993	CA1-AL-15	CA1-CR-15	NOTEST	0.0200856	0.0217851	0.117182	0	1	1	no
1700039E22Rik	1700039E22Rik	1700039E22Rik	chr19:44757393-44837869	CA1-AL-15	CA1-CR-15	NOTEST	0.0240281	0.0816857	1.76536	0	1	1	no
1700040L02Rik	1700040L02Rik	1700040L02Rik	chr10:68430955-68541875	CA1-AL-15	CA1-CR-15	OK	1.66355	1.58174	-0.0727498	-0.0998501	0.8316	0.999643	no
1700040N02Rik	1700040N02Rik	1700040N02Rik	chr2:170346990-170427845	CA1-AL-15	CA1-CR-15	OK	0.50863	0.513412	0.0135014	0.00253654	0.9948	0.999643	no
1700041C23Rik	1700041C23Rik	1700041C23Rik	chr9:57175274-57186110	CA1-AL-15	CA1-CR-15	NOTEST	0.0115312	0	#NAME?	0	1	1	no
1700041M19Rik	1700041M19Rik	1700041M19Rik	chr16:77004227-77010881	CA1-AL-15	CA1-CR-15	NOTEST	0	0.0101442	inf	0	1	1	no
1700042B14Rik	1700042B14Rik	1700042B14Rik	chrX:155124980-155147849	CA1-AL-15	CA1-CR-15	NOTEST	0.00500029	0.00532191	0.0899325	0	1	1	no
1700042G07Rik	1700042G07Rik	1700042G07Rik	chr4:116173371-116174297	CA1-AL-15	CA1-CR-15	NOTEST	0	0.0185559	inf	0	1	1	no
1700042G15Rik	1700042G15Rik	1700042G15Rik	chr4:57359791-57364292	CA1-AL-15	CA1-CR-15	NOTEST	0	0	0	0	1	1	no
1700042O10Rik	1700042O10Rik	1700042O10Rik	chr11:11814100-11898144	CA1-AL-15	CA1-CR-15	NOTEST	0.00564574	0	#NAME?	0	1	1	no
1700044C05Rik	1700044C05Rik	1700044C05Rik	chr14:118365877-118398165	CA1-AL-15	CA1-CR-15	NOTEST	0	0	0	0	1	1	no
1700044K03Rik	1700044K03Rik	1700044K03Rik	chr18:49523288-49524441	CA1-AL-15	CA1-CR-15	NOTEST	0	0	0	0	1	1	no
1700045H11Rik	1700045H11Rik	1700045H11Rik	chr4:150828224-150854949	CA1-AL-15	CA1-CR-15	NOTEST	0.0196787	0.017544	-0.165662	0	1	1	no
1700045I19Rik	1700045I19Rik	1700045I19Rik	chrX:163760139-163761329	CA1-AL-15	CA1-CR-15	OK	0.532157	0.434769	-0.291603	-0.305367	0.5299	0.9971	no
1700046C09Rik	1700046C09Rik	1700046C09Rik	chr11:14560335-14599225	CA1-AL-15	CA1-CR-15	NOTEST	0	0	0	0	1	1	no
1700047E10Rik	1700047E10Rik	1700047E10Rik	chr14:44191606-44213237	CA1-AL-15	CA1-CR-15	OK	1.01896	0.785312	-0.375754	-0.458789	0.4281	0.967253	no
1700047G03Rik	1700047G03Rik	1700047G03Rik	chr15:11967061-11970083	CA1-AL-15	CA1-CR-15	NOTEST	0.00410096	0	#NAME?	0	1	1	no
1700047I17Rik2	1700047I17Rik2	1700047I17Rik2	chr12:55124527-55142082	CA1-AL-15	CA1-CR-15	NOTEST	0	0	0	0	1	1	no
1700047L14Rik	1700047L14Rik	1700047L14Rik	chr5:108763841-108768917	CA1-AL-15	CA1-CR-15	NOTEST	0	0	0	0	1	1	no
1700047M11Rik	1700047M11Rik	1700047M11Rik	chr1:182300833-182303289	CA1-AL-15	CA1-CR-15	OK	4.79543	4.50342	-0.0906362	-0.153726	0.7766	0.999643	no
1700048M11Rik	1700048M11Rik	1700048M11Rik	chr16:92301302-92313041	CA1-AL-15	CA1-CR-15	OK	1.92095	1.7626	-0.124116	-0.0524035	0.89465	0.999643	no
1700048O20Rik	1700048O20Rik	1700048O20Rik	chr9:121937274-121947016	CA1-AL-15	CA1-CR-15	OK	5.16461	5.27696	0.0310496	0.0622106	0.8908	0.999643	no
1700049E15Rik	1700049E15Rik	1700049E15Rik	chr6:147690240-147702374	CA1-AL-15	CA1-CR-15	NOTEST	0.0177352	0	#NAME?	0	1	1	no
1700049E22Rik	1700049E22Rik	1700049E22Rik	chr6:100527399-100533426	CA1-AL-15	CA1-CR-15	NOTEST	0	0	0	0	1	1	no
1700049G17Rik	1700049G17Rik	1700049G17Rik	chr7:27907391-27929430	CA1-AL-15	CA1-CR-15	OK	2.38368	2.48373	0.0593198	0.122235	0.76595	0.999643	no
1700049L16Rik	1700049L16Rik	1700049L16Rik	chr10:71979884-71980690	CA1-AL-15	CA1-CR-15	NOTEST	0	0	0	0	1	1	no
1700051A21Rik	1700051A21Rik	1700051A21Rik	chr11:72266843-72268556	CA1-AL-15	CA1-CR-15	NOTEST	0.153459	0.0978708	-0.648899	0	1	1	no
1700052I22Rik	1700052I22Rik	1700052I22Rik	chr12:80923431-80924447	CA1-AL-15	CA1-CR-15	NOTEST	0	0	0	0	1	1	no
1700052K11Rik	1700052K11Rik	1700052K11Rik	chr11:105179020-105181433	CA1-AL-15	CA1-CR-15	OK	4.60452	3.82632	-0.267092	-0.540487	0.213	0.817694	no
1700052N19Rik	1700052N19Rik	1700052N19Rik	chr10:4432604-4455140	CA1-AL-15	CA1-CR-15	OK	9.9168	12.4219	0.324935	0.841425	0.05435	0.437014	no
1700054A03Rik	1700054A03Rik	1700054A03Rik	chr19:53076251-53084392	CA1-AL-15	CA1-CR-15	NOTEST	0.031155	0.0650647	1.06241	0	1	1	no
1700054K19Rik	1700054K19Rik	1700054K19Rik	chr6:112210707-112212518	CA1-AL-15	CA1-CR-15	NOTEST	0.00926363	0	#NAME?	0	1	1	no
1700054M17Rik	1700054M17Rik	1700054M17Rik	chr2:118277097-118373419	CA1-AL-15	CA1-CR-15	NOTEST	0.147107	0	#NAME?	0	1	1	no
1700054O13Rik	1700054O13Rik	1700054O13Rik	chrX:9846946-9847500	CA1-AL-15	CA1-CR-15	NOTEST	0	0	0	0	1	1	no
1700055C04Rik	1700055C04Rik	1700055C04Rik	chr9:64038464-64041465	CA1-AL-15	CA1-CR-15	NOTEST	0	0	0	0	1	1	no
1700055N04Rik	1700055N04Rik	1700055N04Rik	chr19:3958807-3970438	CA1-AL-15	CA1-CR-15	NOTEST	0.0154414	0.00530342	-1.54181	0	1	1	no
1700056E22Rik	1700056E22Rik	1700056E22Rik	chr1:184033031-184033998	CA1-AL-15	CA1-CR-15	NOTEST	0.176737	0.0708448	-1.31887	0	1	1	no
1700057G04Rik	1700057G04Rik	1700057G04Rik	chr9:92309376-92357876	CA1-AL-15	CA1-CR-15	NOTEST	0	0	0	0	1	1	no
1700057H15Rik	1700057H15Rik	1700057H15Rik	chr4:124449625-124485959	CA1-AL-15	CA1-CR-15	NOTEST	0.00687566	0.00868908	0.337705	0	1	1	no
1700058G18Rik	1700058G18Rik	1700058G18Rik	chr10:116417867-116473523	CA1-AL-15	CA1-CR-15	OK	14.1102	13.1634	-0.100204	-0.120208	0.76465	0.999643	no
1700060C16Rik	1700060C16Rik	1700060C16Rik	chr6:143593352-143651288	CA1-AL-15	CA1-CR-15	NOTEST	0.00632935	0	#NAME?	0	1	1	no
1700060C20Rik	1700060C20Rik	1700060C20Rik	chr2:158182532-158229224	CA1-AL-15	CA1-CR-15	NOTEST	0.0280888	0.00870335	-1.69035	0	1	1	no
1700061F12Rik	1700061F12Rik	1700061F12Rik	chr2:9189514-9197484	CA1-AL-15	CA1-CR-15	NOTEST	0	0	0	0	1	1	no
1700061G19Rik	1700061G19Rik	1700061G19Rik	chr17:56875632-56888838	CA1-AL-15	CA1-CR-15	OK	0.307422	0.286567	-0.101348	-0.109008	0.8058	0.999643	no
1700061I17Rik	1700061I17Rik	1700061I17Rik	chr3:117060521-117077765	CA1-AL-15	CA1-CR-15	NOTEST	0.0432427	0.0038675	-3.48298	0	1	1	no
1700063A18Rik	1700063A18Rik	1700063A18Rik	chr1:95990658-96021758	CA1-AL-15	CA1-CR-15	NOTEST	0	0	0	0	1	1	no
1700063D05Rik	1700063D05Rik	1700063D05Rik	chr9:41206154-41217627	CA1-AL-15	CA1-CR-15	OK	1.90556	1.80401	-0.0790068	-0.113584	0.83465	0.999643	no
1700063O14Rik	1700063O14Rik	1700063O14Rik	chr5:91766241-91767300	CA1-AL-15	CA1-CR-15	OK	0.211229	0.652723	1.62766	1.47393	0.0362	0.34837	no
1700064J06Rik	1700064J06Rik	1700064J06Rik	chr10:119092904-119103107	CA1-AL-15	CA1-CR-15	NOTEST	0	0	0	0	1	1	no
1700064M15Rik	1700064M15Rik	1700064M15Rik	chr12:99626052-99627974	CA1-AL-15	CA1-CR-15	NOTEST	0.136458	0.187243	0.456457	0	1	1	no
1700065D16Rik	1700065D16Rik	1700065D16Rik	chr9:95855417-95951644	CA1-AL-15	CA1-CR-15	NOTEST	0.151012	0.218198	0.530969	0	1	1	no
1700065I16Rik	1700065I16Rik	1700065I16Rik	chr15:63817187-63819540	CA1-AL-15	CA1-CR-15	NOTEST	0.00466477	0	#NAME?	0	1	1	no
1700065I17Rik	1700065I17Rik	1700065I17Rik	chr18:56588347-56594779	CA1-AL-15	CA1-CR-15	NOTEST	0.0131139	0.0100958	-0.377336	0	1	1	no
1700065J11Rik	1700065J11Rik	1700065J11Rik	chr6:35330845-35336829	CA1-AL-15	CA1-CR-15	NOTEST	0.0101115	0	#NAME?	0	1	1	no
1700065J18Rik	1700065J18Rik	1700065J18Rik	chr1:192841704-192842739	CA1-AL-15	CA1-CR-15	OK	0.624472	0.615677	-0.0204632	-0.0248059	0.9755	0.999643	no
1700065O20Rik	1700065O20Rik	1700065O20Rik	chr18:49803331-49817956	CA1-AL-15	CA1-CR-15	NOTEST	0	0	0	0	1	1	no
1700066B17Rik	1700066B17Rik	1700066B17Rik	chr1:39842427-39847330	CA1-AL-15	CA1-CR-15	NOTEST	0	0.0315375	inf	0	1	1	no
1700066B19Rik	1700066B19Rik	1700066B19Rik	chr18:35726988-35730869	CA1-AL-15	CA1-CR-15	NOTEST	0.0396252	0.0279603	-0.503037	0	1	1	no
1700066J24Rik	1700066J24Rik	1700066J24Rik	chr4:41517436-41569527	CA1-AL-15	CA1-CR-15	OK	46.3488	41.3762	-0.163733	-0.268095	0.61765	0.999643	no
1700066M21Rik	1700066M21Rik	1700066M21Rik	chr1:57377619-57385422	CA1-AL-15	CA1-CR-15	OK	13.7255	14.0902	0.037833	0.106894	0.79925	0.999643	no
1700066N21Rik	1700066N21Rik	1700066N21Rik	chr5:87908587-87979351	CA1-AL-15	CA1-CR-15	NOTEST	0	0	0	0	1	1	no
1700066O22Rik	1700066O22Rik	1700066O22Rik	chr18:57504421-57533752	CA1-AL-15	CA1-CR-15	NOTEST	0.011322	0	#NAME?	0	1	1	no
1700067G17Rik	1700067G17Rik	1700067G17Rik	chr1:89016112-89022210	CA1-AL-15	CA1-CR-15	NOTEST	0.014162	0.00758094	-0.901577	0	1	1	no
1700067K01Rik	1700067K01Rik	1700067K01Rik	chr8:84001705-84004770	CA1-AL-15	CA1-CR-15	OK	0.996106	0.963522	-0.047981	-0.060654	0.89755	0.999643	no
1700067P10Rik	1700067P10Rik	1700067P10Rik	chr17:48089631-48090920	CA1-AL-15	CA1-CR-15	NOTEST	0.118426	0.0544807	-1.12017	0	1	1	no
1700069L16Rik	1700069L16Rik	1700069L16Rik	chr5:113692423-113724772	CA1-AL-15	CA1-CR-15	NOTEST	0.0321363	0.0269244	-0.255293	0	1	1	no
1700069P05Rik	1700069P05Rik	1700069P05Rik	chr6:118246694-118248454	CA1-AL-15	CA1-CR-15	NOTEST	0	0	0	0	1	1	no
1700071K01Rik	1700071K01Rik	1700071K01Rik	chr11:80880164-81968396	CA1-AL-15	CA1-CR-15	NOTEST	0.00866863	0.0109888	0.342157	0	1	1	no
1700071M16Rik	1700071M16Rik	1700071M16Rik	chr17:43568450-43612201	CA1-AL-15	CA1-CR-15	OK	1.4521	1.82192	0.327315	0.11346	0.77125	0.999643	no
1700072B07Rik	1700072B07Rik	1700072B07Rik	chr9:58370503-58374183	CA1-AL-15	CA1-CR-15	NOTEST	0	0	0	0	1	1	no
1700072O05Rik	1700072O05Rik	1700072O05Rik	chr6:120554795-120574204	CA1-AL-15	CA1-CR-15	NOTEST	0	0	0	0	1	1	no
1700073E17Rik	1700073E17Rik	1700073E17Rik	chr6:145387624-145392223	CA1-AL-15	CA1-CR-15	NOTEST	0.0260937	0.019947	-0.387529	0	1	1	no
1700074H08Rik	1700074H08Rik	1700074H08Rik	chr13:119680041-119681582	CA1-AL-15	CA1-CR-15	NOTEST	0.03257	0.0430539	0.402601	0	1	1	no
1700074P13Rik	1700074P13Rik	1700074P13Rik	chr6:40920459-40940557	CA1-AL-15	CA1-CR-15	NOTEST	0	0	0	0	1	1	no
1700080E11Rik	1700080E11Rik	1700080E11Rik	chr9:105143343-105145082	CA1-AL-15	CA1-CR-15	NOTEST	0.00365352	0	#NAME?	0	1	1	no
1700080N15Rik	1700080N15Rik	1700080N15Rik	chr2:4132064-4141141	CA1-AL-15	CA1-CR-15	NOTEST	0.0342239	0	#NAME?	0	1	1	no
1700080O16Rik	1700080O16Rik	1700080O16Rik	chrX:51968694-51972772	CA1-AL-15	CA1-CR-15	NOTEST	0	0.00366889	inf	0	1	1	no
1700081H04Rik	1700081H04Rik	1700081H04Rik	chr5:119108235-119114543	CA1-AL-15	CA1-CR-15	NOTEST	0	0	0	0	1	1	no
1700081H22Rik	1700081H22Rik	1700081H22Rik	chr7:49975349-50863289	CA1-AL-15	CA1-CR-15	NOTEST	0.0107759	0	#NAME?	0	1	1	no
1700084C01Rik	1700084C01Rik	1700084C01Rik	chr1:169928938-169934653	CA1-AL-15	CA1-CR-15	OK	11.381	16.0917	0.499685	1.2319	0.0073	0.124389	no
1700084E18Rik	1700084E18Rik	1700084E18Rik	chr2:30237197-30237631	CA1-AL-15	CA1-CR-15	OK	0.866099	0.864323	-0.00296199	-0.00399507	0.98055	0.999643	no
1700084F23Rik	1700084F23Rik	1700084F23Rik	chr13:70004049-70028348	CA1-AL-15	CA1-CR-15	NOTEST	0	0.00419873	inf	0	1	1	no
1700084J12Rik	1700084J12Rik	1700084J12Rik	chr15:33083128-33653436	CA1-AL-15	CA1-CR-15	NOTEST	0	0	0	0	1	1	no
1700085B03Rik	1700085B03Rik	1700085B03Rik	chr5:127241825-127565790	CA1-AL-15	CA1-CR-15	NOTEST	0	0	0	0	1	1	no
1700085C21Rik	1700085C21Rik	1700085C21Rik	chr12:82617037-83158812	CA1-AL-15	CA1-CR-15	OK	0.257294	0.245529	-0.0675211	-0.0155404	0.9728	0.999643	no
1700086L19Rik	1700086L19Rik	1700086L19Rik	chr12:74284275-74295950	CA1-AL-15	CA1-CR-15	OK	29.5768	31.2843	0.0809726	0.179569	0.64525	0.999643	no
1700086O06Rik	1700086O06Rik	1700086O06Rik	chr18:38238404-38262629	CA1-AL-15	CA1-CR-15	OK	3.66269	3.99869	0.126621	0.123323	0.7952	0.999643	no
1700088E04Rik	1700088E04Rik	1700088E04Rik	chr15:79108982-79141251	CA1-AL-15	CA1-CR-15	OK	8.37501	9.01384	0.106051	0.113453	0.7796	0.999643	no
1700091E21Rik	1700091E21Rik	1700091E21Rik	chr18:64157723-64277180	CA1-AL-15	CA1-CR-15	OK	0.878345	0.959306	0.127204	0.0265867	0.96465	0.999643	no
1700092C02Rik	1700092C02Rik	1700092C02Rik	chr8:77624171-77628956	CA1-AL-15	CA1-CR-15	NOTEST	0	0	0	0	1	1	no
1700092C10Rik	1700092C10Rik	1700092C10Rik	chr14:69164798-69175540	CA1-AL-15	CA1-CR-15	NOTEST	0	0	0	0	1	1	no
1700092E19Rik	1700092E19Rik	1700092E19Rik	chr13:26283158-26312406	CA1-AL-15	CA1-CR-15	NOTEST	0	0.0043004	inf	0	1	1	no
1700092K14Rik	1700092K14Rik	1700092K14Rik	chr11:114198257-114199199	CA1-AL-15	CA1-CR-15	NOTEST	0.27612	0.15221	-0.859235	0	1	1	no
1700092M07Rik	1700092M07Rik	1700092M07Rik	chr19:8740717-8741225	CA1-AL-15	CA1-CR-15	OK	0.757664	0.883796	0.222156	0.305388	0.68895	0.999643	no
1700093K21Rik	1700093K21Rik	1700093K21Rik	chr11:23516202-23519942	CA1-AL-15	CA1-CR-15	NOTEST	0.181062	0.109477	-0.725858	0	1	1	no
1700094D03Rik	1700094D03Rik	1700094D03Rik	chr3:90062795-90068347	CA1-AL-15	CA1-CR-15	OK	2.81293	3.17072	0.172739	0.33379	0.43125	0.967743	no
1700094J05Rik	1700094J05Rik	1700094J05Rik	chr10:76351253-76442912	CA1-AL-15	CA1-CR-15	OK	0.219914	0.138175	-0.670441	-0.0878521	0.84225	0.999643	no
1700094M24Rik	1700094M24Rik	1700094M24Rik	chr6:52492450-52500085	CA1-AL-15	CA1-CR-15	NOTEST	0	0.00804673	inf	0	1	1	no
1700095A21Rik	1700095A21Rik	1700095A21Rik	chr4:146501999-146546873	CA1-AL-15	CA1-CR-15	NOTEST	0.0364917	0.0111597	-1.70927	0	1	1	no
1700095B10Rik	1700095B10Rik	1700095B10Rik	chr5:112688875-112896362	CA1-AL-15	CA1-CR-15	NOTEST	0.0619049	0.0445256	-0.475417	0	1	1	no
1700095B22Rik	1700095B22Rik	1700095B22Rik	chr3:105448189-105674002	CA1-AL-15	CA1-CR-15	OK	1.50213	1.6405	0.127132	0.0463887	0.9283	0.999643	no
1700096J18Rik	1700096J18Rik	1700096J18Rik	chr11:109346866-109353651	CA1-AL-15	CA1-CR-15	NOTEST	0.290861	0.084594	-1.7817	0	1	1	no
1700096K18Rik	1700096K18Rik	1700096K18Rik	chr5:25530017-25531466	CA1-AL-15	CA1-CR-15	OK	1.66446	1.69962	0.0301633	0.0434473	0.92435	0.999643	no
1700097N02Rik	1700097N02Rik	1700097N02Rik	chr17:30622440-30626905	CA1-AL-15	CA1-CR-15	NOTEST	0.0784726	0.027741	-1.50017	0	1	1	no
1700100L14Rik	1700100L14Rik	1700100L14Rik	chr13:70573240-70576104	CA1-AL-15	CA1-CR-15	NOTEST	0.0372708	0.0270811	-0.460759	0	1	1	no
1700101E01Rik	1700101E01Rik	1700101E01Rik	chr2:28955480-29055066	CA1-AL-15	CA1-CR-15	NOTEST	0.200188	0.139813	-0.517855	0	1	1	no
1700101I11Rik	1700101I11Rik	1700101I11Rik	chr6:129532183-129542331	CA1-AL-15	CA1-CR-15	OK	1.94873	1.34769	-0.532043	-0.0995619	0.8692	0.999643	no
1700101O22Rik	1700101O22Rik	1700101O22Rik	chr12:7372038-7380330	CA1-AL-15	CA1-CR-15	NOTEST	0.0156014	0	#NAME?	0	1	1	no
1700102H20Rik	1700102H20Rik	1700102H20Rik	chr17:3557823-3559863	CA1-AL-15	CA1-CR-15	OK	0.593785	0.556498	-0.093566	-0.0646436	0.86665	0.999643	no
1700102P08Rik	1700102P08Rik	1700102P08Rik	chr9:108392833-108397767	CA1-AL-15	CA1-CR-15	OK	0.77362	1.64817	1.09116	1.38826	0.00505	0.0981478	no
1700104A03Rik	1700104A03Rik	1700104A03Rik	chr9:54268579-54341777	CA1-AL-15	CA1-CR-15	NOTEST	0	0	0	0	1	1	no
1700105P06Rik	1700105P06Rik	1700105P06Rik	chr19:7356463-7383557	CA1-AL-15	CA1-CR-15	OK	0.439106	0.446704	0.0247489	0.00444812	0.98625	0.999643	no
1700106J16Rik	1700106J16Rik	1700106J16Rik	chr11:88294042-88295261	CA1-AL-15	CA1-CR-15	NOTEST	0	0	0	0	1	1	no
1700108F19Rik	1700108F19Rik	1700108F19Rik	chr14:76677567-76687108	CA1-AL-15	CA1-CR-15	NOTEST	0.0481285	0.0605592	0.331454	0	1	1	no
1700108J01Rik	1700108J01Rik	1700108J01Rik	chr14:122181693-122451146	CA1-AL-15	CA1-CR-15	NOTEST	0	0.0112527	inf	0	1	1	no
1700109F18Rik	1700109F18Rik	1700109F18Rik	chr2:74710043-74748271	CA1-AL-15	CA1-CR-15	NOTEST	0	0	0	0	1	1	no
1700109G14Rik	1700109G14Rik	1700109G14Rik	chr14:61292982-61305334	CA1-AL-15	CA1-CR-15	NOTEST	0.0702836	0.0582183	-0.271715	0	1	1	no
1700109G15Rik	1700109G15Rik	1700109G15Rik	chr11:84716975-84720432	CA1-AL-15	CA1-CR-15	NOTEST	0.0122508	0	#NAME?	0	1	1	no
1700109H08Rik	1700109H08Rik	1700109H08Rik	chr5:3571715-3637101	CA1-AL-15	CA1-CR-15	OK	2.24777	2.08586	-0.107852	-0.0607426	0.9083	0.999643	no
1700109I08Rik	1700109I08Rik	1700109I08Rik	chr14:39655662-39685293	CA1-AL-15	CA1-CR-15	NOTEST	0	0	0	0	1	1	no
1700110C19Rik	1700110C19Rik	1700110C19Rik	chr17:10324601-10329312	CA1-AL-15	CA1-CR-15	OK	6.24465	5.33165	-0.22804	-0.402637	0.4459	0.976157	no
1700110I01Rik	1700110I01Rik	1700110I01Rik	chr14:3634511-3800987	CA1-AL-15	CA1-CR-15	NOTEST	0.00949445	0.00956454	0.0106107	0	1	1	no
1700110K17Rik	1700110K17Rik	1700110K17Rik	chr9:40297906-40455764	CA1-AL-15	CA1-CR-15	OK	0.454212	0.647538	0.5116	0.087598	0.84465	0.999643	no
1700110M21Rik	1700110M21Rik	1700110M21Rik	chr14:101197689-101200069	CA1-AL-15	CA1-CR-15	NOTEST	0.00301532	0.0021376	-0.49632	0	1	1	no
1700111N16Rik	1700111N16Rik	1700111N16Rik	chrX:69929259-70143588	CA1-AL-15	CA1-CR-15	NOTEST	0.0199658	0.0101782	-0.972043	0	1	1	no
1700112E06Rik	1700112E06Rik	1700112E06Rik	chr14:22019711-23094571	CA1-AL-15	CA1-CR-15	OK	0.726483	0.708009	-0.0371603	-0.0363496	0.9347	0.999643	no
1700112H15Rik	1700112H15Rik	1700112H15Rik	chr1:184527840-184557691	CA1-AL-15	CA1-CR-15	NOTEST	0	0	0	0	1	1	no
1700112J05Rik	1700112J05Rik	1700112J05Rik	chr5:77004054-77061522	CA1-AL-15	CA1-CR-15	NOTEST	0.107548	0.096197	-0.160922	0	1	1	no
1700113A16Rik	1700113A16Rik	1700113A16Rik	chr3:88171559-88177785	CA1-AL-15	CA1-CR-15	OK	26.6806	26.578	-0.00555964	-0.0157681	0.9764	0.999643	no
1700113H08Rik	1700113H08Rik	1700113H08Rik	chr10:87058045-87230599	CA1-AL-15	CA1-CR-15	NOTEST	0.0326958	0.0421741	0.367251	0	1	1	no
1700119H24Rik	1700119H24Rik	1700119H24Rik	chr16:34784949-35002434	CA1-AL-15	CA1-CR-15	NOTEST	0.0225293	0.0250428	0.152593	0	1	1	no
1700120C14Rik	1700120C14Rik	1700120C14Rik	chr15:99224975-99262041	CA1-AL-15	CA1-CR-15	OK	1.67577	1.19518	-0.487597	-0.0551853	0.89415	0.999643	no
1700120E14Rik	1700120E14Rik	1700120E14Rik	chr18:74442618-74771477	CA1-AL-15	CA1-CR-15	NOTEST	0	0	0	0	1	1	no
1700120G07Rik	1700120G07Rik	1700120G07Rik	chr7:135191764-135196002	CA1-AL-15	CA1-CR-15	NOTEST	0.0292308	0.0209661	-0.479433	0	1	1	no
1700120K04Rik	1700120K04Rik	1700120K04Rik	chr7:127603902-127604445	CA1-AL-15	CA1-CR-15	OK	0.776091	1.08746	0.486668	0.628112	0.31555	0.910226	no
1700121L16Rik	1700121L16Rik	1700121L16Rik	chrX:104816775-104842455	CA1-AL-15	CA1-CR-15	NOTEST	0.0268288	0.064158	1.25785	0	1	1	no
1700121N20Rik	1700121N20Rik	1700121N20Rik	chr12:106442651-106447666	CA1-AL-15	CA1-CR-15	NOTEST	0.0206713	0.0358488	0.794295	0	1	1	no
1700122O11Rik	1700122O11Rik	1700122O11Rik	chr17:48036744-48038293	CA1-AL-15	CA1-CR-15	NOTEST	0	0	0	0	1	1	no
1700123I01Rik	1700123I01Rik	1700123I01Rik	chr19:6184409-6224219	CA1-AL-15	CA1-CR-15	NOTEST	0.0728174	0.0761299	0.0641801	0	1	1	no
1700123K08Rik	1700123K08Rik	1700123K08Rik	chr5:138561839-138564694	CA1-AL-15	CA1-CR-15	NOTEST	0.0678535	0.0820014	0.273225	0	1	1	no
1700123L14Rik	1700123L14Rik	1700123L14Rik	chr6:96113153-96657198	CA1-AL-15	CA1-CR-15	NOTEST	0.0754868	0.0584725	-0.368467	0	1	1	no
1700123M08Rik	1700123M08Rik	1700123M08Rik	chr4:11966573-11994295	CA1-AL-15	CA1-CR-15	OK	1.18359	1.38404	0.22572	0.297682	0.53425	0.998742	no
1700123O12Rik	1700123O12Rik	1700123O12Rik	chr4:10508030-10797802	CA1-AL-15	CA1-CR-15	NOTEST	0.0239486	0	#NAME?	0	1	1	no
1700123O20Rik	1700123O20Rik	1700123O20Rik	chr14:54642160-54690742	CA1-AL-15	CA1-CR-15	OK	9.46832	11.9553	0.336473	0.366071	0.3769	0.949572	no
1700123O21Rik	1700123O21Rik	1700123O21Rik	chr16:5884792-7412480	CA1-AL-15	CA1-CR-15	NOTEST	0.0472041	0.0342886	-0.461182	0	1	1	no
1700125G02Rik	1700125G02Rik	1700125G02Rik	chr4:124881784-124917800	CA1-AL-15	CA1-CR-15	OK	1.05776	0.821528	-0.364628	-0.0695532	0.87155	0.999643	no
1700125G22Rik	1700125G22Rik	1700125G22Rik	chr3:27154025-27157019	CA1-AL-15	CA1-CR-15	NOTEST	0.0452211	0.0395471	-0.193425	0	1	1	no
1700125H03Rik	1700125H03Rik	1700125H03Rik	chr8:68356780-68735146	CA1-AL-15	CA1-CR-15	OK	1.72265	1.49632	-0.203211	-0.0624717	0.87635	0.999643	no
1700125H20Rik	1700125H20Rik	1700125H20Rik	chr11:85171095-85181154	CA1-AL-15	CA1-CR-15	NOTEST	0.174041	0.135561	-0.360482	0	1	1	no
1700126H18Rik	1700126H18Rik	1700126H18Rik	chr5:66166606-66191335	CA1-AL-15	CA1-CR-15	NOTEST	0	0	0	0	1	1	no
1700128A07Rik	1700128A07Rik	1700128A07Rik	chr14:106417186-106486484	CA1-AL-15	CA1-CR-15	NOTEST	0	0	0	0	1	1	no
1700128F08Rik	1700128F08Rik	1700128F08Rik	chr9:8221888-8241987	CA1-AL-15	CA1-CR-15	OK	0.454819	0.358803	-0.342099	-0.359627	0.45845	0.977895	no
1700129C05Rik	1700129C05Rik	1700129C05Rik	chr14:59133039-59142893	CA1-AL-15	CA1-CR-15	NOTEST	0	0	0	0	1	1	no
1810006J02Rik	1810006J02Rik	1810006J02Rik	chr1:98131466-98144655	CA1-AL-15	CA1-CR-15	NOTEST	0.00833545	0.00255328	-1.70691	0	1	1	no
1810007C17Rik	1810007C17Rik	1810007C17Rik	chr12:49476992-49480862	CA1-AL-15	CA1-CR-15	NOTEST	0.172894	0.141028	-0.293901	0	1	1	no
1810007D17Rik	1810007D17Rik	1810007D17Rik	chr19:58606328-58629753	CA1-AL-15	CA1-CR-15	NOTEST	0.19044	0.142279	-0.420613	0	1	1	no
1810007I06Rik	1810007I06Rik	1810007I06Rik	chr16:13715061-13739471	CA1-AL-15	CA1-CR-15	OK	0.625457	0.431698	-0.534889	-0.224801	0.5274	0.9971	no
1810008I18Rik	1810008I18Rik	1810008I18Rik	chr7:65804051-65806223	CA1-AL-15	CA1-CR-15	NOTEST	0	0	0	0	1	1	no
1810009A15Rik	1810009A15Rik	1810009A15Rik	chr19:8888902-8890740	CA1-AL-15	CA1-CR-15	OK	26.0393	28.52	0.131282	0.363796	0.50995	0.99545	no
1810009J06Rik	1810009J06Rik	1810009J06Rik	chr6:40964771-40968427	CA1-AL-15	CA1-CR-15	NOTEST	0	0	0	0	1	1	no
1810010D01Rik	1810010D01Rik	1810010D01Rik	chr7:145205817-145208119	CA1-AL-15	CA1-CR-15	NOTEST	0.0176239	0.0467205	1.40652	0	1	1	no
1810010H24Rik	1810010H24Rik	1810010H24Rik	chr11:107028222-107030442	CA1-AL-15	CA1-CR-15	OK	2.58121	3.05124	0.241348	0.377232	0.4309	0.967743	no
1810011H11Rik	1810011H11Rik	1810011H11Rik	chr14:32785962-32817968	CA1-AL-15	CA1-CR-15	OK	0.569968	0.627348	0.138385	0.160777	0.7306	0.999643	no
1810011O10Rik	1810011O10Rik	1810011O10Rik	chr8:24437615-24438946	CA1-AL-15	CA1-CR-15	OK	1.06195	1.00745	-0.0760122	-0.0971636	0.83325	0.999643	no
1810012K16Rik	1810012K16Rik	1810012K16Rik	chr8:22398720-22399591	CA1-AL-15	CA1-CR-15	OK	0.467724	0.433466	-0.109739	-0.116197	0.84455	0.999643	no
1810013A23Rik	1810013A23Rik	1810013A23Rik	chr17:28232753-28301469	CA1-AL-15	CA1-CR-15	NOTEST	0	0	0	0	1	1	no
1810013D10Rik	1810013D10Rik	1810013D10Rik	chr5:53267105-53278540	CA1-AL-15	CA1-CR-15	OK	19.5693	21.0465	0.104985	0.281663	0.581	0.999643	no
1810013L24Rik	1810013L24Rik	1810013L24Rik	chr16:8830099-8858924	CA1-AL-15	CA1-CR-15	OK	15.492	16.4635	0.087753	0.269067	0.5256	0.996348	no
1810014B01Rik	1810014B01Rik	1810014B01Rik	chr10:86685526-86689954	CA1-AL-15	CA1-CR-15	OK	2.7069	2.65679	-0.0269532	-0.0436296	0.92215	0.999643	no
1810018F18Rik	1810018F18Rik	1810018F18Rik	chr19:58698916-58701323	CA1-AL-15	CA1-CR-15	NOTEST	0.00258787	0	#NAME?	0	1	1	no
1810019D21Rik	1810019D21Rik	1810019D21Rik	chr8:106131182-106138722	CA1-AL-15	CA1-CR-15	NOTEST	0.0274389	0.0497227	0.857682	0	1	1	no
1810019J16Rik	1810019J16Rik	1810019J16Rik	chr4:133518962-133530790	CA1-AL-15	CA1-CR-15	OK	0.528504	0.325466	-0.699405	-0.606099	0.14905	0.711164	no
1810020O05Rik	1810020O05Rik	1810020O05Rik	chr6:87675592-87690847	CA1-AL-15	CA1-CR-15	OK	2.202	2.92785	0.411029	0.560235	0.2445	0.854635	no
1810021B22Rik	1810021B22Rik	1810021B22Rik	chr15:89071197-89075854	CA1-AL-15	CA1-CR-15	OK	3.78724	3.72179	-0.025148	-0.0424224	0.93715	0.999643	no
1810022K09Rik	1810022K09Rik	1810022K09Rik	chr3:14578670-14611256	CA1-AL-15	CA1-CR-15	OK	61.4052	67.9337	0.145766	0.241657	0.5209	0.996348	no
1810024B03Rik	1810024B03Rik	1810024B03Rik	chr2:127186354-127208280	CA1-AL-15	CA1-CR-15	OK	0.340041	0.326613	-0.0581248	-0.0592859	0.90195	0.999643	no
1810026B05Rik	1810026B05Rik	1810026B05Rik	chr7:73426651-73558395	CA1-AL-15	CA1-CR-15	OK	3.23974	2.98132	-0.119922	-0.127384	0.75345	0.999643	no
1810026J23Rik	1810026J23Rik	1810026J23Rik	chr9:21546893-21595970	CA1-AL-15	CA1-CR-15	OK	28.3532	32.1141	0.179695	0.379918	0.35985	0.942971	no
1810030O07Rik	1810030O07Rik	1810030O07Rik	chrX:12654883-12673546	CA1-AL-15	CA1-CR-15	OK	13.3055	14.2514	0.09908	0.272729	0.5153	0.996348	no
1810032O08Rik	1810032O08Rik	1810032O08Rik	chr11:116671659-116675798	CA1-AL-15	CA1-CR-15	OK	3.8652	3.82951	-0.0133862	-0.0216688	0.9639	0.999643	no
1810033B17Rik	1810033B17Rik	1810033B17Rik	chr8:3665761-3668905	CA1-AL-15	CA1-CR-15	OK	0.326264	0.382376	0.228952	0.225196	0.63835	0.999643	no
1810034E14Rik	1810034E14Rik	1810034E14Rik	chr13:64192544-64274988	CA1-AL-15	CA1-CR-15	NOTEST	0.0972467	0.113975	0.22899	0	1	1	no
1810035I16Rik	1810035I16Rik	1810035I16Rik	chr4:141838239-141846990	CA1-AL-15	CA1-CR-15	OK	1.79917	1.87788	0.061771	0.0464541	0.90045	0.999643	no
1810037I17Rik	1810037I17Rik	1810037I17Rik	chr3:122924396-122926194	CA1-AL-15	CA1-CR-15	OK	47.496	49.0952	0.0477755	0.155637	0.75255	0.999643	no
1810041L15Rik	1810041L15Rik	1810041L15Rik	chr15:84379202-84447097	CA1-AL-15	CA1-CR-15	OK	14.5118	15.8167	0.124221	0.380925	0.3576	0.942758	no
1810043G02Rik	1810043G02Rik	1810043G02Rik	chr10:77978649-77985438	CA1-AL-15	CA1-CR-15	OK	21.262	21.2722	0.000687755	0.00198858	0.9961	0.999643	no
1810043H04Rik	1810043H04Rik	1810043H04Rik	chr11:120098933-120100424	CA1-AL-15	CA1-CR-15	OK	29.7881	31.156	0.0647755	0.196783	0.76765	0.999643	no
1810044D09Rik	1810044D09Rik	1810044D09Rik	chr6:91440986-91441755	CA1-AL-15	CA1-CR-15	OK	1.92373	1.34223	-0.51927	-0.771411	0.2398	0.849641	no
1810046K07Rik	1810046K07Rik	1810046K07Rik	chr9:51289685-51328917	CA1-AL-15	CA1-CR-15	NOTEST	0.0152604	0.0212783	0.479583	0	1	1	no
1810053B23Rik	1810053B23Rik	1810053B23Rik	chr16:93343715-93359543	CA1-AL-15	CA1-CR-15	NOTEST	0	0	0	0	1	1	no
1810055G02Rik	1810055G02Rik	1810055G02Rik	chr19:3708332-3717881	CA1-AL-15	CA1-CR-15	OK	11.9147	11.1236	-0.0991205	-0.249293	0.57095	0.999643	no
1810058I24Rik	1810058I24Rik	1810058I24Rik	chr6:35252698-35262059	CA1-AL-15	CA1-CR-15	OK	14.9204	14.1503	-0.0764507	-0.153654	0.69695	0.999643	no
1810062G17Rik	1810062G17Rik	1810062G17Rik	chr3:36475936-36482299	CA1-AL-15	CA1-CR-15	NOTEST	0.0838091	0.0636866	-0.396118	0	1	1	no
1810062O18Rik	1810062O18Rik	1810062O18Rik	chr14:20499313-20618354	CA1-AL-15	CA1-CR-15	OK	1.10977	0.778839	-0.51087	-0.0736243	0.89195	0.999643	no
1810064F22Rik	1810064F22Rik	1810064F22Rik	chr9:22055459-22389206	CA1-AL-15	CA1-CR-15	OK	0.384447	0.34436	-0.158867	-0.0352896	0.9457	0.999643	no
1810065E05Rik	1810065E05Rik	1810065E05Rik	chr11:58421110-58426023	CA1-AL-15	CA1-CR-15	NOTEST	0.0425624	0.0105085	-2.01802	0	1	1	no
2010001E11Rik	2010001E11Rik	2010001E11Rik	chr10:39920381-39926923	CA1-AL-15	CA1-CR-15	OK	0.361935	0.33567	-0.108689	-0.120062	0.7868	0.999643	no
2010001M06Rik	2010001M06Rik	2010001M06Rik	chr5:135009151-135013157	CA1-AL-15	CA1-CR-15	OK	2.57061	2.93491	0.191204	0.0831003	0.8323	0.999643	no
2010002M12Rik	2010002M12Rik	2010002M12Rik	chr19:34617050-34640743	CA1-AL-15	CA1-CR-15	OK	0.469819	0.491469	0.0649947	0.0784105	0.84985	0.999643	no
2010003K11Rik	2010003K11Rik	2010003K11Rik	chr19:4496787-4498583	CA1-AL-15	CA1-CR-15	NOTEST	0.00256035	0.0201495	2.97633	0	1	1	no
2010003O02Rik	2010003O02Rik	2010003O02Rik	chr4:40259605-40270221	CA1-AL-15	CA1-CR-15	OK	11.1851	13.8026	0.30336	0.164316	0.67065	0.999643	no
2010005H15Rik	2010005H15Rik	2010005H15Rik	chr16:36221561-36257427	CA1-AL-15	CA1-CR-15	NOTEST	0.197646	0.253494	0.35903	0	1	1	no
2010009K17Rik	2010009K17Rik	2010009K17Rik	chr2:158028793-158091797	CA1-AL-15	CA1-CR-15	NOTEST	0.180107	0.11222	-0.682525	0	1	1	no
2010010A06Rik	2010010A06Rik	2010010A06Rik	chr18:75288659-75297329	CA1-AL-15	CA1-CR-15	NOTEST	0.130101	0.215958	0.731124	0	1	1	no
2010012O05Rik	2010012O05Rik	2010012O05Rik	chr19:46689905-46703382	CA1-AL-15	CA1-CR-15	OK	13.1951	11.9184	-0.146808	-0.390082	0.37315	0.947634	no
2010015L04Rik	2010015L04Rik	2010015L04Rik	chr4:155409189-155443110	CA1-AL-15	CA1-CR-15	OK	5.8149	5.99077	0.0429875	0.0888617	0.826	0.999643	no
2010016I18Rik	2010016I18Rik	2010016I18Rik	chr3:106481985-106547761	CA1-AL-15	CA1-CR-15	NOTEST	0.0167492	0.0246333	0.556514	0	1	1	no
2010106C02Rik	2010106C02Rik	2010106C02Rik	chr17:86167784-86657919	CA1-AL-15	CA1-CR-15	NOTEST	0.0305432	0.0205258	-0.573416	0	1	1	no
2010106E10Rik	2010106E10Rik	2010106E10Rik	chrX:112495273-112558343	CA1-AL-15	CA1-CR-15	NOTEST	0.0199122	0.032558	0.709355	0	1	1	no
2010107E04Rik	2010107E04Rik	2010107E04Rik	chr12:111961375-111966977	CA1-AL-15	CA1-CR-15	OK	226.403	256.174	0.17823	0.944453	0.22305	0.830456	no
2010107G12Rik	2010107G12Rik	2010107G12Rik	chr6:34945294-34977999	CA1-AL-15	CA1-CR-15	OK	0.362151	0.215962	-0.74581	-0.784144	0.0843	0.544015	no
2010107G23Rik	2010107G23Rik	2010107G23Rik	chr10:62107655-62111013	CA1-AL-15	CA1-CR-15	OK	17.2319	14.6501	-0.234172	-0.633911	0.15965	0.733278	no
2010109A12Rik	2010109A12Rik	2010109A12Rik	chr5:93206517-93213474	CA1-AL-15	CA1-CR-15	NOTEST	0.252091	0.281525	0.15932	0	1	1	no
2010109I03Rik	2010109I03Rik	2010109I03Rik	chr15:74878335-74881704	CA1-AL-15	CA1-CR-15	OK	0.377232	0.323221	-0.222929	-0.23676	0.5933	0.999643	no
2010111I01Rik	2010111I01Rik	2010111I01Rik	chr13:63014933-63299656	CA1-AL-15	CA1-CR-15	OK	5.33927	4.24402	-0.331211	-0.739047	0.0874	0.555128	no
2010204K13Rik	2010204K13Rik	2010204K13Rik	chrX:7411816-7422988	CA1-AL-15	CA1-CR-15	OK	33.3657	44.0587	0.401063	0.81042	0.04315	0.384313	no
2010308F09Rik	2010308F09Rik	2010308F09Rik	chrX:13234640-13247733	CA1-AL-15	CA1-CR-15	OK	0.659236	0.571736	-0.205445	-0.144059	0.71005	0.999643	no
2010310C07Rik	2010310C07Rik	2010310C07Rik	chr6:42358486-42380558	CA1-AL-15	CA1-CR-15	NOTEST	0.0133612	0.00588099	-1.18392	0	1	1	no
2010315B03Rik	2010315B03Rik	2010315B03Rik	chr9:124291803-124312694	CA1-AL-15	CA1-CR-15	OK	8.26921	7.2837	-0.183078	-0.412861	0.29995	0.899397	no
2010320M18Rik	2010320M18Rik	2010320M18Rik	chr8:70776861-70777606	CA1-AL-15	CA1-CR-15	OK	8.24081	8.33429	0.0162731	0.0329262	0.95025	0.999643	no
2200002D01Rik	2200002D01Rik	2200002D01Rik	chr7:29238322-29248467	CA1-AL-15	CA1-CR-15	OK	0.343885	0.3327	-0.047703	-0.00748173	0.97535	0.999643	no
2200002J24Rik	2200002J24Rik	2200002J24Rik	chr7:30698925-30700534	CA1-AL-15	CA1-CR-15	NOTEST	0	0.00745465	inf	0	1	1	no
2210010C04Rik	2210010C04Rik	2210010C04Rik	chr6:41030267-41035509	CA1-AL-15	CA1-CR-15	NOTEST	0.0243997	0.0213037	-0.195756	0	1	1	no
2210013O21Rik	2210013O21Rik	2210013O21Rik	chrX:153723553-153741296	CA1-AL-15	CA1-CR-15	OK	35.1872	31.8114	-0.145508	-0.442678	0.39645	0.958158	no
2210015D19Rik	2210015D19Rik	2210015D19Rik	chr11:5713416-5784710	CA1-AL-15	CA1-CR-15	OK	9.1529	8.66744	-0.0786236	-0.0917133	0.81975	0.999643	no
2210016F16Rik	2210016F16Rik	2210016F16Rik	chr13:58380045-58385225	CA1-AL-15	CA1-CR-15	OK	3.68285	3.61409	-0.0271919	-0.0549304	0.8979	0.999643	no
2210016L21Rik	2210016L21Rik	2210016L21Rik	chr5:114942201-114948540	CA1-AL-15	CA1-CR-15	OK	102.258	96.3098	-0.0864552	-0.308761	0.503	0.994614	no
2210018M11Rik	2210018M11Rik	2210018M11Rik	chr7:98590605-98656569	CA1-AL-15	CA1-CR-15	OK	13.5523	15.0725	0.153388	0.44987	0.2766	0.886176	no
2210019I11Rik	2210019I11Rik	2210019I11Rik	chr5:147228597-147275149	CA1-AL-15	CA1-CR-15	NOTEST	0	0	0	0	1	1	no
2210039B01Rik	2210039B01Rik	2210039B01Rik	chr12:73548482-73551986	CA1-AL-15	CA1-CR-15	OK	0.921307	0.7299	-0.335984	-0.406315	0.4125	0.963081	no
2210404J11Rik	2210404J11Rik	2210404J11Rik	chr17:15041611-15064232	CA1-AL-15	CA1-CR-15	OK	5.77958	5.59912	-0.0457663	-0.0804382	0.83975	0.999643	no
2210404O07Rik	2210404O07Rik	2210404O07Rik	chr10:81393063-81395079	CA1-AL-15	CA1-CR-15	OK	1.72792	1.97045	0.189489	0.273287	0.6387	0.999643	no
2210404O09Rik	2210404O09Rik	2210404O09Rik	chr17:21879569-21909926	CA1-AL-15	CA1-CR-15	OK	3.52717	3.69123	0.0655892	0.121689	0.7682	0.999643	no
2210407C18Rik	2210407C18Rik	2210407C18Rik	chr11:58608205-58613492	CA1-AL-15	CA1-CR-15	NOTEST	0.0277831	0.00893862	-1.63608	0	1	1	no
2210408F21Rik	2210408F21Rik	2210408F21Rik	chr6:31220350-31337394	CA1-AL-15	CA1-CR-15	OK	15.3199	16.9308	0.144242	0.261866	0.5029	0.994614	no
2210408I21Rik	2210408I21Rik	2210408I21Rik	chr13:77135535-77613679	CA1-AL-15	CA1-CR-15	OK	3.49528	2.70149	-0.371651	-0.626632	0.11325	0.634184	no
2210409D07Rik	2210409D07Rik	2210409D07Rik	chr18:57533825-57731065	CA1-AL-15	CA1-CR-15	NOTEST	0.0341328	0.123582	1.85623	0	1	1	no
2210409E12Rik	2210409E12Rik	2210409E12Rik	chr11:88972637-88973014	CA1-AL-15	CA1-CR-15	NOTEST	0.02933	0.0657282	1.16414	0	1	1	no
2210414B05Rik	2210414B05Rik	2210414B05Rik	chr4:3656505-3663108	CA1-AL-15	CA1-CR-15	NOTEST	0.00363778	0.00485541	0.416535	0	1	1	no
2210416O15Rik	2210416O15Rik	2210416O15Rik	chr11:88098057-88194140	CA1-AL-15	CA1-CR-15	OK	0.698193	0.778765	0.157562	0.081498	0.87705	0.999643	no
2210417A02Rik	2210417A02Rik	2210417A02Rik	chr5:148741839-148743139	CA1-AL-15	CA1-CR-15	NOTEST	0.0168995	0	#NAME?	0	1	1	no
2210417K05Rik	2210417K05Rik	2210417K05Rik	chr10:62268854-62379908	CA1-AL-15	CA1-CR-15	OK	0.922344	0.891274	-0.0494364	-0.00431148	0.9142	0.999643	no
2210420H20Rik	2210420H20Rik	2210420H20Rik	chr18:82754504-82759039	CA1-AL-15	CA1-CR-15	NOTEST	0.161902	0.103501	-0.645478	0	1	1	no
2300002M23Rik	2300002M23Rik	2300002M23Rik	chr17:35567484-35568945	CA1-AL-15	CA1-CR-15	NOTEST	0.0112793	0	#NAME?	0	1	1	no
2300003K06Rik	2300003K06Rik	2300003K06Rik	chr11:99837147-99838066	CA1-AL-15	CA1-CR-15	NOTEST	0	0	0	0	1	1	no
2300005B03Rik	2300005B03Rik	2300005B03Rik	chr15:74742838-74746687	CA1-AL-15	CA1-CR-15	NOTEST	0.0186261	0.0659426	1.82388	0	1	1	no
2300009A05Rik	2300009A05Rik	2300009A05Rik	chr9:63394446-63399244	CA1-AL-15	CA1-CR-15	OK	16.0966	18.526	0.202795	0.518176	0.3827	0.95069	no
2310001H17Rik	2310001H17Rik	2310001H17Rik	chr6:129232622-129238482	CA1-AL-15	CA1-CR-15	OK	0.343947	0.322318	-0.0937036	-0.0634149	0.86455	0.999643	no
2310001K24Rik	2310001K24Rik	2310001K24Rik	chr2:163468702-163473003	CA1-AL-15	CA1-CR-15	NOTEST	0.0658211	0.0842732	0.356524	0	1	1	no
2310002D06Rik	2310002D06Rik	2310002D06Rik	chr12:80507205-80517954	CA1-AL-15	CA1-CR-15	OK	2.90368	3.11205	0.0999783	0.166421	0.79095	0.999643	no
2310002J15Rik	2310002J15Rik	2310002J15Rik	chr2:25238818-25239897	CA1-AL-15	CA1-CR-15	NOTEST	0.145914	0.0850514	-0.77871	0	1	1	no
2310002L09Rik	2310002L09Rik	2310002L09Rik	chr4:73939370-73950846	CA1-AL-15	CA1-CR-15	NOTEST	0.0104931	0	#NAME?	0	1	1	no
2310003H01Rik	2310003H01Rik	2310003H01Rik	chr11:120369561-120378746	CA1-AL-15	CA1-CR-15	OK	5.883	5.99549	0.0273253	0.0654401	0.88155	0.999643	no
2310005A03Rik	2310005A03Rik	2310005A03Rik	chr2:155097790-155100079	CA1-AL-15	CA1-CR-15	NOTEST	0.102118	0.118003	0.208576	0	1	1	no
2310005E17Rik	2310005E17Rik	2310005E17Rik	chr13:98424109-98435065	CA1-AL-15	CA1-CR-15	NOTEST	0.0200968	0.0222649	0.147805	0	1	1	no
2310005G13Rik	2310005G13Rik	2310005G13Rik	chr16:57036966-57071346	CA1-AL-15	CA1-CR-15	NOTEST	0.0651981	0.0856244	0.393191	0	1	1	no
2310007B03Rik	2310007B03Rik	2310007B03Rik	chr1:93151354-93160948	CA1-AL-15	CA1-CR-15	NOTEST	0.0276678	0.0030671	-3.17326	0	1	1	no
2310007L24Rik	2310007L24Rik	2310007L24Rik	chr11:106374825-106377114	CA1-AL-15	CA1-CR-15	NOTEST	0.0970665	0.0462013	-1.07104	0	1	1	no
2310008H04Rik	2310008H04Rik	2310008H04Rik	chr16:15887285-16146833	CA1-AL-15	CA1-CR-15	OK	1.22877	1.91178	0.637704	0.580085	0.1058	0.610529	no
2310008H09Rik	2310008H09Rik	2310008H09Rik	chr7:118842217-118995211	CA1-AL-15	CA1-CR-15	OK	6.99544	7.9271	0.180378	0.220281	0.59145	0.999643	no
2310008N11Rik	2310008N11Rik	2310008N11Rik	chr8:26814596-26824423	CA1-AL-15	CA1-CR-15	NOTEST	0.0211556	0.0161304	-0.391265	0	1	1	no
2310009A05Rik	2310009A05Rik	2310009A05Rik	chr9:73039717-73042775	CA1-AL-15	CA1-CR-15	OK	14.5425	14.8949	0.0345434	0.0821088	0.8965	0.999643	no
2310009B15Rik	2310009B15Rik	2310009B15Rik	chr1:138851978-138856854	CA1-AL-15	CA1-CR-15	OK	9.35601	12.7492	0.446444	0.976343	0.0988	0.589832	no
2310010J17Rik	2310010J17Rik	2310010J17Rik	chr7:90124835-90129936	CA1-AL-15	CA1-CR-15	OK	4.84525	5.36327	0.146541	0.147598	0.6999	0.999643	no
2310010M20Rik	2310010M20Rik	2310010M20Rik	chr16:32271608-32274779	CA1-AL-15	CA1-CR-15	OK	0.79736	0.742642	-0.102564	-0.123148	0.7942	0.999643	no
2310011J03Rik	2310011J03Rik	2310011J03Rik	chr10:79697304-80369637	CA1-AL-15	CA1-CR-15	OK	17.813	19.6787	0.143709	0.0356524	0.93305	0.999643	no
2310014F07Rik	2310014F07Rik	2310014F07Rik	chr9:50488798-50505639	CA1-AL-15	CA1-CR-15	NOTEST	0.0381399	0.0947666	1.31308	0	1	1	no
2310014L17Rik	2310014L17Rik	2310014L17Rik	chr7:12927415-12931072	CA1-AL-15	CA1-CR-15	OK	0.351881	0.320161	-0.136289	-0.157816	0.7148	0.999643	no
2310015A10Rik	2310015A10Rik	2310015A10Rik	chr12:80120545-80132844	CA1-AL-15	CA1-CR-15	OK	2.64688	2.92983	0.146525	0.311518	0.45505	0.977895	no
2310015B20Rik	2310015B20Rik	2310015B20Rik	chr10:70204666-70219711	CA1-AL-15	CA1-CR-15	NOTEST	0.250987	0.2182	-0.201959	0	1	1	no
2310015D24Rik	2310015D24Rik	2310015D24Rik	chr16:13514130-13520419	CA1-AL-15	CA1-CR-15	NOTEST	0.0570895	0.0215847	-1.40321	0	1	1	no
2310016D03Rik	2310016D03Rik	2310016D03Rik	chr12:30410558-30467358	CA1-AL-15	CA1-CR-15	NOTEST	0	0.00918899	inf	0	1	1	no
2310020H05Rik	2310020H05Rik	2310020H05Rik	chr13:99076527-99087921	CA1-AL-15	CA1-CR-15	NOTEST	0.168647	0.209151	0.31054	0	1	1	no
2310022A10Rik	2310022A10Rik	2310022A10Rik	chr7:27553289-27582098	CA1-AL-15	CA1-CR-15	OK	13.042	12.4577	-0.0661257	-0.162038	0.69585	0.999643	no
2310030A07Rik	2310030A07Rik	2310030A07Rik	chr1:150319416-150346771	CA1-AL-15	CA1-CR-15	NOTEST	0.0258703	0.0357994	0.468636	0	1	1	no
2310030G06Rik	2310030G06Rik	2310030G06Rik	chr9:50739690-50746521	CA1-AL-15	CA1-CR-15	OK	2.72217	1.72902	-0.654803	-0.955419	0.04135	0.375647	no
2310033P09Rik	2310033P09Rik	2310033P09Rik	chr11:59208360-59210734	CA1-AL-15	CA1-CR-15	OK	12.5612	12.9041	0.0388466	0.0943941	0.839	0.999643	no
2310034C09Rik	2310034C09Rik	2310034C09Rik	chr16:88758846-88759789	CA1-AL-15	CA1-CR-15	NOTEST	0.00387598	0	#NAME?	0	1	1	no
2310034G01Rik	2310034G01Rik	2310034G01Rik	chr19:46348200-46348988	CA1-AL-15	CA1-CR-15	OK	0.954227	0.976886	0.0338573	0.0422579	0.9381	0.999643	no
2310034O05Rik	2310034O05Rik	2310034O05Rik	chr5:100210691-100218049	CA1-AL-15	CA1-CR-15	NOTEST	0.13819	0.112517	-0.296511	0	1	1	no
2310035C23Rik	2310035C23Rik	2310035C23Rik	chr1:105663860-105755131	CA1-AL-15	CA1-CR-15	OK	17.2198	17.0824	-0.0115573	-0.03524	0.93085	0.999643	no
2310036O22Rik	2310036O22Rik	2310036O22Rik	chr8:85026832-85030286	CA1-AL-15	CA1-CR-15	OK	61.98	72.5263	0.226702	0.807222	0.12115	0.654671	no
2310039H08Rik	2310039H08Rik	2310039H08Rik	chr17:46772634-46773407	CA1-AL-15	CA1-CR-15	OK	4.89809	5.21695	0.0909874	0.16235	0.7626	0.999643	no
2310039L15Rik	2310039L15Rik	2310039L15Rik	chr10:95336275-95363216	CA1-AL-15	CA1-CR-15	OK	2.26512	2.36457	0.0619923	0.0936829	0.8699	0.999643	no
2310040G24Rik	2310040G24Rik	2310040G24Rik	chr6:86483375-86488227	CA1-AL-15	CA1-CR-15	OK	1.97131	1.55305	-0.344056	-0.356312	0.3641	0.946136	no
2310042D19Rik	2310042D19Rik	2310042D19Rik	chr4:156215926-156221307	CA1-AL-15	CA1-CR-15	OK	0.922404	1.1862	0.362873	0.543265	0.19465	0.789225	no
2310042E22Rik	2310042E22Rik	2310042E22Rik	chr16:21152658-21153944	CA1-AL-15	CA1-CR-15	OK	0.98597	1.22782	0.31648	0.377467	0.43	0.967743	no
2310043L19Rik	2310043L19Rik	2310043L19Rik	chr1:177641541-177642943	CA1-AL-15	CA1-CR-15	NOTEST	0.0929838	0.0454371	-1.03311	0	1	1	no
2310043O21Rik	2310043O21Rik	2310043O21Rik	chr15:38549343-38594934	CA1-AL-15	CA1-CR-15	NOTEST	0.0102118	0.0187107	0.873628	0	1	1	no
2310044G17Rik	2310044G17Rik	2310044G17Rik	chr12:86947042-86965365	CA1-AL-15	CA1-CR-15	OK	29.5608	28.7528	-0.039986	-0.125202	0.76155	0.999643	no
2310045N01Rik	2310045N01Rik	2310045N01Rik	chr8:70139712-70147260	CA1-AL-15	CA1-CR-15	OK	23.3847	25.4033	0.119448	0.321663	0.56805	0.999643	no
2310047M10Rik	2310047M10Rik	2310047M10Rik	chr11:69059774-69061576	CA1-AL-15	CA1-CR-15	OK	17.4737	18.2912	0.0659643	0.191588	0.68565	0.999643	no
2310050B05Rik	2310050B05Rik	2310050B05Rik	chr10:81194690-81230779	CA1-AL-15	CA1-CR-15	OK	3.54132	3.09168	-0.195897	-0.0577201	0.95275	0.999643	no
2310050C09Rik	2310050C09Rik	2310050C09Rik	chr3:92868358-92870205	CA1-AL-15	CA1-CR-15	NOTEST	0	0	0	0	1	1	no
2310057J18Rik	2310057J18Rik	2310057J18Rik	chr10:28972287-28986306	CA1-AL-15	CA1-CR-15	NOTEST	0.00797355	0.0207385	1.37902	0	1	1	no
2310057M21Rik	2310057M21Rik	2310057M21Rik	chr7:131342717-131362698	CA1-AL-15	CA1-CR-15	OK	9.57099	9.33058	-0.0367025	-0.0915742	0.8357	0.999643	no
2310057N15Rik	2310057N15Rik	2310057N15Rik	chr16:88773180-88774206	CA1-AL-15	CA1-CR-15	NOTEST	0.00388541	0	#NAME?	0	1	1	no
2310061I04Rik	2310061I04Rik	2310061I04Rik	chr17:35892676-35897378	CA1-AL-15	CA1-CR-15	OK	40.5212	39.5257	-0.0358832	-0.116709	0.80775	0.999643	no
2310061J03Rik	2310061J03Rik	2310061J03Rik	chr16:55973267-56008912	CA1-AL-15	CA1-CR-15	OK	2.44907	2.80584	0.196201	0.130541	0.80175	0.999643	no
2310061N02Rik	2310061N02Rik	2310061N02Rik	chr16:88707170-88707962	CA1-AL-15	CA1-CR-15	NOTEST	0	0	0	0	1	1	no
2310065F04Rik	2310065F04Rik	2310065F04Rik	chr11:67112460-67120080	CA1-AL-15	CA1-CR-15	NOTEST	0.0351795	0.00791682	-2.15174	0	1	1	no
2310067B10Rik	2310067B10Rik	2310067B10Rik	chr11:115765432-115799033	CA1-AL-15	CA1-CR-15	OK	18.63	17.2655	-0.10973	-0.350909	0.4125	0.963081	no
2310068J16Rik	2310068J16Rik	2310068J16Rik	chr15:99970073-100016358	CA1-AL-15	CA1-CR-15	OK	0.28384	0.21241	-0.418222	-0.0872913	0.87665	0.999643	no
2310069B03Rik	2310069B03Rik	2310069B03Rik	chr6:82877865-82881853	CA1-AL-15	CA1-CR-15	NOTEST	0.00316354	0	#NAME?	0	1	1	no
2310069G16Rik	2310069G16Rik	2310069G16Rik	chr15:44671855-44805829	CA1-AL-15	CA1-CR-15	OK	3.97792	4.11243	0.0479753	0.0233822	0.9548	0.999643	no
2310079G19Rik	2310079G19Rik	2310079G19Rik	chr16:88626787-88627666	CA1-AL-15	CA1-CR-15	NOTEST	0	0	0	0	1	1	no
2310081J21Rik	2310081J21Rik	2310081J21Rik	chr13:50679169-50680224	CA1-AL-15	CA1-CR-15	NOTEST	0	0	0	0	1	1	no
2410002F23Rik	2410002F23Rik	2410002F23Rik	chr7:44246721-44252319	CA1-AL-15	CA1-CR-15	OK	36.5718	33.1748	-0.140644	-0.453842	0.30465	0.904042	no
2410003L11Rik	2410003L11Rik	2410003L11Rik	chr11:97598510-97622893	CA1-AL-15	CA1-CR-15	NOTEST	0.0743912	0.0296773	-1.32577	0	1	1	no
2410004B18Rik	2410004B18Rik	2410004B18Rik	chr3:145938031-145944275	CA1-AL-15	CA1-CR-15	OK	23.6294	26.2578	0.152163	0.431303	0.38015	0.950459	no
2410004I01Rik	2410004I01Rik	2410004I01Rik	chr11:102958299-102964154	CA1-AL-15	CA1-CR-15	OK	0.548835	0.433966	-0.338791	-0.363976	0.4747	0.986249	no
2410004N09Rik	2410004N09Rik	2410004N09Rik	chr18:33794891-33795989	CA1-AL-15	CA1-CR-15	OK	14.6337	17.4861	0.256912	0.363427	0.36095	0.943192	no
2410004P03Rik	2410004P03Rik	2410004P03Rik	chr12:17004957-17011727	CA1-AL-15	CA1-CR-15	OK	1.14321	0.857199	-0.41539	-0.459601	0.25195	0.865665	no
2410006H16Rik	2410006H16Rik	2410006H16Rik	chr11:62602876-62604806	CA1-AL-15	CA1-CR-15	OK	45.9495	55.3134	0.267581	0.907608	0.17015	0.748077	no
2410007B07Rik	2410007B07Rik	2410007B07Rik	chr3:75647440-75655731	CA1-AL-15	CA1-CR-15	OK	0.507232	0.48321	-0.0699956	-0.0737824	0.87965	0.999643	no
2410012E07Rik	2410012E07Rik	2410012E07Rik	chr14:70852932-70873954	CA1-AL-15	CA1-CR-15	NOTEST	0.023809	0.0339716	0.512823	0	1	1	no
2410012M07Rik	2410012M07Rik	2410012M07Rik	chr9:98864766-98866580	CA1-AL-15	CA1-CR-15	NOTEST	0.00815227	0	#NAME?	0	1	1	no
2410015M20Rik	2410015M20Rik	2410015M20Rik	chr17:56607451-56609771	CA1-AL-15	CA1-CR-15	OK	55.9697	59.8671	0.0971178	0.32795	0.53255	0.997929	no
2410016O06Rik	2410016O06Rik	2410016O06Rik	chr12:83950607-83952953	CA1-AL-15	CA1-CR-15	OK	7.90618	7.47479	-0.0809483	-0.199261	0.66085	0.999643	no
2410017I17Rik	2410017I17Rik	2410017I17Rik	chr17:36145017-36162374	CA1-AL-15	CA1-CR-15	NOTEST	0.0250683	0.0119565	-1.06807	0	1	1	no
2410018L13Rik	2410018L13Rik	2410018L13Rik	chr12:22953996-23010243	CA1-AL-15	CA1-CR-15	OK	6.61714	6.41701	-0.0443057	-0.0915089	0.8449	0.999643	no
2410018M08Rik	2410018M08Rik	2410018M08Rik	chr5:129895722-129903622	CA1-AL-15	CA1-CR-15	OK	2.77354	2.25394	-0.299279	-0.519941	0.2253	0.831233	no
2410021H03Rik	2410021H03Rik	2410021H03Rik	chr17:69156809-69289987	CA1-AL-15	CA1-CR-15	OK	2.2411	1.49115	-0.58778	-0.128002	0.76525	0.999643	no
2410057H14Rik	2410057H14Rik	2410057H14Rik	chr3:102720230-102772310	CA1-AL-15	CA1-CR-15	OK	0.438157	0.384634	-0.187958	-0.034209	0.94915	0.999643	no
2410066E13Rik	2410066E13Rik	2410066E13Rik	chr6:54681771-54700406	CA1-AL-15	CA1-CR-15	OK	33.2225	41.8295	0.332359	1.07794	0.01905	0.23243	no
2410076I21Rik	2410076I21Rik	2410076I21Rik	chr9:58582239-58741559	CA1-AL-15	CA1-CR-15	OK	0.914187	0.72727	-0.329998	-0.0372842	0.92955	0.999643	no
2410088K16Rik	2410088K16Rik	2410088K16Rik	chr1:88754889-88755733	CA1-AL-15	CA1-CR-15	NOTEST	0.174194	0.13862	-0.329553	0	1	1	no
2410089E03Rik	2410089E03Rik	2410089E03Rik	chr15:8169105-8271158	CA1-AL-15	CA1-CR-15	OK	10.576	10.047	-0.0740295	-0.231232	0.5694	0.999643	no
2410114N07Rik	2410114N07Rik	2410114N07Rik	chr4:34909788-34911481	CA1-AL-15	CA1-CR-15	OK	0.47574	0.480361	0.0139466	0.0150641	0.97825	0.999643	no
2410124H12Rik	2410124H12Rik	2410124H12Rik	chr16:92478741-92497365	CA1-AL-15	CA1-CR-15	NOTEST	0.0336834	0.124549	1.8866	0	1	1	no
2410127L17Rik	2410127L17Rik	2410127L17Rik	chr19:18670779-18704792	CA1-AL-15	CA1-CR-15	OK	5.99979	6.96872	0.215982	0.479266	0.2821	0.8903	no
2410131K14Rik	2410131K14Rik	2410131K14Rik	chr5:118245226-118263114	CA1-AL-15	CA1-CR-15	OK	10.1285	11.1341	0.136564	0.362683	0.4034	0.960212	no
2410137F16Rik	2410137F16Rik	2410137F16Rik	chr5:116438721-116591817	CA1-AL-15	CA1-CR-15	OK	1.13163	0.737323	-0.618037	-0.368784	0.4082	0.963041	no
2410137M14Rik	2410137M14Rik	2410137M14Rik	chr17:36977700-36981237	CA1-AL-15	CA1-CR-15	OK	0.542814	0.284808	-0.930467	-0.925993	0.07545	0.518144	no
2410141K09Rik	2410141K09Rik	2410141K09Rik	chr13:66418113-66441118	CA1-AL-15	CA1-CR-15	NOTEST	0.324247	0.218483	-0.569574	0	1	1	no
2500004C02Rik	2500004C02Rik	2500004C02Rik	chr2:153341156-153345810	CA1-AL-15	CA1-CR-15	OK	4.62192	4.71148	0.027687	0.0541646	0.90335	0.999643	no
2510002D24Rik	2510002D24Rik	2510002D24Rik	chr16:18836579-18840113	CA1-AL-15	CA1-CR-15	OK	14.0234	12.1868	-0.202524	-0.491431	0.2914	0.89342	no
2510003D18Rik	2510003D18Rik	2510003D18Rik	chr3:153844246-153853615	CA1-AL-15	CA1-CR-15	NOTEST	0.0599375	0.0632415	0.0774107	0	1	1	no
2510003E04Rik	2510003E04Rik	2510003E04Rik	chr10:62558469-62578457	CA1-AL-15	CA1-CR-15	OK	72.8766	80.7945	0.148801	0.516032	0.23505	0.843908	no
2510009E07Rik	2510009E07Rik	2510009E07Rik	chr16:21649044-21694665	CA1-AL-15	CA1-CR-15	OK	16.1653	15.1564	-0.0929758	-0.289033	0.4876	0.991847	no
2510039O18Rik	2510039O18Rik	2510039O18Rik	chr4:147940894-147947314	CA1-AL-15	CA1-CR-15	OK	13.6749	13.5458	-0.0136808	-0.0395803	0.92915	0.999643	no
2510049J12Rik	2510049J12Rik	2510049J12Rik	chr6:115583546-115592576	CA1-AL-15	CA1-CR-15	OK	1.11949	0.920729	-0.281993	-0.387937	0.356	0.941687	no
2600006L11Rik	2600006L11Rik	2600006L11Rik	chr9:64080760-64088045	CA1-AL-15	CA1-CR-15	NOTEST	0.113866	0	#NAME?	0	1	1	no
2610001J05Rik	2610001J05Rik	2610001J05Rik	chr6:13869073-13871483	CA1-AL-15	CA1-CR-15	OK	14.458	18.7135	0.372215	1.01447	0.02125	0.249507	no
2610002J02Rik	2610002J02Rik	2610002J02Rik	chr4:155249965-155256687	CA1-AL-15	CA1-CR-15	OK	14.7598	15.2864	0.0505776	0.106589	0.7931	0.999643	no
2610002M06Rik	2610002M06Rik	2610002M06Rik	chrX:107782751-107872911	CA1-AL-15	CA1-CR-15	OK	15.518	13.6785	-0.182034	-0.542843	0.1767	0.762957	no
2610005L07Rik	2610005L07Rik	2610005L07Rik	chr8:20385781-20424814	CA1-AL-15	CA1-CR-15	OK	17.6053	17.1269	-0.0397462	-0.120933	0.768	0.999643	no
2610008E11Rik	2610008E11Rik	2610008E11Rik	chr10:79064373-79097600	CA1-AL-15	CA1-CR-15	OK	8.27197	8.54512	0.0468691	0.124716	0.7591	0.999643	no
2610015P09Rik	2610015P09Rik	2610015P09Rik	chr16:43889901-43964314	CA1-AL-15	CA1-CR-15	OK	2.32995	2.07293	-0.168628	-0.304759	0.45285	0.977895	no
2610016A17Rik	2610016A17Rik	2610016A17Rik	chr19:25671133-25672239	CA1-AL-15	CA1-CR-15	NOTEST	0.114945	0.241661	1.07204	0	1	1	no
2610018G03Rik	2610018G03Rik	2610018G03Rik	chrX:50841435-50891850	CA1-AL-15	CA1-CR-15	OK	3.02854	4.31193	0.509712	0.931958	0.03095	0.315817	no
2610019E17Rik	2610019E17Rik	2610019E17Rik	chr17:24528250-24528744	CA1-AL-15	CA1-CR-15	OK	16.4834	19.8758	0.270001	0.834115	0.398	0.958475	no
2610019F03Rik	2610019F03Rik	2610019F03Rik	chr8:13952007-13974777	CA1-AL-15	CA1-CR-15	OK	8.69148	8.1132	-0.0993295	-0.243996	0.58015	0.999643	no
2610020C07Rik	2610020C07Rik	2610020C07Rik	chr16:11203382-11254325	CA1-AL-15	CA1-CR-15	OK	0.631984	0.505654	-0.32174	-0.0919395	0.84395	0.999643	no
2610020H08Rik	2610020H08Rik	2610020H08Rik	chr7:119794129-119848941	CA1-AL-15	CA1-CR-15	OK	0.536265	0.471909	-0.184437	-0.191842	0.6368	0.999643	no
2610027K06Rik	2610027K06Rik	2610027K06Rik	chr11:85353163-85832388	CA1-AL-15	CA1-CR-15	OK	1.19012	1.3162	0.145279	0.0864605	0.8329	0.999643	no
2610028E06Rik	2610028E06Rik	2610028E06Rik	chr4:125887850-125922310	CA1-AL-15	CA1-CR-15	NOTEST	0.0975189	0.0587742	-0.7305	0	1	1	no
2610028H24Rik	2610028H24Rik	2610028H24Rik	chr10:76449080-76515857	CA1-AL-15	CA1-CR-15	NOTEST	0.0356368	0.014304	-1.31695	0	1	1	no
2610034B18Rik	2610034B18Rik	2610034B18Rik	chr7:79925358-79935264	CA1-AL-15	CA1-CR-15	OK	9.59511	8.73248	-0.135909	-0.333205	0.44935	0.976166	no
2610034M16Rik	2610034M16Rik	2610034M16Rik	chr17:58878807-58991375	CA1-AL-15	CA1-CR-15	OK	0.819402	0.506424	-0.694226	-0.911716	0.02545	0.281954	no
2610035D17Rik	2610035D17Rik	2610035D17Rik	chr11:113043905-113201838	CA1-AL-15	CA1-CR-15	OK	6.15849	7.53264	0.29058	0.641356	0.16005	0.733278	no
2610035F20Rik	2610035F20Rik	2610035F20Rik	chr14:122470376-122475199	CA1-AL-15	CA1-CR-15	OK	0.88925	0.905769	0.0265551	0.0323061	0.94725	0.999643	no
2610037D02Rik	2610037D02Rik	2610037D02Rik	chr15:96182799-96203470	CA1-AL-15	CA1-CR-15	NOTEST	0.142967	0.118765	-0.267565	0	1	1	no
2610044O15Rik8	2610044O15Rik8	2610044O15Rik8	chr8:129216614-129234003	CA1-AL-15	CA1-CR-15	OK	10.3024	9.39425	-0.133127	-0.305675	0.5028	0.994614	no
2610100L16Rik	2610100L16Rik	2610100L16Rik	chr3:17789920-17800071	CA1-AL-15	CA1-CR-15	OK	5.36047	4.24437	-0.33681	-0.623815	0.18645	0.777471	no
2610203C20Rik	2610203C20Rik	2610203C20Rik	chr9:41581338-41592487	CA1-AL-15	CA1-CR-15	OK	18.5749	16.1052	-0.205832	-0.545053	0.1706	0.748812	no
2610203C22Rik	2610203C22Rik	2610203C22Rik	chr1:9548045-9631092	CA1-AL-15	CA1-CR-15	OK	0.783051	0.622948	-0.329995	-0.0574898	0.91715	0.999643	no
2610204G22Rik	2610204G22Rik	2610204G22Rik	chr4:155761191-155763560	CA1-AL-15	CA1-CR-15	OK	0.792165	0.890321	0.168525	0.152882	0.7037	0.999643	no
2610206C17Rik	2610206C17Rik	2610206C17Rik	chr7:84689639-84776549	CA1-AL-15	CA1-CR-15	NOTEST	0.0897311	0.123859	0.465017	0	1	1	no
2610301B20Rik	2610301B20Rik	2610301B20Rik	chr4:10874497-10899423	CA1-AL-15	CA1-CR-15	OK	21.6699	24.2839	0.16431	0.491053	0.26195	0.875409	no
2610301G19Rik	2610301G19Rik	2610301G19Rik	chr14:70100144-70153791	CA1-AL-15	CA1-CR-15	OK	32.9271	33.0874	0.00700824	0.0210002	0.96035	0.999643	no
2610305D13Rik	2610305D13Rik	2610305D13Rik	chr4:147611935-147642508	CA1-AL-15	CA1-CR-15	OK	0.454922	0.406848	-0.161129	-0.184225	0.67245	0.999643	no
2610306M01Rik	2610306M01Rik	2610306M01Rik	chr6:86848406-86849440	CA1-AL-15	CA1-CR-15	OK	6.33922	6.99973	0.142993	0.280252	0.55595	0.999643	no
2610307P16Rik	2610307P16Rik	2610307P16Rik	chr13:28460033-28885422	CA1-AL-15	CA1-CR-15	NOTEST	0.0415428	0.0336473	-0.304109	0	1	1	no
2610316D01Rik	2610316D01Rik	2610316D01Rik	chr3:45280438-45378260	CA1-AL-15	CA1-CR-15	OK	6.46015	4.2152	-0.615968	-1.08993	0.0256	0.282239	no
2610318N02Rik	2610318N02Rik	2610318N02Rik	chr16:17113397-17125106	CA1-AL-15	CA1-CR-15	OK	0.889148	0.726638	-0.291188	-0.303224	0.4549	0.977895	no
2610507B11Rik	2610507B11Rik	2610507B11Rik	chr11:78261753-78290625	CA1-AL-15	CA1-CR-15	OK	48.6045	54.4211	0.163076	0.534426	0.18965	0.781305	no
2610507I01Rik	2610507I01Rik	2610507I01Rik	chr11:59197792-59202431	CA1-AL-15	CA1-CR-15	OK	1.52947	1.32899	-0.202709	-0.308738	0.4604	0.978796	no
2610524H06Rik	2610524H06Rik	2610524H06Rik	chr5:114821936-114823468	CA1-AL-15	CA1-CR-15	OK	16.7117	15.8496	-0.0764118	-0.190854	0.69895	0.999643	no
2610528A11Rik	2610528A11Rik	2610528A11Rik	chr14:37102139-37110101	CA1-AL-15	CA1-CR-15	OK	0.481705	0.600057	0.316952	0.338204	0.52435	0.996348	no
2610528J11Rik	2610528J11Rik	2610528J11Rik	chr4:118527274-118530217	CA1-AL-15	CA1-CR-15	NOTEST	0.0307846	0.0201829	-0.609076	0	1	1	no
2700029M09Rik	2700029M09Rik	2700029M09Rik	chr8:60890450-60907572	CA1-AL-15	CA1-CR-15	OK	34.5201	37.9125	0.135236	0.416024	0.3722	0.947301	no
2700038G22Rik	2700038G22Rik	2700038G22Rik	chr5:23787743-24161231	CA1-AL-15	CA1-CR-15	OK	3.29437	3.0173	-0.126741	-0.0657723	0.8917	0.999643	no
2700046A07Rik	2700046A07Rik	2700046A07Rik	chr18:62751673-62756347	CA1-AL-15	CA1-CR-15	NOTEST	0.177323	0.156918	-0.176371	0	1	1	no
2700046G09Rik	2700046G09Rik	2700046G09Rik	chr19:32389215-32391184	CA1-AL-15	CA1-CR-15	OK	2.0695	1.42079	-0.542592	-0.792637	0.0807	0.53457	no
2700049A03Rik	2700049A03Rik	2700049A03Rik	chr12:71136847-71243303	CA1-AL-15	CA1-CR-15	OK	2.33352	2.40332	0.0425204	0.0856223	0.83345	0.999643	no
2700050L05Rik	2700050L05Rik	2700050L05Rik	chr7:133637674-133673017	CA1-AL-15	CA1-CR-15	OK	8.39913	8.57115	0.0292491	0.0825905	0.8425	0.999643	no
2700054A10Rik	2700054A10Rik	2700054A10Rik	chr17:13487020-13554094	CA1-AL-15	CA1-CR-15	OK	2.31353	1.7562	-0.397639	-0.732781	0.08015	0.533477	no
2700060E02Rik	2700060E02Rik	2700060E02Rik	chr14:19751256-19823823	CA1-AL-15	CA1-CR-15	OK	38.6439	44.1252	0.191364	0.521069	0.19055	0.783186	no
2700062C07Rik	2700062C07Rik	2700062C07Rik	chr18:24470870-24477767	CA1-AL-15	CA1-CR-15	OK	14.5968	14.5762	-0.00203481	-0.0049239	0.9927	0.999643	no
2700069I18Rik	2700069I18Rik	2700069I18Rik	chr3:5177827-5415855	CA1-AL-15	CA1-CR-15	OK	0.479938	0.472198	-0.0234561	-0.0078477	0.98885	0.999643	no
2700070H01Rik	2700070H01Rik	2700070H01Rik	chr14:63055072-63058149	CA1-AL-15	CA1-CR-15	OK	0.410732	0.406499	-0.0149467	-0.0162643	0.97255	0.999643	no
2700081L22Rik	2700081L22Rik	2700081L22Rik	chr4:52430283-52438964	CA1-AL-15	CA1-CR-15	OK	0.703806	0.724453	0.0417141	0.047948	0.9336	0.999643	no
2700081O15Rik	2700081O15Rik	2700081O15Rik	chr19:7417624-7483291	CA1-AL-15	CA1-CR-15	OK	10.7326	13.2213	0.30086	0.197423	0.65155	0.999643	no
2700086A05Rik	2700086A05Rik	2700086A05Rik	chr6:52169061-52213597	CA1-AL-15	CA1-CR-15	NOTEST	0	0	0	0	1	1	no
2700089E24Rik	2700089E24Rik	2700089E24Rik	chr6:133105238-133110899	CA1-AL-15	CA1-CR-15	OK	63.7416	63.9182	0.00399193	0.0119424	0.9757	0.999643	no
2700089I24Rik	2700089I24Rik	2700089I24Rik	chr19:59493135-59559391	CA1-AL-15	CA1-CR-15	NOTEST	0.0850621	0.0992022	0.221854	0	1	1	no
2700094K13Rik	2700094K13Rik	2700094K13Rik	chr2:84669220-84670708	CA1-AL-15	CA1-CR-15	OK	27.3329	22.7579	-0.264271	-0.529405	0.19765	0.795302	no
2700097O09Rik	2700097O09Rik	2700097O09Rik	chr12:55045660-55080110	CA1-AL-15	CA1-CR-15	OK	5.78712	5.3408	-0.115791	-0.181565	0.65275	0.999643	no
2700099C18Rik	2700099C18Rik	2700099C18Rik	chr17:94750099-94834799	CA1-AL-15	CA1-CR-15	OK	1.08655	0.919737	-0.240463	-0.137302	0.77095	0.999643	no
2810001G20Rik	2810001G20Rik	2810001G20Rik	chr11:64079483-64083259	CA1-AL-15	CA1-CR-15	OK	9.89798	11.8702	0.262138	0.576521	0.24715	0.857459	no
2810002D19Rik	2810002D19Rik	2810002D19Rik	chr2:94406706-94411680	CA1-AL-15	CA1-CR-15	OK	2.11421	2.00954	-0.0732562	-0.110043	0.8083	0.999643	no
2810004N23Rik	2810004N23Rik	2810004N23Rik	chr8:124839354-124863029	CA1-AL-15	CA1-CR-15	OK	10.4278	11.3484	0.122044	0.285843	0.5253	0.996348	no
2810006K23Rik	2810006K23Rik	2810006K23Rik	chr5:124250958-124341844	CA1-AL-15	CA1-CR-15	OK	7.25272	9.68769	0.41763	0.511629	0.1947	0.789225	no
2810007J24Rik	2810007J24Rik	2810007J24Rik	chr7:14410685-14446587	CA1-AL-15	CA1-CR-15	NOTEST	0.00237311	0	#NAME?	0	1	1	no
2810008D09Rik	2810008D09Rik	2810008D09Rik	chr11:117076782-117078955	CA1-AL-15	CA1-CR-15	OK	32.8193	33.1644	0.0150947	0.0460345	0.93545	0.999643	no
2810011L19Rik	2810011L19Rik	2810011L19Rik	chr12:105336593-105383932	CA1-AL-15	CA1-CR-15	OK	5.89204	6.79966	0.206696	0.50047	0.2467	0.856901	no
2810013P06Rik	2810013P06Rik	2810013P06Rik	chr8:123042574-123044602	CA1-AL-15	CA1-CR-15	OK	12.406	13.855	0.159364	0.423329	0.33245	0.923472	no
2810021J22Rik	2810021J22Rik	2810021J22Rik	chr11:58867239-58884338	CA1-AL-15	CA1-CR-15	OK	3.43518	3.4709	0.0149245	0.0334406	0.9355	0.999643	no
2810025M15Rik	2810025M15Rik	2810025M15Rik	chr1:157135182-157420236	CA1-AL-15	CA1-CR-15	OK	11.1198	13.0729	0.233445	0.173055	0.6624	0.999643	no
2810029C07Rik	2810029C07Rik	2810029C07Rik	chr12:111572316-111574402	CA1-AL-15	CA1-CR-15	OK	5.19596	5.50703	0.0838829	0.170976	0.6961	0.999643	no
2810032G03Rik	2810032G03Rik	2810032G03Rik	chr12:5376501-5416132	CA1-AL-15	CA1-CR-15	OK	5.23609	5.71082	0.125207	0.234894	0.5997	0.999643	no
2810047C21Rik1	2810047C21Rik1	2810047C21Rik1	chr7:8086046-8093037	CA1-AL-15	CA1-CR-15	OK	1.72018	1.40161	-0.295477	-0.414184	0.3571	0.942353	no
2810049E08Rik	2810049E08Rik	2810049E08Rik	chr13:83891207-83928710	CA1-AL-15	CA1-CR-15	OK	5.90675	5.1113	-0.208673	-0.378327	0.4162	0.964855	no
2810055G20Rik	2810055G20Rik	2810055G20Rik	chr16:77329327-77558428	CA1-AL-15	CA1-CR-15	OK	0.395874	0.487298	0.299764	0.361635	0.40025	0.95985	no
2810403A07Rik	2810403A07Rik	2810403A07Rik	chr3:88685793-88712933	CA1-AL-15	CA1-CR-15	OK	24.0649	26.66	0.147747	0.468172	0.2736	0.884082	no
2810403D21Rik	2810403D21Rik	2810403D21Rik	chrX:108834477-108886896	CA1-AL-15	CA1-CR-15	OK	0.733409	0.647783	-0.179106	-0.20508	0.68315	0.999643	no
2810404M03Rik	2810404M03Rik	2810404M03Rik	chr8:41827266-42046202	CA1-AL-15	CA1-CR-15	NOTEST	0.0207174	0.0764048	1.88282	0	1	1	no
2810405F15Rik	2810405F15Rik	2810405F15Rik	chr2:116074547-116076096	CA1-AL-15	CA1-CR-15	OK	1.0391	0.471055	-1.14136	-1.36052	0.0045	0.0907881	no
2810407C02Rik	2810407C02Rik	2810407C02Rik	chr3:58576657-58593546	CA1-AL-15	CA1-CR-15	OK	61.8915	64.7532	0.065209	0.220976	0.59845	0.999643	no
2810408A11Rik	2810408A11Rik	2810408A11Rik	chr11:69897357-69900986	CA1-AL-15	CA1-CR-15	NOTEST	0.224412	0.185173	-0.277276	0	1	1	no
2810408I11Rik	2810408I11Rik	2810408I11Rik	chr1:64679868-64690659	CA1-AL-15	CA1-CR-15	OK	0.499652	0.428663	-0.221081	-0.22874	0.6668	0.999643	no
2810408M09Rik	2810408M09Rik	2810408M09Rik	chr2:165490111-165493314	CA1-AL-15	CA1-CR-15	OK	8.64136	9.66091	0.160901	0.385946	0.38735	0.951549	no
2810410L24Rik	2810410L24Rik	2810410L24Rik	chr11:120186649-120189856	CA1-AL-15	CA1-CR-15	OK	1.92976	2.03202	0.0744973	0.115151	0.7997	0.999643	no
2810417H13Rik	2810417H13Rik	2810417H13Rik	chr9:65828925-65908794	CA1-AL-15	CA1-CR-15	OK	0.328725	0.258097	-0.348966	-0.104525	0.79665	0.999643	no
2810428I15Rik	2810428I15Rik	2810428I15Rik	chr8:70504295-70506739	CA1-AL-15	CA1-CR-15	OK	51.6124	54.2484	0.0718639	0.243979	0.6629	0.999643	no
2810429I04Rik	2810429I04Rik	2810429I04Rik	chr13:3478302-3492398	CA1-AL-15	CA1-CR-15	OK	1.73956	1.24516	-0.482392	-0.663498	0.24535	0.855925	no
2810433D01Rik	2810433D01Rik	2810433D01Rik	chr11:102619506-102624416	CA1-AL-15	CA1-CR-15	NOTEST	0.242623	0.0856416	-1.50233	0	1	1	no
2810442I21Rik	2810442I21Rik	2810442I21Rik	chr11:16936722-16951093	CA1-AL-15	CA1-CR-15	NOTEST	0.0733014	0.0841643	0.199368	0	1	1	no
2810442N19Rik	2810442N19Rik	2810442N19Rik	chr1:161987301-162478034	CA1-AL-15	CA1-CR-15	OK	0.281205	0.289129	0.0400892	0.00427995	0.94425	0.999643	no
2810454H06Rik	2810454H06Rik	2810454H06Rik	chr6:134897960-134900785	CA1-AL-15	CA1-CR-15	OK	0.291349	0.234252	-0.314684	-0.337332	0.44085	0.974967	no
2810459M11Rik	2810459M11Rik	2810459M11Rik	chr1:86045862-86055456	CA1-AL-15	CA1-CR-15	OK	5.31739	7.11203	0.419543	0.957412	0.0192	0.233723	no
2810468N07Rik	2810468N07Rik	2810468N07Rik	chr17:25570810-25575043	CA1-AL-15	CA1-CR-15	OK	16.3082	15.8001	-0.0456615	-0.118641	0.80305	0.999643	no
2810471M01Rik	2810471M01Rik	2810471M01Rik	chr11:28681563-28693276	CA1-AL-15	CA1-CR-15	NOTEST	0.0706103	0.0742205	0.0719382	0	1	1	no
2810474O19Rik	2810474O19Rik	2810474O19Rik	chr6:149309413-149335663	CA1-AL-15	CA1-CR-15	OK	2.81917	2.87837	0.0299816	0.0670674	0.86745	0.999643	no
2900002K06Rik	2900002K06Rik	2900002K06Rik	chrX:8138974-8147963	CA1-AL-15	CA1-CR-15	OK	0.722904	0.685889	-0.0758292	-0.016308	0.9685	0.999643	no
2900005J15Rik	2900005J15Rik	2900005J15Rik	chr5:25100974-25103007	CA1-AL-15	CA1-CR-15	OK	2.17073	1.74319	-0.31645	-0.491801	0.26285	0.876522	no
2900008C10Rik	2900008C10Rik	2900008C10Rik	chrX:12036737-12160355	CA1-AL-15	CA1-CR-15	OK	3.92192	3.62428	-0.113866	-0.104188	0.80795	0.999643	no
2900009J06Rik	2900009J06Rik	2900009J06Rik	chr1:127729412-127774054	CA1-AL-15	CA1-CR-15	OK	2.47271	2.69051	0.121785	0.0933907	0.8106	0.999643	no
2900011O08Rik	2900011O08Rik	2900011O08Rik	chr16:13981701-14101494	CA1-AL-15	CA1-CR-15	OK	132.963	126.165	-0.0757176	-0.239343	0.5427	0.999643	no
2900026A02Rik	2900026A02Rik	2900026A02Rik	chr5:113086322-113163313	CA1-AL-15	CA1-CR-15	OK	15.1387	15.7685	0.0588077	0.183863	0.65655	0.999643	no
2900041M22Rik	2900041M22Rik	2900041M22Rik	chr11:117611246-117613417	CA1-AL-15	CA1-CR-15	OK	0.854889	1.09435	0.356259	0.437854	0.3501	0.935444	no
2900052N01Rik	2900052N01Rik	2900052N01Rik	chr9:46913602-46927366	CA1-AL-15	CA1-CR-15	OK	27.1468	28.5404	0.0722249	0.216332	0.6098	0.999643	no
2900055J20Rik	2900055J20Rik	2900055J20Rik	chr18:40256961-40257687	CA1-AL-15	CA1-CR-15	OK	8.18496	7.09365	-0.206448	-0.405734	0.4555	0.977895	no
2900056M20Rik	2900056M20Rik	2900056M20Rik	chrX:152294827-152327493	CA1-AL-15	CA1-CR-15	OK	15.4909	14.4453	-0.100813	-0.298046	0.4723	0.985901	no
2900057B20Rik	2900057B20Rik	2900057B20Rik	chr18:75820177-76148564	CA1-AL-15	CA1-CR-15	NOTEST	0	0	0	0	1	1	no
2900060B14Rik	2900060B14Rik	2900060B14Rik	chr1:118389057-118609462	CA1-AL-15	CA1-CR-15	NOTEST	0.0247763	0.0230076	-0.106851	0	1	1	no
2900076A07Rik	2900076A07Rik	2900076A07Rik	chr7:81523549-81531498	CA1-AL-15	CA1-CR-15	OK	7.29083	7.40476	0.0223713	0.0430853	0.9317	0.999643	no
2900079G21Rik	2900079G21Rik	2900079G21Rik	chr9:112065090-112348925	CA1-AL-15	CA1-CR-15	OK	12.4007	12.305	-0.0111796	-0.00644232	0.98925	0.999643	no
2900092C05Rik	2900092C05Rik	2900092C05Rik	chr7:12512550-12556321	CA1-AL-15	CA1-CR-15	NOTEST	0.0114091	0.00502345	-1.18343	0	1	1	no
2900092D14Rik	2900092D14Rik	2900092D14Rik	chr1:42700335-42703176	CA1-AL-15	CA1-CR-15	OK	9.03233	10.2175	0.177874	0.46683	0.288	0.891439	no
2900093L17Rik	2900093L17Rik	2900093L17Rik	chr4:45184905-45285936	CA1-AL-15	CA1-CR-15	NOTEST	0.104615	0.123912	0.244232	0	1	1	no
2900097C17Rik	2900097C17Rik	2900097C17Rik	chr2:156388062-156392979	CA1-AL-15	CA1-CR-15	OK	297.127	313.147	0.0757597	0.223184	0.59795	0.999643	no
3000002C10Rik	3000002C10Rik	3000002C10Rik	chr9:109830153-109831431	CA1-AL-15	CA1-CR-15	OK	3.88345	3.29071	-0.238938	-0.399501	0.38095	0.95069	no
3010001F23Rik	3010001F23Rik	3010001F23Rik	chrX:152368571-152416702	CA1-AL-15	CA1-CR-15	OK	2.85226	2.55607	-0.158177	-0.187387	0.6333	0.999643	no
3010026O09Rik	3010026O09Rik	3010026O09Rik	chr11:50174850-50200115	CA1-AL-15	CA1-CR-15	OK	10.468	10.1276	-0.047695	-0.106087	0.82465	0.999643	no
3100003L05Rik	3100003L05Rik	3100003L05Rik	chr7:124625669-124708935	CA1-AL-15	CA1-CR-15	NOTEST	0.0742447	0.129578	0.803459	0	1	1	no
3110001D03Rik	3110001D03Rik	3110001D03Rik	chr4:75277353-75278286	CA1-AL-15	CA1-CR-15	OK	30.7952	31.0553	0.0121341	0.036082	0.94915	0.999643	no
3110001I22Rik	3110001I22Rik	3110001I22Rik	chr16:13671857-13703612	CA1-AL-15	CA1-CR-15	OK	1.25754	1.83835	0.547802	0.31548	0.4266	0.967045	no
3110002H16Rik	3110002H16Rik	3110002H16Rik	chr18:12168729-12236386	CA1-AL-15	CA1-CR-15	OK	12.954	14.7494	0.18726	0.281608	0.5154	0.996348	no
3110007F17Rik	3110007F17Rik	3110007F17Rik	chrX:123103558-123143293	CA1-AL-15	CA1-CR-15	OK	1.89829	1.82296	-0.0584219	-0.0834451	0.8668	0.999643	no
3110009E18Rik	3110009E18Rik	3110009E18Rik	chr1:120121186-120188189	CA1-AL-15	CA1-CR-15	OK	3.40443	3.8174	0.165178	0.172056	0.6527	0.999643	no
3110009F21Rik	3110009F21Rik	3110009F21Rik	chr12:110151653-110158073	CA1-AL-15	CA1-CR-15	NOTEST	0.0721833	0.0849531	0.235002	0	1	1	no
3110015C05Rik	3110015C05Rik	3110015C05Rik	chr13:111211468-111229431	CA1-AL-15	CA1-CR-15	NOTEST	0.0769859	0.0824921	0.0996624	0	1	1	no
3110021A11Rik	3110021A11Rik	3110021A11Rik	chr6:119848192-119849016	CA1-AL-15	CA1-CR-15	OK	0.735124	0.696641	-0.0775728	-0.0939534	0.85935	0.999643	no
3110021N24Rik	3110021N24Rik	3110021N24Rik	chr4:108639258-108781904	CA1-AL-15	CA1-CR-15	OK	4.67664	4.96206	0.0854661	0.0888685	0.82895	0.999643	no
3110035E14Rik	3110035E14Rik	3110035E14Rik	chr1:9548045-9631092	CA1-AL-15	CA1-CR-15	OK	96.8622	99.9328	0.045024	0.13383	0.7376	0.999643	no
3110039I08Rik	3110039I08Rik	3110039I08Rik	chr9:41376560-41432079	CA1-AL-15	CA1-CR-15	OK	0.679755	0.521128	-0.383377	-0.429552	0.41535	0.964855	no
3110039M20Rik	3110039M20Rik	3110039M20Rik	chr12:49389651-49407346	CA1-AL-15	CA1-CR-15	OK	6.24183	7.16411	0.198818	0.375344	0.44865	0.976157	no
3110040N11Rik	3110040N11Rik	3110040N11Rik	chr7:81782186-81789453	CA1-AL-15	CA1-CR-15	OK	9.3958	9.05744	-0.0529128	-0.110331	0.82395	0.999643	no
3110043O21Rik	3110043O21Rik	3110043O21Rik	chr4:35191281-35225880	CA1-AL-15	CA1-CR-15	OK	13.0824	12.6979	-0.0430398	-0.122125	0.775	0.999643	no
3110045C21Rik	3110045C21Rik	3110045C21Rik	chr1:169969408-170088944	CA1-AL-15	CA1-CR-15	OK	0.557888	0.348183	-0.680129	-0.25421	0.5409	0.999643	no
3110047P20Rik	3110047P20Rik	3110047P20Rik	chr5:63649102-63810543	CA1-AL-15	CA1-CR-15	OK	9.75469	7.50773	-0.377718	-1.09348	0.0074	0.124889	no
3110052M02Rik	3110052M02Rik	3110052M02Rik	chr17:21650610-21664966	CA1-AL-15	CA1-CR-15	OK	6.21492	5.26767	-0.23857	-0.591265	0.1539	0.721528	no
3110056K07Rik	3110056K07Rik	3110056K07Rik	chr12:70974622-71015823	CA1-AL-15	CA1-CR-15	OK	9.25349	10.2534	0.148028	0.136577	0.72985	0.999643	no
3110057O12Rik	3110057O12Rik	3110057O12Rik	chr3:40894276-40936307	CA1-AL-15	CA1-CR-15	OK	6.61383	5.81227	-0.186385	-0.420227	0.32475	0.916151	no
3110062M04Rik	3110062M04Rik	3110062M04Rik	chr6:34863145-34878065	CA1-AL-15	CA1-CR-15	OK	1.45665	1.74725	0.262432	0.414461	0.3056	0.904042	no
3110070M22Rik	3110070M22Rik	3110070M22Rik	chr13:119487256-119610459	CA1-AL-15	CA1-CR-15	OK	1.46282	1.11049	-0.397559	-0.228853	0.6452	0.999643	no
3110079O15Rik	3110079O15Rik	3110079O15Rik	chr1:87470263-87475459	CA1-AL-15	CA1-CR-15	OK	1.3127	0.732172	-0.842282	-1.12252	0.09265	0.571959	no
3110082I17Rik	3110082I17Rik	3110082I17Rik	chr5:139359738-139460534	CA1-AL-15	CA1-CR-15	OK	7.57456	7.04913	-0.103718	-0.152146	0.7376	0.999643	no
3110082J24Rik	3110082J24Rik	3110082J24Rik	chr5:30103583-30154980	CA1-AL-15	CA1-CR-15	OK	1.8709	2.11945	0.179956	0.0787881	0.88445	0.999643	no
3110099E03Rik	3110099E03Rik	3110099E03Rik	chr2:115493512-115512201	CA1-AL-15	CA1-CR-15	NOTEST	0.0791166	0.0303107	-1.38415	0	1	1	no
3200001D21Rik	3200001D21Rik	3200001D21Rik	chr12:88360800-88461718	CA1-AL-15	CA1-CR-15	OK	0.418427	0.340979	-0.295294	-0.107654	0.7904	0.999643	no
3230401D17Rik	3230401D17Rik	3230401D17Rik	chr2:163405821-163419470	CA1-AL-15	CA1-CR-15	OK	13.8443	14.012	0.0173646	0.044321	0.91935	0.999643	no
3300002I08Rik	3300002I08Rik	3300002I08Rik	chr2:150310936-150362765	CA1-AL-15	CA1-CR-15	OK	1.93405	1.98701	0.0389707	0.0569677	0.9196	0.999643	no
3300005D01Rik	3300005D01Rik	3300005D01Rik	chr17:5798656-5803242	CA1-AL-15	CA1-CR-15	NOTEST	0.0160146	0.0104814	-0.61155	0	1	1	no
3425401B19Rik	3425401B19Rik	3425401B19Rik	chr14:32659118-32685272	CA1-AL-15	CA1-CR-15	NOTEST	0.0693657	0.0288763	-1.26434	0	1	1	no
3632451O06Rik	3632451O06Rik	3632451O06Rik	chr14:49682018-49783367	CA1-AL-15	CA1-CR-15	OK	10.404	12.5773	0.273682	0.720386	0.08965	0.56312	no
3632454L22Rik	3632454L22Rik	3632454L22Rik	chrX:135022421-135060336	CA1-AL-15	CA1-CR-15	OK	1.0806	0.77847	-0.473113	-0.571797	0.15235	0.719139	no
3830403N18Rik	3830403N18Rik	3830403N18Rik	chrX:56136571-56153496	CA1-AL-15	CA1-CR-15	NOTEST	0.0693394	0.108119	0.640876	0	1	1	no
3830406C13Rik	3830406C13Rik	3830406C13Rik	chr14:12284208-12303231	CA1-AL-15	CA1-CR-15	OK	13.0211	12.0505	-0.111756	-0.276376	0.4905	0.993372	no
3830408C21Rik	3830408C21Rik	3830408C21Rik	chr13:107022569-107033518	CA1-AL-15	CA1-CR-15	OK	2.56073	2.26897	-0.174519	-0.283678	0.52255	0.996348	no
3830417A13Rik	3830417A13Rik	3830417A13Rik	chrX:64173547-64178778	CA1-AL-15	CA1-CR-15	NOTEST	0	0	0	0	1	1	no
3930402G23Rik	3930402G23Rik	3930402G23Rik	chr8:10924426-10928457	CA1-AL-15	CA1-CR-15	NOTEST	0.101671	0.0726417	-0.485034	0	1	1	no
4430402I18Rik	4430402I18Rik	4430402I18Rik	chr19:28923063-28966801	CA1-AL-15	CA1-CR-15	OK	1.88842	1.98658	0.0731083	0.0498694	0.9039	0.999643	no
4632415K11Rik	4632415K11Rik	4632415K11Rik	chr8:119760586-119778416	CA1-AL-15	CA1-CR-15	OK	4.98781	5.53109	0.149158	0.326584	0.445	0.976157	no
4632415L05Rik	4632415L05Rik	4632415L05Rik	chr3:19894870-19898984	CA1-AL-15	CA1-CR-15	OK	8.13708	8.5934	0.0787182	0.214055	0.618	0.999643	no
4632427E13Rik	4632427E13Rik	4632427E13Rik	chr7:92740705-92741459	CA1-AL-15	CA1-CR-15	OK	1.82235	1.62467	-0.16565	-0.237681	0.67905	0.999643	no
4632428C04Rik	4632428C04Rik	4632428C04Rik	chr16:30008666-30021430	CA1-AL-15	CA1-CR-15	NOTEST	0.229455	0.140725	-0.705331	0	1	1	no
4632428N05Rik	4632428N05Rik	4632428N05Rik	chr10:60302749-60696490	CA1-AL-15	CA1-CR-15	OK	6.05257	6.85836	0.180316	0.415752	0.3281	0.920115	no
4632434I11Rik	4632434I11Rik	4632434I11Rik	chr7:92857526-92874232	CA1-AL-15	CA1-CR-15	NOTEST	0.212655	0.216689	0.0271112	0	1	1	no
4732415M23Rik	4732415M23Rik	4732415M23Rik	chr8:123212857-123222045	CA1-AL-15	CA1-CR-15	OK	2.37515	2.58622	0.12283	0.194305	0.7486	0.999643	no
4732416N19Rik	4732416N19Rik	4732416N19Rik	chr6:148047415-148444352	CA1-AL-15	CA1-CR-15	OK	0.408516	0.34407	-0.247692	-0.0315228	0.83825	0.999643	no
4732456N10Rik	4732456N10Rik	4732456N10Rik	chr15:101552355-101562950	CA1-AL-15	CA1-CR-15	NOTEST	0.00821372	0.0836391	3.34807	0	1	1	no
4732471J01Rik	4732471J01Rik	4732471J01Rik	chr7:25376818-25566417	CA1-AL-15	CA1-CR-15	OK	3.28187	2.89013	-0.183384	-0.229968	0.60805	0.999643	no
4732490B19Rik	4732490B19Rik	4732490B19Rik	chr11:113203314-113209669	CA1-AL-15	CA1-CR-15	NOTEST	0.0114655	0.00326124	-1.81381	0	1	1	no
4732491K20Rik	4732491K20Rik	4732491K20Rik	chr17:12318852-12327250	CA1-AL-15	CA1-CR-15	OK	1.66504	1.28659	-0.372004	-0.586124	0.1592	0.733278	no
4831440E17Rik	4831440E17Rik	4831440E17Rik	chr5:25499796-25504473	CA1-AL-15	CA1-CR-15	OK	1.79394	1.95587	0.124673	0.233285	0.57355	0.999643	no
4833403I15Rik	4833403I15Rik	4833403I15Rik	chr18:46850038-46905446	CA1-AL-15	CA1-CR-15	NOTEST	0.171902	0.0354315	-2.27848	0	1	1	no
4833412C05Rik	4833412C05Rik	4833412C05Rik	chr7:67784537-67803496	CA1-AL-15	CA1-CR-15	OK	0.522436	0.36908	-0.501319	-0.486032	0.3129	0.909059	no
4833417C18Rik	4833417C18Rik	4833417C18Rik	chr11:95858816-95861046	CA1-AL-15	CA1-CR-15	OK	0.468538	0.46921	0.00206777	0.00229667	0.98985	0.999643	no
4833418N02Rik	4833418N02Rik	4833418N02Rik	chr17:87274885-87282814	CA1-AL-15	CA1-CR-15	OK	0.738947	0.626117	-0.23904	-0.285505	0.54545	0.999643	no
4833419F23Rik	4833419F23Rik	4833419F23Rik	chr18:4353546-4368945	CA1-AL-15	CA1-CR-15	NOTEST	0.233625	0.133413	-0.808295	0	1	1	no
4833420G17Rik	4833420G17Rik	4833420G17Rik	chr13:119462758-119486117	CA1-AL-15	CA1-CR-15	OK	16.5399	16.991	0.0388208	0.103067	0.79845	0.999643	no
4833422C13Rik	4833422C13Rik	4833422C13Rik	chr13:91461096-91786148	CA1-AL-15	CA1-CR-15	OK	13.6022	12.2227	-0.154276	-0.238685	0.57795	0.999643	no
4833423E24Rik	4833423E24Rik	4833423E24Rik	chr2:85484091-85518935	CA1-AL-15	CA1-CR-15	NOTEST	0.0875179	0.0823294	-0.0881707	0	1	1	no
4833424O15Rik	4833424O15Rik	4833424O15Rik	chr3:117575460-117689506	CA1-AL-15	CA1-CR-15	OK	15.2733	17.7577	0.217442	0.661962	0.1152	0.639026	no
4833427F10Rik	4833427F10Rik	4833427F10Rik	chr17:35772449-35780687	CA1-AL-15	CA1-CR-15	NOTEST	0.235177	0.20814	-0.176192	0	1	1	no
4833427G06Rik	4833427G06Rik	4833427G06Rik	chr9:51081312-51102078	CA1-AL-15	CA1-CR-15	NOTEST	0.274697	0.150031	-0.872583	0	1	1	no
4833428L15Rik	4833428L15Rik	4833428L15Rik	chr9:45416625-45753713	CA1-AL-15	CA1-CR-15	NOTEST	0.0239974	0.0270581	0.173179	0	1	1	no
4833439L19Rik	4833439L19Rik	4833439L19Rik	chr13:54503804-54565382	CA1-AL-15	CA1-CR-15	OK	55.1121	63.741	0.209852	0.599837	0.13405	0.682179	no
4921501E09Rik	4921501E09Rik	4921501E09Rik	chr17:33064142-33068058	CA1-AL-15	CA1-CR-15	NOTEST	0.00667237	0.00294283	-1.18099	0	1	1	no
4921504E06Rik	4921504E06Rik	4921504E06Rik	chr2:19462836-19553910	CA1-AL-15	CA1-CR-15	NOTEST	0.00362905	0.0147937	2.02731	0	1	1	no
4921506M07Rik	4921506M07Rik	4921506M07Rik	chr12:57564114-57622109	CA1-AL-15	CA1-CR-15	NOTEST	0.0365589	0.0233001	-0.649888	0	1	1	no
4921507L20Rik	4921507L20Rik	4921507L20Rik	chr2:93980033-94010730	CA1-AL-15	CA1-CR-15	OK	0.862404	0.640981	-0.428083	-0.281021	0.5357	0.99922	no
4921507P07Rik	4921507P07Rik	4921507P07Rik	chr6:50566642-50596590	CA1-AL-15	CA1-CR-15	OK	0.664539	0.461583	-0.525765	-0.47847	0.23165	0.839665	no
4921508A21Rik	4921508A21Rik	4921508A21Rik	chr11:55191718-55197682	CA1-AL-15	CA1-CR-15	OK	0.906767	0.836855	-0.115755	-0.147052	0.7369	0.999643	no
4921508D12Rik	4921508D12Rik	4921508D12Rik	chr2:132424740-132452499	CA1-AL-15	CA1-CR-15	NOTEST	0.0190616	0.0111462	-0.774112	0	1	1	no
4921509C19Rik	4921509C19Rik	4921509C19Rik	chr2:151470541-151476151	CA1-AL-15	CA1-CR-15	NOTEST	0.00101143	0	#NAME?	0	1	1	no
4921509O07Rik	4921509O07Rik	4921509O07Rik	chr13:113446287-113502844	CA1-AL-15	CA1-CR-15	NOTEST	0.0232998	0.0116018	-1.00597	0	1	1	no
4921511C10Rik	4921511C10Rik	4921511C10Rik	chr3:79212918-79253913	CA1-AL-15	CA1-CR-15	NOTEST	0.141235	0.100181	-0.495485	0	1	1	no
4921511C20Rik	4921511C20Rik	4921511C20Rik	chrX:127394292-127395898	CA1-AL-15	CA1-CR-15	NOTEST	0	0	0	0	1	1	no
4921511H03Rik	4921511H03Rik	4921511H03Rik	chr5:6769029-7344378	CA1-AL-15	CA1-CR-15	NOTEST	0.00529452	0.00414225	-0.354085	0	1	1	no
4921511I17Rik	4921511I17Rik	4921511I17Rik	chr12:12262138-12392475	CA1-AL-15	CA1-CR-15	NOTEST	0.0167664	0.0355438	1.08402	0	1	1	no
4921511M17Rik	4921511M17Rik,Gm10057	4921511M17Rik,Gm10057	chrX:154043985-154055041	CA1-AL-15	CA1-CR-15	LOWDATA	0	0	0	0	1	1	no
4921513I03Rik	4921513I03Rik	4921513I03Rik	chr10:120765731-120778886	CA1-AL-15	CA1-CR-15	NOTEST	0.0465346	0.0317031	-0.553681	0	1	1	no
4921515E04Rik	4921515E04Rik	4921515E04Rik	chr15:18078136-18369627	CA1-AL-15	CA1-CR-15	NOTEST	0.20803	0.162025	-0.360573	0	1	1	no
4921517D22Rik	4921517D22Rik	4921517D22Rik	chr13:59687401-59694101	CA1-AL-15	CA1-CR-15	NOTEST	0.000854472	0	#NAME?	0	1	1	no
4921524J17Rik	4921524J17Rik	4921524J17Rik	chr8:85408758-85432841	CA1-AL-15	CA1-CR-15	OK	5.9682	8.40159	0.493367	0.930849	0.0214	0.249792	no
4921524L21Rik	4921524L21Rik	4921524L21Rik	chr18:6603632-6638966	CA1-AL-15	CA1-CR-15	NOTEST	0	0	0	0	1	1	no
4921525B02Rik	4921525B02Rik	4921525B02Rik	chr14:103650242-103704799	CA1-AL-15	CA1-CR-15	OK	0.66248	0.590956	-0.164825	-0.0855153	0.83035	0.999643	no
4921525O09Rik	4921525O09Rik	4921525O09Rik	chr13:52096740-52124160	CA1-AL-15	CA1-CR-15	NOTEST	0.0205155	0.0126497	-0.697608	0	1	1	no
4921530D09Rik	4921530D09Rik	4921530D09Rik	chr2:25608628-25617678	CA1-AL-15	CA1-CR-15	OK	0.698859	0.800249	0.195448	0.23958	0.5852	0.999643	no
4921530L18Rik	4921530L18Rik	4921530L18Rik	chr2:14070332-14073934	CA1-AL-15	CA1-CR-15	OK	0.30595	0.34586	0.176892	0.175103	0.7368	0.999643	no
4921530L21Rik	4921530L21Rik	4921530L21Rik	chr14:95881265-95882775	CA1-AL-15	CA1-CR-15	NOTEST	0.0131536	0.0267804	1.02572	0	1	1	no
4921531C22Rik	4921531C22Rik	4921531C22Rik	chr2:179976852-179979013	CA1-AL-15	CA1-CR-15	OK	1.4045	1.36947	-0.0364473	-0.0516004	0.9067	0.999643	no
4921531P14Rik	4921531P14Rik	4921531P14Rik	chr18:83292791-83325884	CA1-AL-15	CA1-CR-15	NOTEST	0.0193706	0.0180682	-0.100415	0	1	1	no
4921533I20Rik	4921533I20Rik	4921533I20Rik	chr18:17234482-17235482	CA1-AL-15	CA1-CR-15	NOTEST	0.014282	0.00796892	-0.84174	0	1	1	no
4921536K21Rik	4921536K21Rik	4921536K21Rik	chr11:3886087-3895126	CA1-AL-15	CA1-CR-15	OK	0.263987	0.260893	-0.0170088	-0.0183281	0.9655	0.999643	no
4921539E11Rik	4921539E11Rik	4921539E11Rik	chr4:103230444-103290863	CA1-AL-15	CA1-CR-15	NOTEST	0.0106589	0.0186767	0.809183	0	1	1	no
4922501C03Rik	4922501C03Rik	4922501C03Rik	chr9:87191962-87255532	CA1-AL-15	CA1-CR-15	OK	4.20418	4.65638	0.147384	0.351706	0.38895	0.951753	no
4922501L14Rik	4922501L14Rik	4922501L14Rik	chr3:154711132-154749012	CA1-AL-15	CA1-CR-15	OK	3.00849	2.39006	-0.331992	-0.54539	0.19965	0.800106	no
4922502D21Rik	4922502D21Rik	4922502D21Rik	chr6:129322164-129331781	CA1-AL-15	CA1-CR-15	NOTEST	0	0	0	0	1	1	no
4922502H24Rik	4922502H24Rik	4922502H24Rik	chr13:101391870-101397580	CA1-AL-15	CA1-CR-15	NOTEST	0	0	0	0	1	1	no
4922502N22Rik	4922502N22Rik	4922502N22Rik	chr6:139315596-139322576	CA1-AL-15	CA1-CR-15	NOTEST	0.0227507	0.0230074	0.0161879	0	1	1	no
4922505E12Rik	4922505E12Rik	4922505E12Rik	chr1:182747125-182749180	CA1-AL-15	CA1-CR-15	NOTEST	0.0193524	0.0239597	0.308101	0	1	1	no
4930401C15Rik	4930401C15Rik	4930401C15Rik	chr10:25779313-25837437	CA1-AL-15	CA1-CR-15	NOTEST	0	0	0	0	1	1	no
4930401O10Rik	4930401O10Rik	4930401O10Rik	chr11:71928470-71940122	CA1-AL-15	CA1-CR-15	NOTEST	0.00486269	0.00649363	0.417271	0	1	1	no
4930401O12Rik	4930401O12Rik	4930401O12Rik	chr13:31213409-31241086	CA1-AL-15	CA1-CR-15	NOTEST	0.0999798	0.113988	0.189178	0	1	1	no
4930402F06Rik	4930402F06Rik	4930402F06Rik	chr2:35375561-35397174	CA1-AL-15	CA1-CR-15	NOTEST	0.00205766	0.00342407	0.734704	0	1	1	no
4930402F11Rik	4930402F11Rik	4930402F11Rik	chr7:69496093-69499689	CA1-AL-15	CA1-CR-15	NOTEST	0.059657	0.0978015	0.713165	0	1	1	no
4930402H24Rik	4930402H24Rik	4930402H24Rik	chr2:130707852-130840110	CA1-AL-15	CA1-CR-15	OK	25.1901	24.6523	-0.031131	-0.100316	0.8106	0.999643	no
4930402K13Rik	4930402K13Rik	4930402K13Rik	chrX:9104561-9106342	CA1-AL-15	CA1-CR-15	NOTEST	0	0	0	0	1	1	no
4930404A05Rik	4930404A05Rik	4930404A05Rik	chr16:52799507-52815744	CA1-AL-15	CA1-CR-15	NOTEST	0	0	0	0	1	1	no
4930404A10Rik	4930404A10Rik	4930404A10Rik	chr11:54370651-54426755	CA1-AL-15	CA1-CR-15	NOTEST	0.00243492	0.00934746	1.9407	0	1	1	no
4930404H11Rik	4930404H11Rik	4930404H11Rik	chr12:71540606-71556133	CA1-AL-15	CA1-CR-15	NOTEST	0.0162637	0.016545	0.0247428	0	1	1	no
4930404I05Rik	4930404I05Rik	4930404I05Rik	chr16:90936096-91044379	CA1-AL-15	CA1-CR-15	OK	2.25072	1.94335	-0.211841	-0.0383324	0.9445	0.999643	no
4930404N11Rik	4930404N11Rik	4930404N11Rik	chr10:81357569-81365820	CA1-AL-15	CA1-CR-15	OK	13.9451	16.1629	0.21293	0.270228	0.51685	0.996348	no
4930405A10Rik	4930405A10Rik	4930405A10Rik	chr14:22019711-23094571	CA1-AL-15	CA1-CR-15	NOTEST	0	0	0	0	1	1	no
4930405A21Rik	4930405A21Rik	4930405A21Rik	chr2:156613704-156764363	CA1-AL-15	CA1-CR-15	OK	0.390715	0.388433	-0.00845093	-0.00107463	0.95225	0.999643	no
4930405D11Rik	4930405D11Rik	4930405D11Rik	chr11:90804690-90895152	CA1-AL-15	CA1-CR-15	NOTEST	0.0192198	0	#NAME?	0	1	1	no
4930405J17Rik	4930405J17Rik	4930405J17Rik	chr10:20148919-20281590	CA1-AL-15	CA1-CR-15	NOTEST	0.00737001	0.0146754	0.993658	0	1	1	no
4930405P13Rik	4930405P13Rik	4930405P13Rik	chr11:88905927-88955442	CA1-AL-15	CA1-CR-15	OK	1.42182	1.43869	0.0170113	0.0104735	0.9827	0.999643	no
4930406D18Rik	4930406D18Rik	4930406D18Rik	chr3:100426404-100437754	CA1-AL-15	CA1-CR-15	NOTEST	0.0064646	0.00684006	0.0814462	0	1	1	no
4930407I10Rik	4930407I10Rik	4930407I10Rik	chr15:82059150-82066538	CA1-AL-15	CA1-CR-15	NOTEST	0	0	0	0	1	1	no
4930408F14Rik	4930408F14Rik	4930408F14Rik	chrX:73175301-73176989	CA1-AL-15	CA1-CR-15	NOTEST	0	0	0	0	1	1	no
4930412B13Rik	4930412B13Rik	4930412B13Rik	chr2:117821927-117909136	CA1-AL-15	CA1-CR-15	NOTEST	0.00901841	0.00319517	-1.49698	0	1	1	no
4930412C18Rik	4930412C18Rik	4930412C18Rik	chr4:9770584-9823411	CA1-AL-15	CA1-CR-15	OK	0.508609	0.504537	-0.0115952	-0.0145565	0.9721	0.999643	no
4930412O13Rik	4930412O13Rik	4930412O13Rik	chr2:9881245-9889540	CA1-AL-15	CA1-CR-15	NOTEST	0.00150277	0.000932986	-0.687695	0	1	1	no
4930413E15Rik	4930413E15Rik	4930413E15Rik	chr5:118952338-118961261	CA1-AL-15	CA1-CR-15	NOTEST	0	0	0	0	1	1	no
4930413F20Rik	4930413F20Rik	4930413F20Rik	chr15:34572798-34679204	CA1-AL-15	CA1-CR-15	OK	0.352008	0.284208	-0.30866	-0.100329	0.81135	0.999643	no
4930413G21Rik	4930413G21Rik	4930413G21Rik	chr7:122969057-122970459	CA1-AL-15	CA1-CR-15	OK	8.12207	8.27445	0.0268158	0.0611693	0.9032	0.999643	no
4930413M19Rik	4930413M19Rik	4930413M19Rik	chr14:50503768-50520943	CA1-AL-15	CA1-CR-15	NOTEST	0	0	0	0	1	1	no
4930414L22Rik	4930414L22Rik	4930414L22Rik	chr6:72432798-72440615	CA1-AL-15	CA1-CR-15	OK	12.7975	12.6266	-0.0193917	-0.0205484	0.9643	0.999643	no
4930414N06Rik	4930414N06Rik	4930414N06Rik	chr19:44931118-44984550	CA1-AL-15	CA1-CR-15	OK	0.429096	0.427933	-0.0039156	-0.00049561	0.97325	0.999643	no
4930415F15Rik	4930415F15Rik	4930415F15Rik	chr11:11489265-11515190	CA1-AL-15	CA1-CR-15	NOTEST	0.249457	0.256601	0.0407345	0	1	1	no
4930415L06Rik	4930415L06Rik	4930415L06Rik	chrX:89930096-89932852	CA1-AL-15	CA1-CR-15	NOTEST	0	0	0	0	1	1	no
4930415O20Rik	4930415O20Rik	4930415O20Rik	chr15:98571003-98589588	CA1-AL-15	CA1-CR-15	OK	0.596829	0.388742	-0.618505	-0.638768	0.2757	0.885755	no
4930417O13Rik	4930417O13Rik	4930417O13Rik	chr6:125265524-125273777	CA1-AL-15	CA1-CR-15	NOTEST	0.108995	0.10798	-0.0134963	0	1	1	no
4930417O22Rik	4930417O22Rik	4930417O22Rik	chr11:101952420-101960574	CA1-AL-15	CA1-CR-15	NOTEST	0.105831	0.0930045	-0.186393	0	1	1	no
4930419G24Rik	4930419G24Rik	4930419G24Rik	chr3:32949630-33143082	CA1-AL-15	CA1-CR-15	NOTEST	0.0606877	0.0539946	-0.168588	0	1	1	no
4930422G04Rik	4930422G04Rik	4930422G04Rik	chr3:127553488-127618023	CA1-AL-15	CA1-CR-15	OK	1.37885	1.13229	-0.284226	-0.523439	0.19175	0.78489	no
4930423M02Rik	4930423M02Rik	4930423M02Rik	chr4:5632327-5642284	CA1-AL-15	CA1-CR-15	NOTEST	0.00930591	0.00375003	-1.31125	0	1	1	no
4930425K10Rik	4930425K10Rik	4930425K10Rik	chr5:67933611-67977070	CA1-AL-15	CA1-CR-15	NOTEST	0.0166066	0.0142116	-0.224681	0	1	1	no
4930425O10Rik	4930425O10Rik	4930425O10Rik	chr3:138711534-138726984	CA1-AL-15	CA1-CR-15	NOTEST	0.0301609	0.0258087	-0.224822	0	1	1	no
4930426D05Rik	4930426D05Rik	4930426D05Rik	chr18:21550376-21656107	CA1-AL-15	CA1-CR-15	OK	0.512839	0.43559	-0.235535	-0.14074	0.7389	0.999643	no
4930426L09Rik	4930426L09Rik	4930426L09Rik	chr2:18998318-18999804	CA1-AL-15	CA1-CR-15	OK	0.496356	0.360049	-0.463182	-0.502679	0.2817	0.8903	no
4930427A07Rik	4930427A07Rik	4930427A07Rik	chr12:113156420-113165458	CA1-AL-15	CA1-CR-15	OK	0.621518	0.647569	0.0592373	0.0784718	0.85345	0.999643	no
4930428D18Rik	4930428D18Rik	4930428D18Rik	chrX:76393349-76397979	CA1-AL-15	CA1-CR-15	NOTEST	0	0	0	0	1	1	no
4930428E07Rik	4930428E07Rik	4930428E07Rik	chr12:37880704-38633410	CA1-AL-15	CA1-CR-15	NOTEST	0.0364692	0.0208417	-0.807204	0	1	1	no
4930428G15Rik	4930428G15Rik	4930428G15Rik	chr9:115336160-115341924	CA1-AL-15	CA1-CR-15	NOTEST	0.0406393	0.0113431	-1.84106	0	1	1	no
4930428O21Rik	4930428O21Rik	4930428O21Rik	chr5:107698211-107703480	CA1-AL-15	CA1-CR-15	NOTEST	0	0	0	0	1	1	no
4930429B21Rik	4930429B21Rik	4930429B21Rik	chr3:32334793-32367438	CA1-AL-15	CA1-CR-15	OK	4.08035	3.50004	-0.221323	-0.161521	0.7031	0.999643	no
4930429D17Rik	4930429D17Rik	4930429D17Rik	chr5:103230374-103299029	CA1-AL-15	CA1-CR-15	NOTEST	0	0.0114561	inf	0	1	1	no
4930429F11Rik	4930429F11Rik	4930429F11Rik	chr17:79475623-79477885	CA1-AL-15	CA1-CR-15	NOTEST	0	0	0	0	1	1	no
4930429F24Rik	4930429F24Rik	4930429F24Rik	chr9:79793640-79803235	CA1-AL-15	CA1-CR-15	OK	1.21483	1.2224	0.00896804	0.011587	0.9807	0.999643	no
4930430A15Rik	4930430A15Rik	4930430A15Rik	chr2:111193253-111229600	CA1-AL-15	CA1-CR-15	NOTEST	0	0	0	0	1	1	no
4930430D24Rik	4930430D24Rik	4930430D24Rik	chrX:38038198-38043114	CA1-AL-15	CA1-CR-15	NOTEST	0	0	0	0	1	1	no
4930430F08Rik	4930430F08Rik	4930430F08Rik	chr10:100488288-100589259	CA1-AL-15	CA1-CR-15	OK	9.18931	11.0173	0.261741	0.45923	0.2474	0.857459	no
4930430F21Rik	4930430F21Rik	4930430F21Rik	chr15:31039125-31043331	CA1-AL-15	CA1-CR-15	NOTEST	0.0308264	0.0279515	-0.14124	0	1	1	no
4930430J02Rik	4930430J02Rik	4930430J02Rik	chr9:57391069-57400364	CA1-AL-15	CA1-CR-15	OK	0.557322	0.476534	-0.225931	-0.250004	0.71065	0.999643	no
4930431F12Rik	4930431F12Rik	4930431F12Rik	chr5:44966200-44978805	CA1-AL-15	CA1-CR-15	OK	0.475611	0.472495	-0.00948269	-0.010986	0.98145	0.999643	no
4930431P03Rik	4930431P03Rik	4930431P03Rik	chr14:44954899-44961307	CA1-AL-15	CA1-CR-15	NOTEST	0.0502394	0.0482378	-0.0586545	0	1	1	no
4930432J09Rik	4930432J09Rik	4930432J09Rik	chr14:103977627-104027142	CA1-AL-15	CA1-CR-15	NOTEST	0.0115764	0.00597566	-0.95402	0	1	1	no
4930432K09Rik	4930432K09Rik	4930432K09Rik	chr5:87825696-87846386	CA1-AL-15	CA1-CR-15	NOTEST	0	0	0	0	1	1	no
4930432K21Rik	4930432K21Rik	4930432K21Rik	chr8:84148037-84172597	CA1-AL-15	CA1-CR-15	OK	1.50684	1.41243	-0.0933447	-0.128207	0.7493	0.999643	no
4930432M17Rik	4930432M17Rik	4930432M17Rik	chr3:121670762-121682982	CA1-AL-15	CA1-CR-15	NOTEST	0.00266824	0.00334156	0.324634	0	1	1	no
4930433B08Rik	4930433B08Rik	4930433B08Rik	chr3:18468284-18480477	CA1-AL-15	CA1-CR-15	NOTEST	0	0	0	0	1	1	no
4930433I11Rik	4930433I11Rik	4930433I11Rik	chr7:40987608-40994833	CA1-AL-15	CA1-CR-15	NOTEST	0.00315063	0	#NAME?	0	1	1	no
4930433N12Rik	4930433N12Rik	4930433N12Rik	chr9:3190268-3199813	CA1-AL-15	CA1-CR-15	NOTEST	0.0800805	0.0982241	0.294626	0	1	1	no
4930434J06Rik	4930434J06Rik	4930434J06Rik	chr14:71856708-71920438	CA1-AL-15	CA1-CR-15	NOTEST	0.00480386	0.00259472	-0.888615	0	1	1	no
4930435E12Rik	4930435E12Rik	4930435E12Rik	chr16:38812204-38828749	CA1-AL-15	CA1-CR-15	NOTEST	0	0	0	0	1	1	no
4930438E09Rik	4930438E09Rik	4930438E09Rik	chr14:67233291-67430952	CA1-AL-15	CA1-CR-15	NOTEST	0	0	0	0	1	1	no
4930440C22Rik	4930440C22Rik	4930440C22Rik	chr1:94797441-94802472	CA1-AL-15	CA1-CR-15	NOTEST	0	0	0	0	1	1	no
4930441J16Rik	4930441J16Rik	4930441J16Rik	chr2:74298939-74307717	CA1-AL-15	CA1-CR-15	NOTEST	0.0062358	0.0104528	0.745242	0	1	1	no
4930441O14Rik	4930441O14Rik	4930441O14Rik	chr13:67729261-67756838	CA1-AL-15	CA1-CR-15	OK	1.30347	1.16788	-0.158466	-0.183274	0.66515	0.999643	no
4930442J19Rik	4930442J19Rik	4930442J19Rik	chr2:151302038-151316003	CA1-AL-15	CA1-CR-15	NOTEST	0	0	0	0	1	1	no
4930442L01Rik	4930442L01Rik	4930442L01Rik	chr3:96829825-96870926	CA1-AL-15	CA1-CR-15	NOTEST	0	0.00336179	inf	0	1	1	no
4930443O20Rik	4930443O20Rik	4930443O20Rik	chr2:85073613-85086461	CA1-AL-15	CA1-CR-15	NOTEST	0.0864376	0.0667579	-0.37272	0	1	1	no
4930444A02Rik	4930444A02Rik	4930444A02Rik	chr8:25980603-25994121	CA1-AL-15	CA1-CR-15	OK	10.8521	11.375	0.0678909	0.190533	0.6483	0.999643	no
4930444F02Rik	4930444F02Rik	4930444F02Rik	chr10:18797298-18831930	CA1-AL-15	CA1-CR-15	NOTEST	0.0762613	0.0388202	-0.974141	0	1	1	no
4930444G20Rik	4930444G20Rik	4930444G20Rik	chr10:22066308-22068079	CA1-AL-15	CA1-CR-15	NOTEST	0.0527022	0.0184821	-1.51174	0	1	1	no
4930444M15Rik	4930444M15Rik	4930444M15Rik	chr14:76514557-76520855	CA1-AL-15	CA1-CR-15	NOTEST	0.0844773	0.0453552	-0.897295	0	1	1	no
4930444P10Rik	4930444P10Rik	4930444P10Rik	chr1:16065978-16093041	CA1-AL-15	CA1-CR-15	OK	1.02489	0.641745	-0.6754	-0.79861	0.13295	0.678972	no
4930447A16Rik	4930447A16Rik	4930447A16Rik	chr15:37366174-37792428	CA1-AL-15	CA1-CR-15	NOTEST	0.015361	0.024987	0.70191	0	1	1	no
4930447C04Rik	4930447C04Rik	4930447C04Rik	chr12:72881108-72917765	CA1-AL-15	CA1-CR-15	OK	3.44421	3.35424	-0.0381864	-0.0658003	0.87555	0.999643	no
4930447J18Rik	4930447J18Rik	4930447J18Rik	chr14:47898863-47944189	CA1-AL-15	CA1-CR-15	NOTEST	0	0	0	0	1	1	no
4930447K03Rik	4930447K03Rik	4930447K03Rik	chr13:34084154-34113272	CA1-AL-15	CA1-CR-15	OK	0.278887	0.209852	-0.41031	-0.371179	0.43775	0.972456	no
4930447N08Rik	4930447N08Rik	4930447N08Rik	chr3:122729157-122859374	CA1-AL-15	CA1-CR-15	NOTEST	0.037803	0.141468	1.9039	0	1	1	no
4930448C13Rik	4930448C13Rik	4930448C13Rik	chr12:14996388-15050389	CA1-AL-15	CA1-CR-15	NOTEST	0.0040315	0.0210802	2.3865	0	1	1	no
4930448F12Rik	4930448F12Rik	4930448F12Rik	chr13:18084946-18100202	CA1-AL-15	CA1-CR-15	NOTEST	0	0.00527617	inf	0	1	1	no
4930448H16Rik	4930448H16Rik	4930448H16Rik	chr5:143226991-143234748	CA1-AL-15	CA1-CR-15	NOTEST	0.0487367	0.0519893	0.0932073	0	1	1	no
4930448I06Rik	4930448I06Rik	4930448I06Rik	chr1:41167559-41181252	CA1-AL-15	CA1-CR-15	NOTEST	0.0347364	0.0502683	0.533201	0	1	1	no
4930448I18Rik	4930448I18Rik	4930448I18Rik	chr5:50151332-50156092	CA1-AL-15	CA1-CR-15	NOTEST	0	0	0	0	1	1	no
4930448K20Rik	4930448K20Rik	4930448K20Rik	chr4:9915964-9917397	CA1-AL-15	CA1-CR-15	NOTEST	0.00438501	0.0106983	1.28673	0	1	1	no
4930449E01Rik	4930449E01Rik	4930449E01Rik	chr14:105498787-105505628	CA1-AL-15	CA1-CR-15	NOTEST	0.0565464	0.0253813	-1.15567	0	1	1	no
4930449E18Rik	4930449E18Rik	4930449E18Rik	chr19:57273959-57277052	CA1-AL-15	CA1-CR-15	NOTEST	0.0109421	0	#NAME?	0	1	1	no
4930449I24Rik	4930449I24Rik	4930449I24Rik	chr5:146502376-146516902	CA1-AL-15	CA1-CR-15	NOTEST	0	0	0	0	1	1	no
4930451C15Rik	4930451C15Rik	4930451C15Rik	chr16:17544464-17561247	CA1-AL-15	CA1-CR-15	OK	0.430507	0.267596	-0.68598	-0.660352	0.0977	0.587012	no
4930451G09Rik	4930451G09Rik	4930451G09Rik	chr16:4964287-4978962	CA1-AL-15	CA1-CR-15	OK	1.7475	1.50562	-0.214941	-0.299049	0.44655	0.976157	no
4930451I11Rik	4930451I11Rik	4930451I11Rik	chr7:126830473-126831496	CA1-AL-15	CA1-CR-15	OK	0.588952	0.155188	-1.92413	-1.82175	0.0165	0.212059	no
4930452A19Rik	4930452A19Rik	4930452A19Rik	chr17:9750751-9775866	CA1-AL-15	CA1-CR-15	NOTEST	0.0275355	0.0252339	-0.125933	0	1	1	no
4930452B06Rik	4930452B06Rik	4930452B06Rik	chr14:8431171-8666290	CA1-AL-15	CA1-CR-15	OK	5.48214	4.491	-0.287704	-0.617452	0.1457	0.705555	no
4930452G13Rik	4930452G13Rik	4930452G13Rik	chr14:79702919-79712930	CA1-AL-15	CA1-CR-15	NOTEST	0.171057	0.130659	-0.38867	0	1	1	no
4930452N14Rik	4930452N14Rik	4930452N14Rik	chr1:154241520-154256906	CA1-AL-15	CA1-CR-15	NOTEST	0.0875464	0.037244	-1.23304	0	1	1	no
4930453H23Rik	4930453H23Rik	4930453H23Rik	chrX:21206579-21221665	CA1-AL-15	CA1-CR-15	NOTEST	0.0792902	0.0268513	-1.56215	0	1	1	no
4930453L07Rik	4930453L07Rik	4930453L07Rik	chr8:9144668-9149050	CA1-AL-15	CA1-CR-15	NOTEST	0.0556652	0.0367612	-0.598592	0	1	1	no
4930453N24Rik	4930453N24Rik	4930453N24Rik	chr16:64766104-64770939	CA1-AL-15	CA1-CR-15	OK	12.6393	14.614	0.209434	0.517586	0.2586	0.87163	no
4930455B14Rik	4930455B14Rik	4930455B14Rik	chr14:8666389-8673378	CA1-AL-15	CA1-CR-15	NOTEST	0.0212369	0.00690417	-1.62103	0	1	1	no
4930455C13Rik	4930455C13Rik	4930455C13Rik	chr10:21295978-21368889	CA1-AL-15	CA1-CR-15	OK	4.1212	4.20488	0.0290027	0.0195879	0.95885	0.999643	no
4930455D15Rik	4930455D15Rik	4930455D15Rik	chr18:32663641-32866420	CA1-AL-15	CA1-CR-15	NOTEST	0.0122389	0.00922786	-0.407403	0	1	1	no
4930455F16Rik	4930455F16Rik	4930455F16Rik	chr16:4219911-4229116	CA1-AL-15	CA1-CR-15	NOTEST	0.0189673	0.0383041	1.01399	0	1	1	no
4930455F23Rik	4930455F23Rik	4930455F23Rik	chr1:164275597-164287847	CA1-AL-15	CA1-CR-15	OK	15.6662	15.9698	0.0276873	0.0744137	0.8619	0.999643	no
4930455H04Rik	4930455H04Rik	4930455H04Rik	chr3:116918261-116984406	CA1-AL-15	CA1-CR-15	NOTEST	0.029665	0.0190283	-0.640614	0	1	1	no
4930455J16Rik	4930455J16Rik	4930455J16Rik	chr13:58741073-58762311	CA1-AL-15	CA1-CR-15	NOTEST	0	0.00217887	inf	0	1	1	no
4930456L15Rik	4930456L15Rik	4930456L15Rik	chr4:103290958-103311832	CA1-AL-15	CA1-CR-15	NOTEST	0.0229182	0.0311043	0.440621	0	1	1	no
4930459L07Rik	4930459L07Rik	4930459L07Rik	chr5:58443239-58452998	CA1-AL-15	CA1-CR-15	NOTEST	0	0	0	0	1	1	no
4930461G14Rik	4930461G14Rik	4930461G14Rik	chr9:58455172-58469623	CA1-AL-15	CA1-CR-15	NOTEST	0.238618	0.187353	-0.348944	0	1	1	no
4930465A12Rik	4930465A12Rik	4930465A12Rik	chr4:128133522-128166597	CA1-AL-15	CA1-CR-15	NOTEST	0	0	0	0	1	1	no
4930465K10Rik	4930465K10Rik	4930465K10Rik	chr18:77714183-77715445	CA1-AL-15	CA1-CR-15	NOTEST	0.106124	0.108384	0.0303958	0	1	1	no
4930465M20Rik	4930465M20Rik	4930465M20Rik	chr12:107723742-107735488	CA1-AL-15	CA1-CR-15	NOTEST	0.00919628	0.0113778	0.307094	0	1	1	no
4930467D21Rik	4930467D21Rik	4930467D21Rik	chr5:97392416-97588126	CA1-AL-15	CA1-CR-15	OK	0.410129	0.236081	-0.796794	-0.709487	0.0861	0.550561	no
4930467E23Rik	4930467E23Rik	4930467E23Rik	chr8:19729575-20063170	CA1-AL-15	CA1-CR-15	NOTEST	0.0944842	0.0709579	-0.41311	0	1	1	no
4930467K11Rik	4930467K11Rik	4930467K11Rik	chr10:57478382-57486353	CA1-AL-15	CA1-CR-15	NOTEST	0.105711	0.0389563	-1.44019	0	1	1	no
4930468A15Rik	4930468A15Rik	4930468A15Rik	chrX:76582609-76602924	CA1-AL-15	CA1-CR-15	NOTEST	0.0256032	0.0158792	-0.689192	0	1	1	no
4930469G21Rik	4930469G21Rik	4930469G21Rik	chr1:161142711-161170507	CA1-AL-15	CA1-CR-15	OK	1.44441	1.19418	-0.274455	-0.0861231	0.82805	0.999643	no
4930470H14Rik	4930470H14Rik	4930470H14Rik	chr17:4044657-4082995	CA1-AL-15	CA1-CR-15	OK	2.99841	2.6605	-0.172501	-0.288297	0.5161	0.996348	no
4930470P17Rik	4930470P17Rik	4930470P17Rik	chr2:170579417-170602017	CA1-AL-15	CA1-CR-15	OK	0.299568	0.245772	-0.285565	-0.238999	0.6059	0.999643	no
4930471C04Rik	4930471C04Rik	4930471C04Rik	chr14:64099294-64104235	CA1-AL-15	CA1-CR-15	OK	0.628731	1.52211	1.27555	1.52515	0.0029	0.0658631	no
4930471G03Rik	4930471G03Rik	4930471G03Rik	chr18:36017657-36197160	CA1-AL-15	CA1-CR-15	NOTEST	0.00602235	0.00653665	0.118223	0	1	1	no
4930471I20Rik	4930471I20Rik	4930471I20Rik	chr2:155518042-155562743	CA1-AL-15	CA1-CR-15	OK	0.816011	0.75931	-0.103901	-0.0222184	0.95855	0.999643	no
4930471M09Rik	4930471M09Rik	4930471M09Rik	chr6:91430459-91440854	CA1-AL-15	CA1-CR-15	NOTEST	0.0364724	0.0534877	0.5524	0	1	1	no
4930473A02Rik	4930473A02Rik	4930473A02Rik	chr2:130450277-130563749	CA1-AL-15	CA1-CR-15	OK	1.48623	2.01533	0.439358	0.141367	0.73505	0.999643	no
4930473O22Rik	4930473O22Rik	4930473O22Rik	chr10:97590983-97596931	CA1-AL-15	CA1-CR-15	NOTEST	0.00461706	0.0027959	-0.723663	0	1	1	no
4930474G06Rik	4930474G06Rik	4930474G06Rik	chr18:28560163-28998176	CA1-AL-15	CA1-CR-15	NOTEST	0.108006	0.101819	-0.0851051	0	1	1	no
4930474H20Rik	4930474H20Rik	4930474H20Rik	chr14:90126890-90269760	CA1-AL-15	CA1-CR-15	NOTEST	0	0	0	0	1	1	no
4930474M22Rik	4930474M22Rik	4930474M22Rik	chr17:14279505-14404790	CA1-AL-15	CA1-CR-15	OK	0.722422	0.829607	0.199587	0.0431762	0.9221	0.999643	no
4930474N05Rik	4930474N05Rik	4930474N05Rik	chr14:36094964-36096855	CA1-AL-15	CA1-CR-15	NOTEST	0.00448233	0	#NAME?	0	1	1	no
4930474N09Rik	4930474N09Rik	4930474N09Rik	chr12:99161276-99162808	CA1-AL-15	CA1-CR-15	NOTEST	0.142041	0.1319	-0.106871	0	1	1	no
4930478L05Rik	4930478L05Rik	4930478L05Rik	chr16:78540335-78576688	CA1-AL-15	CA1-CR-15	NOTEST	0.0246628	0.0174054	-0.502799	0	1	1	no
4930478P22Rik	4930478P22Rik	4930478P22Rik	chr5:35361552-35367677	CA1-AL-15	CA1-CR-15	NOTEST	0	0.00167435	inf	0	1	1	no
4930479D17Rik	4930479D17Rik	4930479D17Rik	chr6:146657217-146665403	CA1-AL-15	CA1-CR-15	OK	1.25563	1.31139	0.0626821	0.0816893	0.8763	0.999643	no
4930479M11Rik	4930479M11Rik	4930479M11Rik	chr7:30670721-30671605	CA1-AL-15	CA1-CR-15	NOTEST	0.0442632	0.00881765	-2.32764	0	1	1	no
4930480E11Rik	4930480E11Rik	4930480E11Rik	chrX:78369642-78371128	CA1-AL-15	CA1-CR-15	NOTEST	0	0	0	0	1	1	no
4930480G23Rik	4930480G23Rik	4930480G23Rik	chr4:19979444-20005739	CA1-AL-15	CA1-CR-15	NOTEST	0.00274691	0.00311254	0.180282	0	1	1	no
4930480K15Rik	4930480K15Rik	4930480K15Rik	chr17:90033643-91092802	CA1-AL-15	CA1-CR-15	NOTEST	0.0404713	0.0238795	-0.761129	0	1	1	no
4930480M12Rik	4930480M12Rik	4930480M12Rik	chr12:26211266-26240707	CA1-AL-15	CA1-CR-15	NOTEST	0	0.0124576	inf	0	1	1	no
4930481A15Rik	4930481A15Rik	4930481A15Rik	chr19:5406873-5424916	CA1-AL-15	CA1-CR-15	OK	0.556303	0.500359	-0.15291	-0.0349853	0.9487	0.999643	no
4930483J18Rik	4930483J18Rik	4930483J18Rik	chr15:81190852-81192757	CA1-AL-15	CA1-CR-15	NOTEST	0.0651256	0.0470771	-0.468199	0	1	1	no
4930483K19Rik	4930483K19Rik	4930483K19Rik	chr10:76531626-76562226	CA1-AL-15	CA1-CR-15	OK	1.03515	1.0246	-0.014782	-0.00712403	0.9845	0.999643	no
4930483O08Rik	4930483O08Rik	4930483O08Rik	chr7:133128250-133142457	CA1-AL-15	CA1-CR-15	NOTEST	0.18348	0.131033	-0.485695	0	1	1	no
4930486F22Rik	4930486F22Rik	4930486F22Rik	chr10:86048745-86498896	CA1-AL-15	CA1-CR-15	NOTEST	0.01363	0.00931024	-0.549894	0	1	1	no
4930486I03Rik	4930486I03Rik	4930486I03Rik	chr1:20057778-20618057	CA1-AL-15	CA1-CR-15	NOTEST	0.00718416	0	#NAME?	0	1	1	no
4930486L24Rik	4930486L24Rik	4930486L24Rik	chr13:60842611-60864416	CA1-AL-15	CA1-CR-15	NOTEST	0.121665	0.180133	0.566144	0	1	1	no
4930487D11Rik	4930487D11Rik	4930487D11Rik	chr5:38344388-38349197	CA1-AL-15	CA1-CR-15	NOTEST	0	0.0217293	inf	0	1	1	no
4930487H11Rik	4930487H11Rik	4930487H11Rik	chr1:62703316-62818692	CA1-AL-15	CA1-CR-15	OK	0.349547	0.430179	0.299449	0.0506566	0.91625	0.999643	no
4930488B22Rik	4930488B22Rik	4930488B22Rik	chr1:184712496-184718989	CA1-AL-15	CA1-CR-15	NOTEST	0.00783962	0.00611935	-0.357406	0	1	1	no
4930488L21Rik	4930488L21Rik	4930488L21Rik	chr8:93810837-93969388	CA1-AL-15	CA1-CR-15	OK	0.246975	0.181549	-0.444003	-0.0313877	0.7898	0.999643	no
4930500F04Rik	4930500F04Rik	4930500F04Rik	chr5:149847746-149864280	CA1-AL-15	CA1-CR-15	NOTEST	0	0	0	0	1	1	no
4930500J02Rik	4930500J02Rik	4930500J02Rik	chr2:104559183-104571429	CA1-AL-15	CA1-CR-15	OK	0.835594	0.32514	-1.36174	-0.999872	0.01035	0.157912	no
4930500L23Rik	4930500L23Rik	4930500L23Rik	chr5:139523750-139541339	CA1-AL-15	CA1-CR-15	NOTEST	0.0373068	0.175695	2.23556	0	1	1	no
4930502A04Rik	4930502A04Rik	4930502A04Rik	chr9:68470901-68520200	CA1-AL-15	CA1-CR-15	NOTEST	0.00480716	0.0046386	-0.0514948	0	1	1	no
4930502E09Rik	4930502E09Rik	4930502E09Rik	chr11:84829177-84830868	CA1-AL-15	CA1-CR-15	NOTEST	0.0174829	0.02052	0.231083	0	1	1	no
4930502E18Rik	4930502E18Rik	4930502E18Rik	chrX:53724830-53738222	CA1-AL-15	CA1-CR-15	OK	0.312808	0.290439	-0.107045	-0.104519	0.8239	0.999643	no
4930503B20Rik	4930503B20Rik	4930503B20Rik	chr3:146641931-146651715	CA1-AL-15	CA1-CR-15	NOTEST	0.0648364	0.0266429	-1.28306	0	1	1	no
4930503E14Rik	4930503E14Rik	4930503E14Rik	chr14:44163166-44171371	CA1-AL-15	CA1-CR-15	OK	1.0678	0.943911	-0.177916	-0.196883	0.66735	0.999643	no
4930503E24Rik	4930503E24Rik	4930503E24Rik	chr10:124469073-124524488	CA1-AL-15	CA1-CR-15	NOTEST	0	0	0	0	1	1	no
4930503H13Rik	4930503H13Rik	4930503H13Rik	chrX:156539482-156540117	CA1-AL-15	CA1-CR-15	NOTEST	0	0	0	0	1	1	no
4930503L19Rik	4930503L19Rik	4930503L19Rik	chr18:70453139-70472480	CA1-AL-15	CA1-CR-15	OK	5.27061	5.98163	0.18257	0.395454	0.36395	0.946136	no
4930503O07Rik	4930503O07Rik	4930503O07Rik	chr1:194212186-194222759	CA1-AL-15	CA1-CR-15	NOTEST	0	0	0	0	1	1	no
4930504O13Rik	4930504O13Rik	4930504O13Rik	chr11:58446142-58452966	CA1-AL-15	CA1-CR-15	NOTEST	0	0	0	0	1	1	no
4930505A04Rik	4930505A04Rik	4930505A04Rik	chr11:30426005-30471829	CA1-AL-15	CA1-CR-15	OK	0.504559	0.284994	-0.824094	-0.818474	0.1004	0.594694	no
4930505G20Rik	4930505G20Rik	4930505G20Rik	chr14:115092214-116525192	CA1-AL-15	CA1-CR-15	NOTEST	0.0087072	0	#NAME?	0	1	1	no
4930506C21Rik	4930506C21Rik	4930506C21Rik	chr17:8283812-8327442	CA1-AL-15	CA1-CR-15	OK	4.19071	3.60837	-0.215848	-0.147434	0.76525	0.999643	no
4930506M07Rik	4930506M07Rik	4930506M07Rik	chr19:58973357-59076069	CA1-AL-15	CA1-CR-15	OK	11.0124	9.44331	-0.221765	-0.57961	0.1434	0.702333	no
4930507D05Rik	4930507D05Rik	4930507D05Rik	chr10:62429377-62451353	CA1-AL-15	CA1-CR-15	OK	0.945449	0.942204	-0.00496056	-0.00324848	0.99435	0.999643	no
4930509E16Rik	4930509E16Rik	4930509E16Rik	chr9:72518249-72531858	CA1-AL-15	CA1-CR-15	NOTEST	0.00324729	0.0163975	2.33616	0	1	1	no
4930509J09Rik	4930509J09Rik	4930509J09Rik	chr3:73066350-73594830	CA1-AL-15	CA1-CR-15	NOTEST	0.0563113	0.0526922	-0.0958343	0	1	1	no
4930509K18Rik	4930509K18Rik	4930509K18Rik	chr4:40313231-40317719	CA1-AL-15	CA1-CR-15	NOTEST	0.0105551	0	#NAME?	0	1	1	no
4930511A02Rik	4930511A02Rik	4930511A02Rik	chr12:11438232-11444812	CA1-AL-15	CA1-CR-15	NOTEST	0.0290875	0.0161472	-0.849112	0	1	1	no
4930511E03Rik	4930511E03Rik	4930511E03Rik	chr6:94943833-94951545	CA1-AL-15	CA1-CR-15	NOTEST	0.00221813	0	#NAME?	0	1	1	no
4930511M06Rik	4930511M06Rik	4930511M06Rik	chr18:57533825-57731065	CA1-AL-15	CA1-CR-15	OK	1.51297	1.53031	0.0164411	0.022766	0.95635	0.999643	no
4930511M11Rik	4930511M11Rik	4930511M11Rik	chr5:3657003-3679544	CA1-AL-15	CA1-CR-15	NOTEST	0.0227372	0.0259434	0.19031	0	1	1	no
4930512B01Rik	4930512B01Rik	4930512B01Rik	chr12:69746847-69987002	CA1-AL-15	CA1-CR-15	OK	0.315243	0.304118	-0.0518294	-0.00709996	0.9778	0.999643	no
4930513D17Rik	4930513D17Rik	4930513D17Rik	chr5:39461748-39603574	CA1-AL-15	CA1-CR-15	NOTEST	0.0746374	0.0369713	-1.01349	0	1	1	no
4930513N10Rik	4930513N10Rik	4930513N10Rik	chr8:95719450-95821728	CA1-AL-15	CA1-CR-15	OK	0.402444	0.421529	0.0668452	0.0168599	0.9662	0.999643	no
4930513O06Rik	4930513O06Rik	4930513O06Rik	chrX:139086242-139093403	CA1-AL-15	CA1-CR-15	NOTEST	0	0	0	0	1	1	no
4930515B02Rik	4930515B02Rik	4930515B02Rik	chr4:140872692-140878057	CA1-AL-15	CA1-CR-15	NOTEST	0	0	0	0	1	1	no
4930515G01Rik	4930515G01Rik	4930515G01Rik	chr5:114773732-114774983	CA1-AL-15	CA1-CR-15	OK	0.323125	0.281569	-0.198606	-0.198602	0.6724	0.999643	no
4930515G16Rik	4930515G16Rik	4930515G16Rik	chr6:67565233-67565699	CA1-AL-15	CA1-CR-15	NOTEST	0	0.0160216	inf	0	1	1	no
4930515L03Rik	4930515L03Rik	4930515L03Rik	chr2:16918677-17013726	CA1-AL-15	CA1-CR-15	NOTEST	0.203009	0.209857	0.0478608	0	1	1	no
4930515L19Rik	4930515L19Rik	4930515L19Rik	chrX:46267558-46328911	CA1-AL-15	CA1-CR-15	NOTEST	0	0.00633616	inf	0	1	1	no
4930517E11Rik	4930517E11Rik	4930517E11Rik	chr2:124123635-124129956	CA1-AL-15	CA1-CR-15	NOTEST	0	0.0026275	inf	0	1	1	no
4930518P08Rik	4930518P08Rik	4930518P08Rik	chr13:50753392-50765248	CA1-AL-15	CA1-CR-15	NOTEST	0	0	0	0	1	1	no
4930519D14Rik	4930519D14Rik	4930519D14Rik	chr13:30615042-30624258	CA1-AL-15	CA1-CR-15	NOTEST	0.00474515	0	#NAME?	0	1	1	no
4930519F09Rik	4930519F09Rik	4930519F09Rik	chr10:28921962-28923507	CA1-AL-15	CA1-CR-15	OK	0.925955	0.873058	-0.084865	-0.108048	0.81305	0.999643	no
4930519F16Rik	4930519F16Rik	4930519F16Rik	chrX:103232280-103256606	CA1-AL-15	CA1-CR-15	NOTEST	0.0224762	0.0290935	0.372298	0	1	1	no
4930519F24Rik	4930519F24Rik	4930519F24Rik	chr9:100022299-100034670	CA1-AL-15	CA1-CR-15	NOTEST	0.0334185	0.0342439	0.0351986	0	1	1	no
4930519G04Rik	4930519G04Rik	4930519G04Rik	chr5:114853713-114883879	CA1-AL-15	CA1-CR-15	NOTEST	0.118129	0.108379	-0.124277	0	1	1	no
4930519H02Rik	4930519H02Rik	4930519H02Rik	chr5:15863927-15883766	CA1-AL-15	CA1-CR-15	NOTEST	0.0299306	0.021325	-0.489073	0	1	1	no
4930520O04Rik	4930520O04Rik	4930520O04Rik	chr9:114368323-114390712	CA1-AL-15	CA1-CR-15	OK	0.947829	0.737397	-0.362185	-0.243548	0.6202	0.999643	no
4930520P13Rik	4930520P13Rik	4930520P13Rik	chr13:70232821-70248122	CA1-AL-15	CA1-CR-15	NOTEST	0.01317	0.0107078	-0.298589	0	1	1	no
4930521E06Rik	4930521E06Rik	4930521E06Rik	chr1:44551670-44796836	CA1-AL-15	CA1-CR-15	NOTEST	0.00754989	0.00987305	0.387041	0	1	1	no
4930522H14Rik	4930522H14Rik	4930522H14Rik	chr4:109505331-109531297	CA1-AL-15	CA1-CR-15	NOTEST	0.00642369	0	#NAME?	0	1	1	no
4930522O17Rik	4930522O17Rik	4930522O17Rik	chr4:53246195-53251120	CA1-AL-15	CA1-CR-15	NOTEST	0	0	0	0	1	1	no
4930523C07Rik	4930523C07Rik	4930523C07Rik	chr1:160044379-160078586	CA1-AL-15	CA1-CR-15	OK	0.375449	0.382863	0.0282126	0.0323657	0.9365	0.999643	no
4930523O13Rik	4930523O13Rik	4930523O13Rik	chr15:46435865-46496179	CA1-AL-15	CA1-CR-15	NOTEST	0	0	0	0	1	1	no
4930524B15Rik	4930524B15Rik	4930524B15Rik	chr11:31965632-31979651	CA1-AL-15	CA1-CR-15	NOTEST	0.141575	0.0894365	-0.662634	0	1	1	no
4930524C18Rik	4930524C18Rik	4930524C18Rik	chr14:114831964-114861327	CA1-AL-15	CA1-CR-15	NOTEST	0	0	0	0	1	1	no
4930524L23Rik	4930524L23Rik	4930524L23Rik	chrX:7558561-7605420	CA1-AL-15	CA1-CR-15	OK	0.495466	0.520183	0.0702324	0.0339004	0.93835	0.999643	no
4930524N10Rik	4930524N10Rik	4930524N10Rik	chrX:154339224-154343392	CA1-AL-15	CA1-CR-15	NOTEST	0	0	0	0	1	1	no
4930524O05Rik	4930524O05Rik	4930524O05Rik	chr19:10634232-10665210	CA1-AL-15	CA1-CR-15	NOTEST	0	0.00778826	inf	0	1	1	no
4930524O08Rik	4930524O08Rik	4930524O08Rik	chr9:89826518-89864028	CA1-AL-15	CA1-CR-15	NOTEST	0.00735433	0.00282659	-1.37953	0	1	1	no
4930525D18Rik	4930525D18Rik	4930525D18Rik	chr9:114341110-114364627	CA1-AL-15	CA1-CR-15	NOTEST	0.207336	0.236169	0.187849	0	1	1	no
4930525G20Rik	4930525G20Rik	4930525G20Rik	chr13:67796593-67830985	CA1-AL-15	CA1-CR-15	OK	0.658164	0.705199	0.0995843	0.0863898	0.84045	0.999643	no
4930525M21Rik	4930525M21Rik	4930525M21Rik	chrX:38013907-38018815	CA1-AL-15	CA1-CR-15	NOTEST	0	0	0	0	1	1	no
4930526D03Rik	4930526D03Rik	4930526D03Rik	chr2:181696794-181698442	CA1-AL-15	CA1-CR-15	NOTEST	0.0522301	0.0368532	-0.503093	0	1	1	no
4930526I15Rik	4930526I15Rik	4930526I15Rik	chr9:124423255-124424856	CA1-AL-15	CA1-CR-15	OK	6.03252	5.5512	-0.119961	-0.206441	0.63995	0.999643	no
4930526L06Rik	4930526L06Rik	4930526L06Rik	chr19:11196816-11299884	CA1-AL-15	CA1-CR-15	OK	0.644613	0.683836	0.0852168	0.0860902	0.84185	0.999643	no
4930527F14Rik	4930527F14Rik	4930527F14Rik	chr14:45543709-45562876	CA1-AL-15	CA1-CR-15	NOTEST	0.03296	0.0118525	-1.47553	0	1	1	no
4930527G23Rik	4930527G23Rik	4930527G23Rik	chr18:29396715-29496416	CA1-AL-15	CA1-CR-15	NOTEST	0.00826615	0	#NAME?	0	1	1	no
4930528A17Rik	4930528A17Rik	4930528A17Rik	chr4:21846326-21876475	CA1-AL-15	CA1-CR-15	OK	0.267251	0.256373	-0.0599546	-0.00906605	0.9797	0.999643	no
4930528D03Rik	4930528D03Rik	4930528D03Rik	chr13:59733649-59737470	CA1-AL-15	CA1-CR-15	OK	0.581737	0.554819	-0.0683508	-0.0773229	0.8727	0.999643	no
4930528P14Rik	4930528P14Rik	4930528P14Rik	chr2:115329265-115344280	CA1-AL-15	CA1-CR-15	NOTEST	0.044765	0	#NAME?	0	1	1	no
4930529C04Rik	4930529C04Rik	4930529C04Rik	chr3:91071661-91075192	CA1-AL-15	CA1-CR-15	NOTEST	0.0020759	0	#NAME?	0	1	1	no
4930529F24Rik	4930529F24Rik	4930529F24Rik	chr14:38368950-39473088	CA1-AL-15	CA1-CR-15	NOTEST	0.043974	0.0437384	-0.00775155	0	1	1	no
4930529K09Rik	4930529K09Rik	4930529K09Rik	chr14:86245969-86262042	CA1-AL-15	CA1-CR-15	NOTEST	0.00493978	0.00807913	0.709753	0	1	1	no
4930529L06Rik	4930529L06Rik	4930529L06Rik	chr16:84679788-84685147	CA1-AL-15	CA1-CR-15	NOTEST	0	0	0	0	1	1	no
4930529M08Rik	4930529M08Rik	4930529M08Rik	chr2:145934783-145964226	CA1-AL-15	CA1-CR-15	OK	0.725859	0.504621	-0.524489	-0.595415	0.1938	0.787585	no
4930533B01Rik	4930533B01Rik	4930533B01Rik	chr2:113220186-113716767	CA1-AL-15	CA1-CR-15	NOTEST	0.0644432	0.0493919	-0.383753	0	1	1	no
4930533P14Rik	4930533P14Rik	4930533P14Rik	chr1:96612056-96662573	CA1-AL-15	CA1-CR-15	NOTEST	0	0	0	0	1	1	no
4930538K18Rik	4930538K18Rik	4930538K18Rik	chr4:119205054-119218217	CA1-AL-15	CA1-CR-15	OK	1.36314	1.38785	0.0259178	0.0359242	0.93825	0.999643	no
4930539C22Rik	4930539C22Rik	4930539C22Rik	chr3:134404142-134423635	CA1-AL-15	CA1-CR-15	NOTEST	0	0	0	0	1	1	no
4930539E08Rik	4930539E08Rik	4930539E08Rik	chr17:28896394-28915324	CA1-AL-15	CA1-CR-15	OK	4.26206	2.85125	-0.579957	-1.17164	0.00435	0.0882096	no
4930539J05Rik	4930539J05Rik	4930539J05Rik	chr3:135436220-135438665	CA1-AL-15	CA1-CR-15	OK	3.30639	3.68128	0.15495	0.265354	0.67675	0.999643	no
4930539M17Rik	4930539M17Rik	4930539M17Rik	chr3:9061963-9071076	CA1-AL-15	CA1-CR-15	NOTEST	0.172134	0.093325	-0.883198	0	1	1	no
4930539N22Rik	4930539N22Rik	4930539N22Rik	chr3:13471654-14182287	CA1-AL-15	CA1-CR-15	NOTEST	0.0547695	0.0338924	-0.69241	0	1	1	no
4930540M03Rik	4930540M03Rik	4930540M03Rik	chr9:15559863-15641220	CA1-AL-15	CA1-CR-15	NOTEST	0	0	0	0	1	1	no
4930542C21Rik	4930542C21Rik	4930542C21Rik	chr16:38017322-38054526	CA1-AL-15	CA1-CR-15	NOTEST	0.0129365	0.0124301	-0.0576055	0	1	1	no
4930542D17Rik	4930542D17Rik	4930542D17Rik	chr16:50589858-50654166	CA1-AL-15	CA1-CR-15	NOTEST	0.00277497	0.00587852	1.08298	0	1	1	no
4930542H20Rik	4930542H20Rik	4930542H20Rik	chr11:79591211-79694012	CA1-AL-15	CA1-CR-15	NOTEST	0.0559204	0	#NAME?	0	1	1	no
4930543E12Rik	4930543E12Rik	4930543E12Rik	chr7:113100235-113142015	CA1-AL-15	CA1-CR-15	NOTEST	0.00903774	0.0116253	0.363239	0	1	1	no
4930544D05Rik	4930544D05Rik	4930544D05Rik	chr11:70614882-70619194	CA1-AL-15	CA1-CR-15	NOTEST	0.0348858	0.0544928	0.643424	0	1	1	no
4930544G11Rik	4930544G11Rik	4930544G11Rik	chr6:65952570-65954014	CA1-AL-15	CA1-CR-15	NOTEST	0.00359438	0	#NAME?	0	1	1	no
4930544M13Rik	4930544M13Rik	4930544M13Rik	chr13:114607227-114697822	CA1-AL-15	CA1-CR-15	NOTEST	0	0	0	0	1	1	no
4930545E07Rik	4930545E07Rik	4930545E07Rik	chr18:17568745-17580990	CA1-AL-15	CA1-CR-15	NOTEST	0	0	0	0	1	1	no
4930545H06Rik	4930545H06Rik	4930545H06Rik	chr10:68319064-68321142	CA1-AL-15	CA1-CR-15	NOTEST	0.0729558	0.0785272	0.106169	0	1	1	no
4930545L23Rik	4930545L23Rik	4930545L23Rik	chr2:134786163-135475258	CA1-AL-15	CA1-CR-15	NOTEST	0.00521584	0.00610637	0.227415	0	1	1	no
4930546C10Rik	4930546C10Rik	4930546C10Rik	chr18:68889486-68951528	CA1-AL-15	CA1-CR-15	NOTEST	0.0384389	0.0485314	0.336352	0	1	1	no
4930546K05Rik	4930546K05Rik	4930546K05Rik	chr9:42182237-42209231	CA1-AL-15	CA1-CR-15	NOTEST	0.0325966	0.015153	-1.10512	0	1	1	no
4930547C10Rik	4930547C10Rik	4930547C10Rik	chr4:52596273-52612163	CA1-AL-15	CA1-CR-15	NOTEST	0.00113926	0.00635962	2.48084	0	1	1	no
4930547E08Rik	4930547E08Rik	4930547E08Rik	chr2:103804451-103810622	CA1-AL-15	CA1-CR-15	OK	0.305996	0.325344	0.0884557	0.0869843	0.88415	0.999643	no
4930547E14Rik	4930547E14Rik	4930547E14Rik	chr16:59613320-60605531	CA1-AL-15	CA1-CR-15	NOTEST	0.0179621	0.0545857	1.60357	0	1	1	no
4930548G14Rik	4930548G14Rik	4930548G14Rik	chr15:46623304-46639858	CA1-AL-15	CA1-CR-15	NOTEST	0	0	0	0	1	1	no
4930548H24Rik	4930548H24Rik	4930548H24Rik	chr5:31485858-31488262	CA1-AL-15	CA1-CR-15	NOTEST	0.00993258	0.03398	1.77444	0	1	1	no
4930548J01Rik	4930548J01Rik	4930548J01Rik	chr17:4119445-4122102	CA1-AL-15	CA1-CR-15	NOTEST	0.0231673	0.0300804	0.376736	0	1	1	no
4930548K13Rik	4930548K13Rik	4930548K13Rik	chr4:26635819-26705449	CA1-AL-15	CA1-CR-15	NOTEST	0	0	0	0	1	1	no
4930549C01Rik	4930549C01Rik	4930549C01Rik	chr4:136610436-136613213	CA1-AL-15	CA1-CR-15	NOTEST	0	0	0	0	1	1	no
4930549G23Rik	4930549G23Rik	4930549G23Rik	chr18:67774875-67799943	CA1-AL-15	CA1-CR-15	OK	1.00379	0.666211	-0.591405	-0.131687	0.7514	0.999643	no
4930550C14Rik	4930550C14Rik	4930550C14Rik	chr9:53405285-53432803	CA1-AL-15	CA1-CR-15	OK	0.257768	0.18756	-0.458721	-0.415504	0.3711	0.947251	no
4930550L24Rik	4930550L24Rik	4930550L24Rik	chrX:58911460-58920304	CA1-AL-15	CA1-CR-15	NOTEST	0.0118252	0	#NAME?	0	1	1	no
4930552N02Rik	4930552N02Rik	4930552N02Rik	chr4:52814603-52828269	CA1-AL-15	CA1-CR-15	NOTEST	0	0	0	0	1	1	no
4930552P12Rik	4930552P12Rik	4930552P12Rik	chr19:55640588-55702204	CA1-AL-15	CA1-CR-15	NOTEST	0.0614425	0.0552467	-0.153351	0	1	1	no
4930553E22Rik	4930553E22Rik	4930553E22Rik	chr16:84371142-84375505	CA1-AL-15	CA1-CR-15	NOTEST	0.0162604	0.00946759	-0.780293	0	1	1	no
4930554C24Rik	4930554C24Rik	4930554C24Rik	chr9:84774397-84784351	CA1-AL-15	CA1-CR-15	NOTEST	0	0.0037194	inf	0	1	1	no
4930555B11Rik	4930555B11Rik	4930555B11Rik	chr2:57181830-57188257	CA1-AL-15	CA1-CR-15	NOTEST	0.0317014	0	#NAME?	0	1	1	no
4930555G01Rik	4930555G01Rik	4930555G01Rik	chr14:5050628-5059243	CA1-AL-15	CA1-CR-15	OK	0.808247	0.778589	-0.0539329	-0.0600677	0.8943	0.999643	no
4930556C24Rik	4930556C24Rik	4930556C24Rik	chr16:85819210-85826772	CA1-AL-15	CA1-CR-15	NOTEST	0	0	0	0	1	1	no
4930556G01Rik	4930556G01Rik	4930556G01Rik	chr4:30664595-30855744	CA1-AL-15	CA1-CR-15	NOTEST	0.00614111	0	#NAME?	0	1	1	no
4930556J02Rik	4930556J02Rik	4930556J02Rik	chr14:61492687-61500382	CA1-AL-15	CA1-CR-15	NOTEST	0	0	0	0	1	1	no
4930556M19Rik	4930556M19Rik	4930556M19Rik	chr15:10714835-10790123	CA1-AL-15	CA1-CR-15	OK	0.42332	0.344487	-0.2973	-0.29632	0.4494	0.976166	no
4930556N09Rik	4930556N09Rik	4930556N09Rik	chr10:97035767-97061059	CA1-AL-15	CA1-CR-15	NOTEST	0.00748105	0	#NAME?	0	1	1	no
4930557A04Rik	4930557A04Rik	4930557A04Rik	chrX:9849702-9850252	CA1-AL-15	CA1-CR-15	NOTEST	0.00792909	0	#NAME?	0	1	1	no
4930557J02Rik	4930557J02Rik	4930557J02Rik	chr5:34007199-34169448	CA1-AL-15	CA1-CR-15	NOTEST	0.00996197	0.00789905	-0.334751	0	1	1	no
4930558C23Rik	4930558C23Rik	4930558C23Rik	chr3:95386457-95402841	CA1-AL-15	CA1-CR-15	NOTEST	0	0	0	0	1	1	no
4930558G05Rik	4930558G05Rik	4930558G05Rik	chrX:129051523-129067146	CA1-AL-15	CA1-CR-15	NOTEST	0	0	0	0	1	1	no
4930558J18Rik	4930558J18Rik	4930558J18Rik	chr1:57359221-57377544	CA1-AL-15	CA1-CR-15	NOTEST	0.025297	0.0336838	0.413088	0	1	1	no
4930558K02Rik	4930558K02Rik	4930558K02Rik	chr1:161942088-161979636	CA1-AL-15	CA1-CR-15	NOTEST	0.0445014	0.0581062	0.384842	0	1	1	no
4930562C15Rik	4930562C15Rik	4930562C15Rik	chr16:4835415-4867691	CA1-AL-15	CA1-CR-15	NOTEST	0.0847069	0.11306	0.416534	0	1	1	no
4930562F07Rik	4930562F07Rik	4930562F07Rik	chr1:160044379-160078586	CA1-AL-15	CA1-CR-15	NOTEST	0.196947	0.178687	-0.140373	0	1	1	no
4930563D23Rik	4930563D23Rik	4930563D23Rik	chr16:92318762-92321441	CA1-AL-15	CA1-CR-15	NOTEST	0.00176858	0	#NAME?	0	1	1	no
4930563E18Rik	4930563E18Rik	4930563E18Rik	chr18:10706859-10711832	CA1-AL-15	CA1-CR-15	NOTEST	0.111362	0.0698218	-0.673509	0	1	1	no
4930563E22Rik	4930563E22Rik	4930563E22Rik	chr11:72211723-72218450	CA1-AL-15	CA1-CR-15	OK	1.84024	1.56585	-0.232952	-0.283403	0.47385	0.986249	no
4930563F08Rik	4930563F08Rik	4930563F08Rik	chr5:131437681-132542343	CA1-AL-15	CA1-CR-15	NOTEST	0	0.0106274	inf	0	1	1	no
4930563M20Rik	4930563M20Rik	4930563M20Rik	chr8:116781711-116801412	CA1-AL-15	CA1-CR-15	NOTEST	0.067011	0.0287023	-1.22323	0	1	1	no
4930564B18Rik	4930564B18Rik	4930564B18Rik	chr14:75642258-75667137	CA1-AL-15	CA1-CR-15	NOTEST	0	0.00489097	inf	0	1	1	no
4930564C03Rik	4930564C03Rik	4930564C03Rik	chr17:44495986-45119284	CA1-AL-15	CA1-CR-15	NOTEST	0	0	0	0	1	1	no
4930564D02Rik	4930564D02Rik	4930564D02Rik	chr3:105066843-105078806	CA1-AL-15	CA1-CR-15	NOTEST	0	0	0	0	1	1	no
4930564G21Rik	4930564G21Rik	4930564G21Rik	chr10:119454313-120075593	CA1-AL-15	CA1-CR-15	NOTEST	0.0120162	0.00622182	-0.949575	0	1	1	no
4930564K09Rik	4930564K09Rik	4930564K09Rik	chr3:82876704-82943638	CA1-AL-15	CA1-CR-15	NOTEST	0.0607637	0.0407363	-0.576894	0	1	1	no
4930565D16Rik	4930565D16Rik	4930565D16Rik	chr3:84349375-84379921	CA1-AL-15	CA1-CR-15	NOTEST	0	0	0	0	1	1	no
4930565N06Rik	4930565N06Rik	4930565N06Rik	chr16:36880518-36933085	CA1-AL-15	CA1-CR-15	OK	0.313162	0.23051	-0.442078	-0.0800289	0.8739	0.999643	no
4930567H12Rik	4930567H12Rik	4930567H12Rik	chr8:125584637-125616670	CA1-AL-15	CA1-CR-15	NOTEST	0.0351439	0.00807046	-2.12255	0	1	1	no
4930567H17Rik	4930567H17Rik	4930567H17Rik	chrX:70393900-70394740	CA1-AL-15	CA1-CR-15	NOTEST	0	0	0	0	1	1	no
4930567J20Rik	4930567J20Rik	4930567J20Rik	chr16:71249903-71267176	CA1-AL-15	CA1-CR-15	NOTEST	0	0	0	0	1	1	no
4930567K20Rik	4930567K20Rik	4930567K20Rik	chr10:10686058-11082331	CA1-AL-15	CA1-CR-15	NOTEST	0	0.0134371	inf	0	1	1	no
4930568D16Rik	4930568D16Rik	4930568D16Rik	chr2:35354217-35367729	CA1-AL-15	CA1-CR-15	NOTEST	0	0	0	0	1	1	no
4930568E12Rik	4930568E12Rik	4930568E12Rik	chr9:13091266-13105855	CA1-AL-15	CA1-CR-15	NOTEST	0.0168644	0.0103782	-0.700424	0	1	1	no
4930568G15Rik	4930568G15Rik	4930568G15Rik	chr1:165066616-165091930	CA1-AL-15	CA1-CR-15	NOTEST	0.105843	0.0689852	-0.617563	0	1	1	no
4930568K20Rik	4930568K20Rik	4930568K20Rik	chr5:124229724-124237137	CA1-AL-15	CA1-CR-15	NOTEST	0.00316127	0.00944073	1.57839	0	1	1	no
4930570G19Rik	4930570G19Rik	4930570G19Rik	chr3:156546752-156561746	CA1-AL-15	CA1-CR-15	OK	11.0982	9.71883	-0.191476	-0.27556	0.4858	0.991432	no
4930571K23Rik	4930571K23Rik	4930571K23Rik	chr7:125368860-125371013	CA1-AL-15	CA1-CR-15	NOTEST	0	0	0	0	1	1	no
4930572K03Rik	4930572K03Rik	4930572K03Rik	chr5:127170564-127184356	CA1-AL-15	CA1-CR-15	NOTEST	0.00336251	0	#NAME?	0	1	1	no
4930572O03Rik	4930572O03Rik	4930572O03Rik	chr5:15652287-15657059	CA1-AL-15	CA1-CR-15	NOTEST	0.00256035	0	#NAME?	0	1	1	no
4930572O13Rik	4930572O13Rik	4930572O13Rik	chr14:25139794-25143241	CA1-AL-15	CA1-CR-15	OK	0.32787	0.121009	-1.43801	-1.18805	0.03405	0.333946	no
4930573O16Rik	4930573O16Rik	4930573O16Rik	chr2:52136646-52338798	CA1-AL-15	CA1-CR-15	NOTEST	0.0147579	0	#NAME?	0	1	1	no
4930577N17Rik	4930577N17Rik	4930577N17Rik	chr3:51255664-51325987	CA1-AL-15	CA1-CR-15	OK	0.796556	0.643735	-0.307308	-0.146527	0.7365	0.999643	no
4930578C19Rik	4930578C19Rik	4930578C19Rik	chrX:18418426-18461274	CA1-AL-15	CA1-CR-15	OK	0.445734	0.351025	-0.344611	-0.37219	0.41305	0.963081	no
4930578E11Rik	4930578E11Rik	4930578E11Rik	chr18:29396715-29496416	CA1-AL-15	CA1-CR-15	NOTEST	0.101702	0.0756779	-0.426399	0	1	1	no
4930578I06Rik	4930578I06Rik	4930578I06Rik	chr14:63971121-63987780	CA1-AL-15	CA1-CR-15	NOTEST	0	0.00733891	inf	0	1	1	no
4930578M01Rik	4930578M01Rik	4930578M01Rik	chr15:98985964-98989281	CA1-AL-15	CA1-CR-15	OK	1.51975	1.57978	0.0558858	0.0763181	0.8765	0.999643	no
4930578N18Rik	4930578N18Rik	4930578N18Rik	chr16:76122612-76156086	CA1-AL-15	CA1-CR-15	NOTEST	0	0	0	0	1	1	no
4930579F01Rik	4930579F01Rik	4930579F01Rik	chr3:138164134-138186713	CA1-AL-15	CA1-CR-15	NOTEST	0.0080614	0.00234176	-1.78344	0	1	1	no
4930579G18Rik	4930579G18Rik	4930579G18Rik	chr14:54642160-54690742	CA1-AL-15	CA1-CR-15	OK	1.8513	1.66053	-0.156892	-0.0672978	0.88215	0.999643	no
4930579G24Rik	4930579G24Rik	4930579G24Rik	chr3:79629078-79632819	CA1-AL-15	CA1-CR-15	OK	1.09617	1.16765	0.0911425	0.126384	0.7817	0.999643	no
4930579K19Rik	4930579K19Rik	4930579K19Rik	chr9:98562459-98563611	CA1-AL-15	CA1-CR-15	OK	0.743132	0.698254	-0.0898675	-0.108263	0.8251	0.999643	no
4930581F22Rik	4930581F22Rik	4930581F22Rik	chr9:35046578-35175987	CA1-AL-15	CA1-CR-15	OK	2.00801	1.97376	-0.0248245	-0.0220247	0.959	0.999643	no
4930583K01Rik	4930583K01Rik	4930583K01Rik	chr7:118243906-118245551	CA1-AL-15	CA1-CR-15	NOTEST	0.0470734	0.0184736	-1.34945	0	1	1	no
4930583P06Rik	4930583P06Rik	4930583P06Rik	chr2:124217678-124222358	CA1-AL-15	CA1-CR-15	NOTEST	0.00456151	0.00838952	0.879077	0	1	1	no
4930584F24Rik	4930584F24Rik	4930584F24Rik	chr5:26460069-26493314	CA1-AL-15	CA1-CR-15	NOTEST	0	0	0	0	1	1	no
4930590J08Rik	4930590J08Rik	4930590J08Rik	chr6:91904232-91950725	CA1-AL-15	CA1-CR-15	OK	0.242327	0.238202	-0.0247701	-0.0269072	0.95115	0.999643	no
4930590L20Rik	4930590L20Rik	4930590L20Rik	chr1:140246256-140656402	CA1-AL-15	CA1-CR-15	NOTEST	0.19801	0.110306	-0.844059	0	1	1	no
4930591A17Rik	4930591A17Rik	4930591A17Rik	chr2:179414935-179416880	CA1-AL-15	CA1-CR-15	NOTEST	0	0	0	0	1	1	no
4930592A05Rik	4930592A05Rik	4930592A05Rik	chr15:33083128-33653436	CA1-AL-15	CA1-CR-15	OK	1.15611	1.20781	0.0631158	0.0308978	0.9385	0.999643	no
4930592I03Rik	4930592I03Rik	4930592I03Rik	chr18:82910878-83005314	CA1-AL-15	CA1-CR-15	NOTEST	0.00407467	0	#NAME?	0	1	1	no
4930593A02Rik	4930593A02Rik	4930593A02Rik	chr3:58692588-58788524	CA1-AL-15	CA1-CR-15	NOTEST	0.15354	0.172761	0.170167	0	1	1	no
4930593C16Rik	4930593C16Rik	4930593C16Rik	chr9:120924454-120930802	CA1-AL-15	CA1-CR-15	NOTEST	0.0976481	0.129854	0.411231	0	1	1	no
4930594C11Rik	4930594C11Rik	4930594C11Rik	chr1:37439339-37536259	CA1-AL-15	CA1-CR-15	NOTEST	0.0498492	0.0380203	-0.3908	0	1	1	no
4930595M18Rik	4930595M18Rik	4930595M18Rik	chrX:81419574-81458122	CA1-AL-15	CA1-CR-15	NOTEST	0	0.00145973	inf	0	1	1	no
4930596D02Rik	4930596D02Rik	4930596D02Rik	chr14:35809485-35811978	CA1-AL-15	CA1-CR-15	NOTEST	0	0	0	0	1	1	no
4930596M17Rik	4930596M17Rik	4930596M17Rik	chr9:121577842-121641566	CA1-AL-15	CA1-CR-15	NOTEST	0.0563498	0.0488442	-0.206225	0	1	1	no
4930597G03Rik	4930597G03Rik	4930597G03Rik	chr14:51317334-51345489	CA1-AL-15	CA1-CR-15	NOTEST	0.00198385	0.00350097	0.81945	0	1	1	no
4930598F16Rik	4930598F16Rik	4930598F16Rik	chr1:95701183-95716518	CA1-AL-15	CA1-CR-15	NOTEST	0	0	0	0	1	1	no
4930599N23Rik	4930599N23Rik	4930599N23Rik	chr6:39118472-39206773	CA1-AL-15	CA1-CR-15	OK	0.404921	0.42944	0.0848162	0.0140718	0.9726	0.999643	no
4931402G19Rik	4931402G19Rik	4931402G19Rik	chr2:120355308-120504919	CA1-AL-15	CA1-CR-15	NOTEST	0.220203	0.167328	-0.396153	0	1	1	no
4931403E22Rik	4931403E22Rik	4931403E22Rik	chr19:26605159-26823907	CA1-AL-15	CA1-CR-15	OK	1.19505	1.04529	-0.19318	-0.0235247	0.95275	0.999643	no
4931403G20Rik	4931403G20Rik	4931403G20Rik	chr12:69746847-69987002	CA1-AL-15	CA1-CR-15	NOTEST	0.197628	0.18499	-0.0953402	0	1	1	no
4931406B18Rik	4931406B18Rik	4931406B18Rik	chr7:43492043-43505938	CA1-AL-15	CA1-CR-15	NOTEST	0.0781298	0.0700004	-0.158509	0	1	1	no
4931406C07Rik	4931406C07Rik	4931406C07Rik	chr9:15283336-15357788	CA1-AL-15	CA1-CR-15	OK	11.2541	11.2858	0.00405698	0.00727284	0.9869	0.999643	no
4931406H21Rik	4931406H21Rik	4931406H21Rik	chr14:25459184-25666747	CA1-AL-15	CA1-CR-15	NOTEST	0.00579851	0.00560593	-0.0487293	0	1	1	no
4931406P16Rik	4931406P16Rik	4931406P16Rik	chr7:34236713-34285609	CA1-AL-15	CA1-CR-15	OK	7.70005	7.23961	-0.0889553	-0.248368	0.5518	0.999643	no
4931408C20Rik	4931408C20Rik	4931408C20Rik	chr1:26681800-26687460	CA1-AL-15	CA1-CR-15	NOTEST	0	0.00151861	inf	0	1	1	no
4931408D14Rik	4931408D14Rik	4931408D14Rik	chr19:37258425-37264095	CA1-AL-15	CA1-CR-15	NOTEST	0.206449	0.199028	-0.0528107	0	1	1	no
4931409K22Rik	4931409K22Rik	4931409K22Rik	chr5:24543433-24555469	CA1-AL-15	CA1-CR-15	NOTEST	0.12789	0.0804283	-0.669132	0	1	1	no
4931414P19Rik	4931414P19Rik	4931414P19Rik	chr14:54583662-54605908	CA1-AL-15	CA1-CR-15	OK	2.78126	2.61013	-0.0916163	-0.165497	0.6963	0.999643	no
4931417E11Rik	4931417E11Rik	4931417E11Rik	chr6:73468572-73469667	CA1-AL-15	CA1-CR-15	NOTEST	0	0	0	0	1	1	no
4931417G12Rik	4931417G12Rik	4931417G12Rik	chr6:113596761-113600715	CA1-AL-15	CA1-CR-15	OK	0.313478	0.359463	0.197483	0.201657	0.6601	0.999643	no
4931419H13Rik	4931419H13Rik	4931419H13Rik	chr3:55055241-55084002	CA1-AL-15	CA1-CR-15	NOTEST	0.113321	0.109832	-0.0451082	0	1	1	no
4931420L22Rik	4931420L22Rik	4931420L22Rik	chr16:71131075-71139029	CA1-AL-15	CA1-CR-15	NOTEST	0.072062	0.0344348	-1.06537	0	1	1	no
4931423N10Rik	4931423N10Rik	4931423N10Rik	chr2:23207475-23267129	CA1-AL-15	CA1-CR-15	NOTEST	0.186706	0.15952	-0.227034	0	1	1	no
4931428F04Rik	4931428F04Rik	4931428F04Rik	chr8:105276446-105289528	CA1-AL-15	CA1-CR-15	OK	15.114	13.7813	-0.13317	-0.321256	0.44615	0.976157	no
4931428L18Rik	4931428L18Rik	4931428L18Rik	chr1:31141077-31222656	CA1-AL-15	CA1-CR-15	NOTEST	0.213392	0.206644	-0.0463577	0	1	1	no
4931429I11Rik	4931429I11Rik	4931429I11Rik	chr9:40894848-40964112	CA1-AL-15	CA1-CR-15	OK	0.458308	0.302303	-0.600324	-0.63428	0.1286	0.670184	no
4931429L15Rik	4931429L15Rik	4931429L15Rik	chr9:46303360-46319986	CA1-AL-15	CA1-CR-15	OK	0.243926	0.272719	0.16097	0.161719	0.7182	0.999643	no
4931429P17Rik	4931429P17Rik	4931429P17Rik	chr13:47960329-48018608	CA1-AL-15	CA1-CR-15	NOTEST	0.00519538	0.00720454	0.471677	0	1	1	no
4931430N09Rik	4931430N09Rik	4931430N09Rik	chr6:118592295-119221614	CA1-AL-15	CA1-CR-15	NOTEST	0.00356553	0.0034975	-0.0277932	0	1	1	no
4931431B13Rik	4931431B13Rik	4931431B13Rik	chr7:128173945-128206366	CA1-AL-15	CA1-CR-15	NOTEST	0.00722468	0.0210125	1.54024	0	1	1	no
4931431C16Rik	4931431C16Rik	4931431C16Rik	chr5:35581226-35613801	CA1-AL-15	CA1-CR-15	NOTEST	0.131343	0.134775	0.0372105	0	1	1	no
4931431F19Rik	4931431F19Rik	4931431F19Rik	chr7:104127912-104129823	CA1-AL-15	CA1-CR-15	NOTEST	0	0	0	0	1	1	no
4931440F15Rik	4931440F15Rik	4931440F15Rik	chr11:29692897-30026033	CA1-AL-15	CA1-CR-15	OK	0.241067	0.148908	-0.695017	-0.0679697	0.86195	0.999643	no
4931440J10Rik	4931440J10Rik	4931440J10Rik	chr14:62663666-62830126	CA1-AL-15	CA1-CR-15	OK	0.352628	0.317112	-0.153154	-0.0331088	0.9353	0.999643	no
4931440L10Rik	4931440L10Rik	4931440L10Rik	chr1:134540944-134547022	CA1-AL-15	CA1-CR-15	NOTEST	0.0412482	0.0250087	-0.7219	0	1	1	no
4931440P22Rik	4931440P22Rik	4931440P22Rik	chr3:65527484-65555518	CA1-AL-15	CA1-CR-15	OK	0.327529	0.303546	-0.109705	-0.0409438	0.93105	0.999643	no
4932411N23Rik	4932411N23Rik	4932411N23Rik	chrX:126812461-126834004	CA1-AL-15	CA1-CR-15	NOTEST	0.0239789	0.019311	-0.312342	0	1	1	no
4932412D23Rik	4932412D23Rik	4932412D23Rik	chr16:42725701-42875762	CA1-AL-15	CA1-CR-15	NOTEST	0.0874336	0.0426228	-1.03656	0	1	1	no
4932413F04Rik	4932413F04Rik	4932413F04Rik	chr9:103482935-103761837	CA1-AL-15	CA1-CR-15	NOTEST	0.00327931	0.00895066	1.4486	0	1	1	no
4932414J04Rik	4932414J04Rik	4932414J04Rik	chr11:21494729-21511180	CA1-AL-15	CA1-CR-15	NOTEST	0.00245968	0.0051117	1.05534	0	1	1	no
4932414N04Rik	4932414N04Rik	4932414N04Rik	chr2:68657883-68748465	CA1-AL-15	CA1-CR-15	NOTEST	0.0596841	0.0576415	-0.0502389	0	1	1	no
4932415G12Rik	4932415G12Rik	4932415G12Rik	chr10:94673492-94688613	CA1-AL-15	CA1-CR-15	OK	10.8775	10.2951	-0.079392	-0.226511	0.593	0.999643	no
4932415M13Rik	4932415M13Rik	4932415M13Rik	chr17:53716508-53733843	CA1-AL-15	CA1-CR-15	NOTEST	0.00216562	0	#NAME?	0	1	1	no
4932416H05Rik	4932416H05Rik	4932416H05Rik	chr2:129798368-129832285	CA1-AL-15	CA1-CR-15	OK	2.86083	2.7952	-0.0334814	-0.0370144	0.93215	0.999643	no
4932416K20Rik	4932416K20Rik	4932416K20Rik	chr8:104795236-104798792	CA1-AL-15	CA1-CR-15	NOTEST	0.00781407	0.00498374	-0.648845	0	1	1	no
4932418E24Rik	4932418E24Rik	4932418E24Rik	chr2:26271646-26294557	CA1-AL-15	CA1-CR-15	OK	0.264546	0.130007	-1.02493	-0.963635	0.0256	0.282239	no
4932429P05Rik	4932429P05Rik	4932429P05Rik	chrX:89752267-89755491	CA1-AL-15	CA1-CR-15	NOTEST	0	0	0	0	1	1	no
4932435O22Rik	4932435O22Rik	4932435O22Rik	chr11:114344525-114757886	CA1-AL-15	CA1-CR-15	NOTEST	0.0251496	0.0147069	-0.774046	0	1	1	no
4932438A13Rik	4932438A13Rik	4932438A13Rik	chr3:36863105-37053033	CA1-AL-15	CA1-CR-15	OK	14.8226	13.7848	-0.10473	-0.334127	0.3995	0.959838	no
4932438H23Rik	4932438H23Rik	4932438H23Rik	chr16:91053934-91069145	CA1-AL-15	CA1-CR-15	OK	0.779002	0.928177	0.252773	0.302328	0.4592	0.978265	no
4932441J04Rik	4932441J04Rik	4932441J04Rik	chr5:57570083-57717919	CA1-AL-15	CA1-CR-15	OK	0.637218	0.559051	-0.188807	-0.20529	0.69545	0.999643	no
4932443I19Rik	4932443I19Rik	4932443I19Rik	chr8:13705888-13743066	CA1-AL-15	CA1-CR-15	OK	0.809115	0.720346	-0.167655	-0.199989	0.7074	0.999643	no
4932702P03Rik	4932702P03Rik	4932702P03Rik	chr13:24905599-24937661	CA1-AL-15	CA1-CR-15	NOTEST	0.0489847	0.0865968	0.821982	0	1	1	no
4933400A11Rik	4933400A11Rik	4933400A11Rik	chrX:169685246-169990797	CA1-AL-15	CA1-CR-15	NOTEST	0	0	0	0	1	1	no
4933400B14Rik	4933400B14Rik	4933400B14Rik	chr17:89320226-89327333	CA1-AL-15	CA1-CR-15	NOTEST	0	0.00467323	inf	0	1	1	no
4933400C23Rik	4933400C23Rik	4933400C23Rik	chr9:92718715-92795711	CA1-AL-15	CA1-CR-15	NOTEST	0.00676914	0.00219406	-1.62537	0	1	1	no
4933400F21Rik	4933400F21Rik	4933400F21Rik	chr1:89454810-89895282	CA1-AL-15	CA1-CR-15	NOTEST	0.00302395	0.00541541	0.840638	0	1	1	no
4933400L20Rik	4933400L20Rik	4933400L20Rik	chr8:103603798-103680382	CA1-AL-15	CA1-CR-15	NOTEST	0	0.00520756	inf	0	1	1	no
4933401B06Rik	4933401B06Rik	4933401B06Rik	chrX:107542581-107543800	CA1-AL-15	CA1-CR-15	NOTEST	0.00410667	0.00323312	-0.345043	0	1	1	no
4933401D09Rik	4933401D09Rik	4933401D09Rik	chr17:15631787-15641102	CA1-AL-15	CA1-CR-15	OK	0.270927	0.221635	-0.289718	-0.271557	0.5554	0.999643	no
4933401H06Rik	4933401H06Rik	4933401H06Rik	chr3:135825490-135888572	CA1-AL-15	CA1-CR-15	NOTEST	0.0190997	0.00863936	-1.14455	0	1	1	no
4933401P06Rik	4933401P06Rik	4933401P06Rik	chr5:36868569-36955078	CA1-AL-15	CA1-CR-15	NOTEST	0.0559194	0.0380351	-0.556019	0	1	1	no
4933402C06Rik	4933402C06Rik	4933402C06Rik	chr7:40674736-40691260	CA1-AL-15	CA1-CR-15	NOTEST	0	0	0	0	1	1	no
4933402D24Rik	4933402D24Rik	4933402D24Rik	chr1:63754908-63769267	CA1-AL-15	CA1-CR-15	OK	1.23882	1.15189	-0.104956	-0.140032	0.74555	0.999643	no
4933402E13Rik	4933402E13Rik	4933402E13Rik	chrX:62283498-62292078	CA1-AL-15	CA1-CR-15	NOTEST	0	0.0019126	inf	0	1	1	no
4933402J07Rik	4933402J07Rik	4933402J07Rik	chr8:87563906-87589197	CA1-AL-15	CA1-CR-15	NOTEST	0.0122726	0.0151886	0.307549	0	1	1	no
4933402J10Rik	4933402J10Rik	4933402J10Rik	chr5:59963118-59986002	CA1-AL-15	CA1-CR-15	NOTEST	0.00329651	0.00337361	0.0333545	0	1	1	no
4933402J15Rik	4933402J15Rik	4933402J15Rik	chr14:74355526-74369741	CA1-AL-15	CA1-CR-15	NOTEST	0.0137373	0.0204544	0.574314	0	1	1	no
4933402N03Rik	4933402N03Rik	4933402N03Rik	chr7:131138346-131146283	CA1-AL-15	CA1-CR-15	NOTEST	0	0	0	0	1	1	no
4933402N22Rik	4933402N22Rik	4933402N22Rik	chr5:11918042-11922804	CA1-AL-15	CA1-CR-15	NOTEST	0	0	0	0	1	1	no
4933402P03Rik	4933402P03Rik	4933402P03Rik	chr11:69816565-69818440	CA1-AL-15	CA1-CR-15	NOTEST	0.0185515	0.0204397	0.13984	0	1	1	no
4933403G14Rik	4933403G14Rik	4933403G14Rik	chr8:125669817-125673365	CA1-AL-15	CA1-CR-15	OK	1.50581	1.49587	-0.00955533	-0.0155688	0.96925	0.999643	no
4933403O08Rik	4933403O08Rik	4933403O08Rik	chrX:112239048-112243852	CA1-AL-15	CA1-CR-15	NOTEST	0.0132851	0.00268329	-2.30774	0	1	1	no
4933404G15Rik	4933404G15Rik	4933404G15Rik	chr16:16707686-16718121	CA1-AL-15	CA1-CR-15	NOTEST	0	0.00449538	inf	0	1	1	no
4933404K08Rik	4933404K08Rik	4933404K08Rik	chr13:23278349-23282267	CA1-AL-15	CA1-CR-15	NOTEST	0.0578275	0.0429903	-0.427744	0	1	1	no
4933404O12Rik	4933404O12Rik	4933404O12Rik	chr5:136919145-136937109	CA1-AL-15	CA1-CR-15	OK	6.71468	6.39168	-0.0711242	-0.18113	0.6719	0.999643	no
4933405D12Rik	4933405D12Rik	4933405D12Rik	chr3:122882591-122924116	CA1-AL-15	CA1-CR-15	OK	0.648616	0.613737	-0.0797434	-0.0691311	0.8619	0.999643	no
4933405E24Rik	4933405E24Rik	4933405E24Rik	chr11:54177771-54213288	CA1-AL-15	CA1-CR-15	NOTEST	0.0048634	0.00771395	0.665504	0	1	1	no
4933405L10Rik	4933405L10Rik	4933405L10Rik	chr8:105708302-105710168	CA1-AL-15	CA1-CR-15	OK	0.412147	0.34425	-0.259701	-0.266097	0.5818	0.999643	no
4933405O20Rik	4933405O20Rik	4933405O20Rik	chr7:49975349-50863289	CA1-AL-15	CA1-CR-15	NOTEST	0	0.0127509	inf	0	1	1	no
4933406C10Rik	4933406C10Rik	4933406C10Rik	chr12:32919383-32953789	CA1-AL-15	CA1-CR-15	OK	1.31327	1.20999	-0.118167	-0.159722	0.71635	0.999643	no
4933406D12Rik	4933406D12Rik	4933406D12Rik	chr2:146542930-146546108	CA1-AL-15	CA1-CR-15	NOTEST	0	0	0	0	1	1	no
4933406F09Rik	4933406F09Rik	4933406F09Rik	chr14:7412472-7422685	CA1-AL-15	CA1-CR-15	NOTEST	0.0159103	0.00928236	-0.777394	0	1	1	no
4933406G16Rik	4933406G16Rik	4933406G16Rik	chr11:19065274-19075740	CA1-AL-15	CA1-CR-15	NOTEST	0	0.00507851	inf	0	1	1	no
4933406I18Rik	4933406I18Rik	4933406I18Rik	chr7:114315478-114415161	CA1-AL-15	CA1-CR-15	OK	1.21533	1.08379	-0.165268	-0.167789	0.6659	0.999643	no
4933406J08Rik	4933406J08Rik	4933406J08Rik	chr2:122186271-122206393	CA1-AL-15	CA1-CR-15	NOTEST	0.00460128	0	#NAME?	0	1	1	no
4933406J10Rik	4933406J10Rik	4933406J10Rik	chr7:82648613-82777852	CA1-AL-15	CA1-CR-15	NOTEST	0.0502915	0.0388881	-0.370986	0	1	1	no
4933406K04Rik	4933406K04Rik	4933406K04Rik	chr12:106685606-106716324	CA1-AL-15	CA1-CR-15	NOTEST	0.00252787	0.00317645	0.329494	0	1	1	no
4933406M09Rik	4933406M09Rik	4933406M09Rik	chr1:134385939-134390983	CA1-AL-15	CA1-CR-15	NOTEST	0.00967471	0.009976	0.044242	0	1	1	no
4933407E24Rik	4933407E24Rik	4933407E24Rik	chr4:124569178-124575538	CA1-AL-15	CA1-CR-15	NOTEST	0.0625319	0.0301199	-1.05388	0	1	1	no
4933407G14Rik	4933407G14Rik	4933407G14Rik	chr10:75449509-75463104	CA1-AL-15	CA1-CR-15	NOTEST	0.00233602	0.0060246	1.36681	0	1	1	no
4933407I05Rik	4933407I05Rik	4933407I05Rik	chr9:51914428-51927003	CA1-AL-15	CA1-CR-15	OK	0.736591	0.110834	-2.73246	-2.07072	0.0031	0.0690249	no
4933407K13Rik	4933407K13Rik	4933407K13Rik	chrX:75725457-75764699	CA1-AL-15	CA1-CR-15	OK	1.34461	1.32557	-0.0205769	-0.0320605	0.938	0.999643	no
4933407L21Rik	4933407L21Rik	4933407L21Rik	chr1:85928482-85931756	CA1-AL-15	CA1-CR-15	OK	1.50283	1.07689	-0.480809	-0.634548	0.188	0.779761	no
4933408B17Rik	4933408B17Rik	4933408B17Rik	chr18:34579845-34597468	CA1-AL-15	CA1-CR-15	OK	0.528499	0.638294	0.27232	0.327995	0.4458	0.976157	no
4933408J17Rik	4933408J17Rik	4933408J17Rik	chr10:93540631-93605245	CA1-AL-15	CA1-CR-15	NOTEST	0.0689853	0.0451936	-0.610171	0	1	1	no
4933408N05Rik	4933408N05Rik	4933408N05Rik	chr8:114205639-114374070	CA1-AL-15	CA1-CR-15	OK	0.415143	0.419803	0.0161058	0.00345379	0.99205	0.999643	no
4933409G03Rik	4933409G03Rik	4933409G03Rik	chr2:68582412-68616463	CA1-AL-15	CA1-CR-15	NOTEST	0.004132	0	#NAME?	0	1	1	no
4933409K07Rik	4933409K07Rik	4933409K07Rik	chr4_JH584293_random:120551-144386	CA1-AL-15	CA1-CR-15	NOTEST	0.0450059	0.0495735	0.139454	0	1	1	no
4933411E08Rik	4933411E08Rik	4933411E08Rik	chr10:117925458-117948307	CA1-AL-15	CA1-CR-15	NOTEST	0.124991	0.131983	0.0785214	0	1	1	no
4933411G06Rik	4933411G06Rik	4933411G06Rik	chr10:51756173-51757194	CA1-AL-15	CA1-CR-15	NOTEST	0	0	0	0	1	1	no
4933411G11Rik	4933411G11Rik	4933411G11Rik	chr5:143181016-143205068	CA1-AL-15	CA1-CR-15	NOTEST	0	0.00318063	inf	0	1	1	no
4933411K16Rik	4933411K16Rik	4933411K16Rik	chr19:42045850-42070939	CA1-AL-15	CA1-CR-15	OK	0.187875	0.277291	0.561629	0.243191	0.59415	0.999643	no
4933411K20Rik	4933411K20Rik	4933411K20Rik	chr8:46169555-46195590	CA1-AL-15	CA1-CR-15	OK	8.95656	10.024	0.162444	0.45409	0.2752	0.885222	no
4933412E12Rik	4933412E12Rik	4933412E12Rik	chr10:116950561-116963279	CA1-AL-15	CA1-CR-15	OK	3.13327	3.97028	0.341569	0.517768	0.2045	0.80692	no
4933412E24Rik	4933412E24Rik	4933412E24Rik	chr15:60014865-60016618	CA1-AL-15	CA1-CR-15	NOTEST	0	0	0	0	1	1	no
4933412O06Rik	4933412O06Rik	4933412O06Rik	chr13:15781663-15802630	CA1-AL-15	CA1-CR-15	OK	2.30814	3.21273	0.477071	0.726977	0.1224	0.658293	no
4933413G19Rik	4933413G19Rik	4933413G19Rik	chr6:128362993-128385144	CA1-AL-15	CA1-CR-15	OK	0.951391	1.17846	0.308793	0.221308	0.59865	0.999643	no
4933413J09Rik	4933413J09Rik	4933413J09Rik	chr14:26357546-26400456	CA1-AL-15	CA1-CR-15	NOTEST	0.0776832	0.065694	-0.241841	0	1	1	no
4933413L06Rik	4933413L06Rik	4933413L06Rik	chr13:117602319-117981028	CA1-AL-15	CA1-CR-15	NOTEST	0.0271434	0.0275853	0.0232983	0	1	1	no
4933415F23Rik	4933415F23Rik	4933415F23Rik	chr1:23100473-23102253	CA1-AL-15	CA1-CR-15	NOTEST	0.0083114	0.0208695	1.32823	0	1	1	no
4933416C03Rik	4933416C03Rik	4933416C03Rik	chr10:116018362-116274929	CA1-AL-15	CA1-CR-15	NOTEST	0.00697651	0.00151697	-2.20131	0	1	1	no
4933416E03Rik	4933416E03Rik	4933416E03Rik	chr2:159947340-159981289	CA1-AL-15	CA1-CR-15	NOTEST	0	0	0	0	1	1	no
4933416I08Rik	4933416I08Rik	4933416I08Rik	chrX:53686490-53691332	CA1-AL-15	CA1-CR-15	NOTEST	0.171169	0.118195	-0.534256	0	1	1	no
4933416M06Rik	4933416M06Rik	4933416M06Rik	chr13:101254318-101293396	CA1-AL-15	CA1-CR-15	NOTEST	0.00707823	0.00726518	0.0376089	0	1	1	no
4933416M07Rik	4933416M07Rik	4933416M07Rik	chr8:27138772-27174646	CA1-AL-15	CA1-CR-15	NOTEST	0.172406	0.190855	0.146667	0	1	1	no
4933417A18Rik	4933417A18Rik	4933417A18Rik	chr13:34924408-34963809	CA1-AL-15	CA1-CR-15	NOTEST	0	0	0	0	1	1	no
4933417D19Rik	4933417D19Rik	4933417D19Rik	chr8:123232257-123254175	CA1-AL-15	CA1-CR-15	OK	1.56905	1.57307	0.00368683	0.00157722	0.9977	0.999643	no
4933417E11Rik	4933417E11Rik	4933417E11Rik	chr1:71958997-72005195	CA1-AL-15	CA1-CR-15	NOTEST	0.0200718	0.0177253	-0.179361	0	1	1	no
4933417G07Rik	4933417G07Rik	4933417G07Rik	chr3:55625197-56183701	CA1-AL-15	CA1-CR-15	NOTEST	0.00581683	0.00493848	-0.236165	0	1	1	no
4933417O13Rik	4933417O13Rik	4933417O13Rik	chr7:143107253-143427042	CA1-AL-15	CA1-CR-15	OK	0.25025	0.17296	-0.532934	-0.107278	0.81585	0.999643	no
4933421I07Rik	4933421I07Rik	4933421I07Rik	chr7:42445461-42448080	CA1-AL-15	CA1-CR-15	NOTEST	0	0.0028135	inf	0	1	1	no
4933421O10Rik	4933421O10Rik	4933421O10Rik	chr4:33027138-33031323	CA1-AL-15	CA1-CR-15	OK	3.87906	3.74092	-0.0523122	-0.114564	0.7864	0.999643	no
4933422A05Rik	4933422A05Rik	4933422A05Rik	chr9:35281104-35285423	CA1-AL-15	CA1-CR-15	NOTEST	0.0297007	0.0392717	0.402994	0	1	1	no
4933422H20Rik	4933422H20Rik	4933422H20Rik	chr11:115440544-115448268	CA1-AL-15	CA1-CR-15	NOTEST	0.040252	0.0330606	-0.283951	0	1	1	no
4933424G05Rik	4933424G05Rik	4933424G05Rik	chr18:14968684-15151446	CA1-AL-15	CA1-CR-15	NOTEST	0.0189693	0.0326195	0.782067	0	1	1	no
4933424G06Rik	4933424G06Rik	4933424G06Rik	chr1:36714537-36757960	CA1-AL-15	CA1-CR-15	OK	1.21037	0.791655	-0.612499	-0.755104	0.11365	0.634636	no
4933425B07Rik	4933425B07Rik	4933425B07Rik	chr14:46602805-46637423	CA1-AL-15	CA1-CR-15	NOTEST	0	0	0	0	1	1	no
4933425H06Rik	4933425H06Rik	4933425H06Rik	chr6:144672867-144693832	CA1-AL-15	CA1-CR-15	NOTEST	0.00816622	0	#NAME?	0	1	1	no
4933425L06Rik	4933425L06Rik	4933425L06Rik	chr13:105082121-105121782	CA1-AL-15	CA1-CR-15	NOTEST	0.0159488	0.0018193	-3.132	0	1	1	no
4933426D04Rik	4933426D04Rik	4933426D04Rik	chr5:24862734-25100642	CA1-AL-15	CA1-CR-15	NOTEST	0.16174	0.132082	-0.292236	0	1	1	no
4933427D06Rik	4933427D06Rik	4933427D06Rik	chr6:89096114-89110037	CA1-AL-15	CA1-CR-15	NOTEST	0.0227617	0.0194858	-0.224187	0	1	1	no
4933427D14Rik	4933427D14Rik	4933427D14Rik	chr11:72154096-72203371	CA1-AL-15	CA1-CR-15	OK	12.6968	11.9168	-0.0914757	-0.26502	0.51975	0.996348	no
4933427E11Rik	4933427E11Rik	4933427E11Rik	chr15:74702411-74710374	CA1-AL-15	CA1-CR-15	NOTEST	0.163232	0.185856	0.187258	0	1	1	no
4933427E13Rik	4933427E13Rik	4933427E13Rik	chr11:25326106-25367137	CA1-AL-15	CA1-CR-15	NOTEST	0.0696951	0.0267389	-1.38212	0	1	1	no
4933427I22Rik	4933427I22Rik	4933427I22Rik	chr4:139926110-139943519	CA1-AL-15	CA1-CR-15	OK	0.258184	0.140509	-0.877735	-0.441132	0.29195	0.894129	no
4933428C19Rik	4933428C19Rik	4933428C19Rik	chr4:40482839-40525548	CA1-AL-15	CA1-CR-15	NOTEST	0.0268742	0.00554056	-2.27812	0	1	1	no
4933429K18Rik	4933429K18Rik	4933429K18Rik	chr19:45726554-45730558	CA1-AL-15	CA1-CR-15	NOTEST	0.00354407	0	#NAME?	0	1	1	no
4933429O19Rik	4933429O19Rik	4933429O19Rik	chr14:48878872-48887112	CA1-AL-15	CA1-CR-15	NOTEST	0	0.0025937	inf	0	1	1	no
4933430H16Rik	4933430H16Rik	4933430H16Rik	chr7:82937937-82971391	CA1-AL-15	CA1-CR-15	NOTEST	0.00730642	0	#NAME?	0	1	1	no
4933430I17Rik	4933430I17Rik	4933430I17Rik	chr4:62525368-62547993	CA1-AL-15	CA1-CR-15	OK	0.285821	0.227282	-0.330631	-0.323856	0.46905	0.983593	no
4933430M04Rik	4933430M04Rik	4933430M04Rik	chr11:24481908-24569951	CA1-AL-15	CA1-CR-15	NOTEST	0.25448	0.173061	-0.556268	0	1	1	no
4933430N04Rik	4933430N04Rik	4933430N04Rik	chr8:9125411-9132288	CA1-AL-15	CA1-CR-15	NOTEST	0	0	0	0	1	1	no
4933431E20Rik	4933431E20Rik	4933431E20Rik	chr3:107877229-107898685	CA1-AL-15	CA1-CR-15	OK	27.8821	27.9535	0.00369421	0.00830041	0.9844	0.999643	no
4933431G14Rik	4933431G14Rik	4933431G14Rik	chr6:72097612-72154570	CA1-AL-15	CA1-CR-15	NOTEST	0.103611	0.161627	0.64149	0	1	1	no
4933432G23Rik	4933432G23Rik	4933432G23Rik	chr9:118429838-118437048	CA1-AL-15	CA1-CR-15	NOTEST	0	0	0	0	1	1	no
4933432I03Rik	4933432I03Rik	4933432I03Rik	chr14:102987411-103033803	CA1-AL-15	CA1-CR-15	OK	0.354988	0.459549	0.372448	0.383606	0.43115	0.967743	no
4933432I09Rik	4933432I09Rik	4933432I09Rik	chr16:18209685-18213863	CA1-AL-15	CA1-CR-15	OK	0.842421	1.06042	0.332016	0.362367	0.37045	0.947251	no
4933433C11Rik	4933433C11Rik	4933433C11Rik	chr2:25212558-25214630	CA1-AL-15	CA1-CR-15	NOTEST	0.0697244	0.0419756	-0.732113	0	1	1	no
4933433F19Rik	4933433F19Rik	4933433F19Rik	chr8:30568394-30575573	CA1-AL-15	CA1-CR-15	NOTEST	0	0	0	0	1	1	no
4933433G15Rik	4933433G15Rik	4933433G15Rik	chr9:75410183-75415537	CA1-AL-15	CA1-CR-15	NOTEST	0.209244	0.103123	-1.02082	0	1	1	no
4933433G19Rik	4933433G19Rik	4933433G19Rik	chr13:66912097-67032405	CA1-AL-15	CA1-CR-15	OK	0.382073	0.464572	0.282055	0.0504717	0.90685	0.999643	no
4933433H22Rik	4933433H22Rik	4933433H22Rik	chr17:84078659-84089875	CA1-AL-15	CA1-CR-15	NOTEST	0.00142566	0.00208316	0.547144	0	1	1	no
4933434E20Rik	4933434E20Rik	4933434E20Rik	chr3:90052816-90062447	CA1-AL-15	CA1-CR-15	OK	36.9196	36.5222	-0.0156118	-0.0434544	0.9096	0.999643	no
4933434I20Rik	4933434I20Rik	4933434I20Rik	chr8:83348471-83379402	CA1-AL-15	CA1-CR-15	NOTEST	0.0186137	0.00932591	-0.997047	0	1	1	no
4933436C20Rik	4933436C20Rik	4933436C20Rik	chr8:92326032-92356120	CA1-AL-15	CA1-CR-15	OK	0.531995	0.552408	0.0543211	0.056296	0.90345	0.999643	no
4933436E23Rik	4933436E23Rik	4933436E23Rik	chr1:139379451-139402852	CA1-AL-15	CA1-CR-15	NOTEST	0.00487175	0	#NAME?	0	1	1	no
4933436H12Rik	4933436H12Rik	4933436H12Rik	chr7:68417423-68426133	CA1-AL-15	CA1-CR-15	NOTEST	0.0024226	0	#NAME?	0	1	1	no
4933436I01Rik	4933436I01Rik	4933436I01Rik	chrX:67919863-67921450	CA1-AL-15	CA1-CR-15	NOTEST	0	0	0	0	1	1	no
4933438B17Rik	4933438B17Rik	4933438B17Rik	chr5:127030788-127088529	CA1-AL-15	CA1-CR-15	NOTEST	0	0.00474693	inf	0	1	1	no
4933438K21Rik	4933438K21Rik	4933438K21Rik	chr4:147063365-147068436	CA1-AL-15	CA1-CR-15	NOTEST	0.120712	0.0994002	-0.280253	0	1	1	no
4933439C10Rik	4933439C10Rik	4933439C10Rik	chr11:59485520-59511067	CA1-AL-15	CA1-CR-15	OK	15.2451	12.7734	-0.2552	-0.544892	0.2006	0.801488	no
4933439K11Rik	4933439K11Rik	4933439K11Rik	chr1:172521129-172550806	CA1-AL-15	CA1-CR-15	OK	0.663283	0.45256	-0.551516	-0.252663	0.5153	0.996348	no
4933440J02Rik	4933440J02Rik	4933440J02Rik	chr10:111586718-111594273	CA1-AL-15	CA1-CR-15	NOTEST	0	0	0	0	1	1	no
4933440M02Rik	4933440M02Rik	4933440M02Rik	chr7:125331781-125349786	CA1-AL-15	CA1-CR-15	NOTEST	0.021235	0.0100682	-1.07664	0	1	1	no
5031410I06Rik	5031410I06Rik	5031410I06Rik	chr5:26098667-26105314	CA1-AL-15	CA1-CR-15	NOTEST	0.155217	0.105591	-0.5558	0	1	1	no
5031414D18Rik	5031414D18Rik	5031414D18Rik	chr14:75004109-75388146	CA1-AL-15	CA1-CR-15	OK	0.532114	0.464708	-0.195411	-0.0654071	0.8868	0.999643	no
5031425E22Rik	5031425E22Rik	5031425E22Rik	chr5:23431807-23434353	CA1-AL-15	CA1-CR-15	OK	6.23359	6.19	-0.0101232	-0.0239601	0.95715	0.999643	no
5031425F14Rik	5031425F14Rik	5031425F14Rik	chr2:166447450-166458770	CA1-AL-15	CA1-CR-15	NOTEST	0.0793548	0.084524	0.0910446	0	1	1	no
5031426D15Rik	5031426D15Rik	5031426D15Rik	chr2:6539698-7396198	CA1-AL-15	CA1-CR-15	NOTEST	0.113268	0.109183	-0.0529897	0	1	1	no
5031434C07Rik	5031434C07Rik	5031434C07Rik	chr6:112273757-112330423	CA1-AL-15	CA1-CR-15	NOTEST	0.0250657	0.0178129	-0.492788	0	1	1	no
[truncated: 21,362 more rows]

## Sheet: 15mo. CR vs. AL
gene	locus	15mo., AL (CA1) Norm Exp. Level	15mo., CR (CA1) Norm Exp. Level	log2FoldChange	Fold Change	p-value	p-adj (q-value)
Gm765	chr6:98238013-98342754	2.23692	0.150836	-3.89046	0.0674302	0.00015	0.00279231
Nxf7	chrX:135579786-135593855	0.385067	0.0503673	-2.93455	0.130801	0.0008	0.0116324
4933407I05Rik	chr9:51914428-51927003	0.7325	0.109888	-2.73679	0.150018	0.0022	0.0264597
Sh3rf2	chr18:42053709-42158695	0.249724	0.0415906	-2.58601	0.166546	0.00395	0.0421482
Casr	chr16:36493695-36562134	0.259479	0.0443836	-2.54752	0.171049	5e-05	0.00106051
Chrna6	chr8:27403211-27413944	0.287405	0.0515322	-2.47954	0.179302	5e-05	0.00106051
Capn11	chr17:45630203-45659309	0.931889	0.169818	-2.45617	0.18223	5e-05	0.00106051
Gabrq	chrX:72825435-72838544	0.605156	0.121258	-2.31923	0.200375	5e-05	0.00106051
Ankfn1	chr11:89421085-89538555	1.01275	0.224874	-2.17109	0.222043	5e-05	0.00106051
Fgf3	chr7:144838611-144843348	0.430821	0.0979668	-2.13672	0.227396	0.0026	0.0302434
Irs4	chrX:141710997-141725217	0.639042	0.151063	-2.08076	0.23639	5e-05	0.00106051
A830009L08Rik	chr13:91368989-91388085	1.01578	0.245235	-2.05036	0.241425	5e-05	0.00106051
4932411E22Rik	chr11:89390222-89418948	1.18812	0.303438	-1.9692	0.255393	5e-05	0.00106051
Ptprv	chr1:135108497-135132575	0.234231	0.0609556	-1.9421	0.260237	5e-05	0.00106051
Cartpt	chr13:99898482-99900683	12.774	3.37547	-1.92005	0.264245	5e-05	0.00106051
Agmat	chr4:141746674-141759263	1.31854	0.349539	-1.91542	0.265095	5e-05	0.00106051
H2-Ea-ps	chr17:34342211-34344645	0.868094	0.235278	-1.88349	0.271028	0.0038	0.0408543
Prss56	chr1:87183492-87188404	1.08881	0.296095	-1.87862	0.271944	5e-05	0.00106051
1700091H14Rik	chr14:42089749-42095277	0.677471	0.186649	-1.85983	0.275508	0.0005	0.00782446
Slc22a6	chr19:8617995-8628299	1.96715	0.578424	-1.7659	0.294042	5e-05	0.00106051
Rspo1	chr4:124986429-125009099	3.32787	1.00519	-1.72714	0.302052	5e-05	0.00106051
AI847159	chr2:129178147-129180673	0.74273	0.229436	-1.69474	0.308909	0.0007	0.0103861
Coch	chr12:51593340-51605773	12.3866	3.87131	-1.67789	0.31254	5e-05	0.00106051
Oprk1	chr1:5588492-5606133	2.14413	0.678709	-1.65953	0.316543	5e-05	0.00106051
Trh	chr6:92242061-92244648	3.24702	1.02797	-1.65931	0.316589	5e-05	0.00106051
Cdh1	chr8:106603367-106670246	0.561121	0.179283	-1.64607	0.319509	5e-05	0.00106051
Arid3c	chr4:41723835-41731142	0.343292	0.112819	-1.60543	0.328639	0.00275	0.0316443
Mgl2	chr11:70130356-70137542	0.542908	0.179232	-1.59888	0.330133	0.00205	0.0250221
Kif2c	chr4:117159635-117182624	0.249973	0.0829104	-1.59215	0.331677	0.00105	0.0145438
Itgal	chr7:127296259-127335137	0.572993	0.190832	-1.58622	0.333044	0.00025	0.00433845
Wnt6	chr1:74771891-74785319	0.956189	0.321459	-1.57266	0.336188	0.00025	0.00433845
Ptgdr	chr14:44851234-44859375	0.802663	0.269868	-1.57254	0.336216	5e-05	0.00106051
Slc36a2	chr11:55158467-55185077	0.327753	0.110537	-1.56808	0.337257	0.00115	0.0156535
Six3	chr17:85620833-85626191	0.331415	0.113636	-1.54422	0.342881	0.00365	0.0395676
Pmfbp1	chr8:109494026-109542642	0.349672	0.121054	-1.53036	0.346193	0.0008	0.0116324
Ocm	chr5:144019806-144050609	0.873066	0.304038	-1.52184	0.348242	0.0028	0.0320647
Slc13a4	chr6:35267952-35308126	5.15908	1.81867	-1.50423	0.352518	5e-05	0.00106051
Sphk1	chr11:116531910-116536675	2.36649	0.843758	-1.48784	0.356544	5e-05	0.00106051
Scn5a	chr9:119483407-119579016	1.20219	0.433599	-1.47123	0.360674	5e-05	0.00106051
Tgm3	chr2:130012373-130050399	0.823844	0.299725	-1.45873	0.363813	5e-05	0.00106051
Lemd1	chr1:132191435-132257382	1.13438	0.41315	-1.45717	0.364208	0.00145	0.0189102
Gm11549	chr3:36515056-36521445	14.1622	5.18588	-1.44939	0.366178	5e-05	0.00106051
Neu2	chr1:87574026-87597840	1.27825	0.469819	-1.44399	0.367549	0.0002	0.00359453
Tcap	chr11:98383810-98384953	4.969	1.86889	-1.41077	0.37611	5e-05	0.00106051
Nlrp5-ps	chr7:14530653-14623066	0.750717	0.284731	-1.39867	0.379279	0.0002	0.00359453
Fmod	chr1:134037514-134048277	8.56684	3.25173	-1.39755	0.379572	5e-05	0.00106051
Tle6	chr10:81590904-81600900	1.70713	0.648816	-1.39569	0.380062	5e-05	0.00106051
Otof	chr5:30367065-30461932	7.01566	2.68029	-1.38819	0.382044	5e-05	0.00106051
Wfikkn2	chr11:94235951-94242579	0.829276	0.317322	-1.3859	0.382649	5e-05	0.00106051
Zfp804b	chr5:6769029-7344378	0.770076	0.294853	-1.385	0.382888	5e-05	0.00106051
Mrgprf	chr7:145300908-145309557	0.763297	0.294762	-1.3727	0.386169	0.00135	0.0178182
Myoc	chr1:162639149-162658219	8.96826	3.46898	-1.37032	0.386806	5e-05	0.00106051
4930500J02Rik	chr2:104559183-104571429	0.831425	0.322515	-1.36622	0.387906	0.00475	0.0487461
Clec10a	chr11:70166622-70170836	1.02814	0.404403	-1.34617	0.393335	0.00055	0.0084815
Kcnh4	chr11:100740377-100759778	4.54239	1.78747	-1.34553	0.393509	5e-05	0.00106051
Mslnl	chr17:25736039-25748330	0.425126	0.167704	-1.34197	0.394481	0.00165	0.0209477
Col24a1	chr3:145292471-145552005	1.27787	0.507064	-1.33351	0.396804	5e-05	0.00106051
1700003M02Rik	chr4:34711331-34730206	0.902497	0.360251	-1.32492	0.399171	0.0007	0.0103861
Gm5622	chr14:51552789-51662953	0.522501	0.209929	-1.31553	0.401777	0.00365	0.0395676
Crabp2	chr3:87948692-87953372	3.80227	1.53196	-1.31148	0.402907	0.0001	0.00196849
1700021N21Rik	chr4:134448764-134450171	0.761214	0.308183	-1.30452	0.404857	0.00405	0.0430081
Baiap3	chr17:25240169-25256364	8.61213	3.48841	-1.3038	0.405058	0.00155	0.0199629
Rasgef1b	chr5:99217419-99252927	16.9664	6.87642	-1.30295	0.405296	5e-05	0.00106051
Chrnb3	chr8:27368710-27399730	0.43487	0.178444	-1.28512	0.410339	0.0014	0.0183814
Ctxn3	chr18:57468485-57478134	4.36276	1.79839	-1.27854	0.412214	5e-05	0.00106051
Capn6	chrX:143802236-143827412	1.75395	0.725907	-1.27275	0.41387	5e-05	0.00106051
Shisa3	chr5:67607882-67613987	0.28429	0.117782	-1.27124	0.414302	0.00235	0.0278836
Efna5	chr17:62602956-62881317	5.81988	2.42458	-1.26326	0.416603	5e-05	0.00106051
Stat4	chr1:52008243-52107184	0.469063	0.195489	-1.26269	0.416765	0.00215	0.0260061
Gucy1a3	chr3:82092426-82145877	26.6125	11.14	-1.25635	0.4186	5e-05	0.00106051
Epha8	chr4:136929418-136956816	2.67249	1.1199	-1.25482	0.419047	5e-05	0.00106051
Vmn2r84	chr10:130385799-130394241	0.949986	0.399287	-1.25048	0.420308	0.0001	0.00196849
Fap	chr2:62500944-62574021	0.845074	0.360672	-1.22839	0.426793	0.00065	0.00977669
Rassf3	chr10:121410350-121476250	14.5696	6.22462	-1.22691	0.427233	5e-05	0.00106051
Rasgef1c	chr11:49901834-49980223	12.8456	5.49526	-1.22502	0.427793	5e-05	0.00106051
Mei1	chr15:82070116-82126814	1.31718	0.563949	-1.22382	0.428149	0.0001	0.00196849
Exph5	chr9:53301669-53381158	2.7788	1.18996	-1.22355	0.428228	5e-05	0.00106051
Susd2	chr10:75636618-75644008	4.2	1.80708	-1.21673	0.430257	5e-05	0.00106051
Slc6a13	chr6:121300295-121337718	5.1776	2.22851	-1.2162	0.430414	5e-05	0.00106051
Magel2	chr7:62376978-62381640	1.07093	0.464429	-1.20533	0.433669	0.0001	0.00196849
Tekt2	chr4:126322120-126325199	1.94332	0.850133	-1.19276	0.437464	0.00025	0.00433845
Myh2	chr11:67171026-67197517	0.372218	0.162879	-1.19235	0.43759	0.0011	0.0150894
Pcdh11x	chrX:120290326-120910618	3.54041	1.54932	-1.19228	0.43761	5e-05	0.00106051
Col8a2	chr4:126286793-126314330	0.447137	0.197212	-1.18097	0.441055	0.0008	0.0116324
Bace2	chr16:97356727-97439012	1.83757	0.81161	-1.17894	0.441676	5e-05	0.00106051
Neurod4	chr10:130268151-130280240	0.410515	0.181437	-1.17796	0.441974	0.0025	0.029349
Igfn1	chr1:135953577-136006342	3.90955	1.73135	-1.17511	0.442851	5e-05	0.00106051
Fbln7	chr2:128863931-128897034	0.768814	0.340972	-1.17298	0.443504	0.00125	0.0167821
Zbtb7c	chr18:75820177-76148564	1.4349	0.638503	-1.16819	0.444981	5e-05	0.00106051
Abi3bp	chr16:56477845-56690135	1.89806	0.846084	-1.16566	0.445763	5e-05	0.00106051
Aldh1a2	chr9:71215788-71296243	6.36742	2.86112	-1.15413	0.449337	5e-05	0.00106051
Foxp2	chr6:14901348-15441977	1.5623	0.705091	-1.14779	0.451316	5e-05	0.00106051
2810405F15Rik	chr2:116074547-116076096	1.03335	0.466886	-1.14618	0.451818	0.0024	0.0283955
Pcsk9	chr4:106442333-106464325	0.989789	0.447839	-1.14414	0.452459	0.0006	0.00913425
Dusp9	chrX:73639440-73643514	0.686183	0.313132	-1.13182	0.456339	0.0013	0.0173142
Ccdc108	chr1:74902079-74935599	2.28187	1.04406	-1.12802	0.457546	5e-05	0.00106051
Aanat	chr11:116593686-116597680	0.777548	0.357629	-1.12047	0.459945	0.00435	0.0454541
Dpp4	chr2:62330072-62412231	1.23081	0.566745	-1.11884	0.460465	0.00015	0.00279231
Cyr61	chr3:145646970-145649985	6.48233	2.99107	-1.11585	0.461419	5e-05	0.00106051
Dkkl1	chr7:45207524-45211883	15.6255	7.23138	-1.11156	0.462794	5e-05	0.00106051
Pld5	chr1:175962305-176275312	1.53361	0.711286	-1.10843	0.463798	5e-05	0.00106051
Gpr88	chr3:116249653-116253484	16.6484	7.74994	-1.10313	0.465507	5e-05	0.00106051
Adamts16	chr13:70727807-70841810	2.28673	1.07218	-1.09274	0.46887	5e-05	0.00106051
Mpzl2	chr9:45042343-45054043	0.559732	0.262902	-1.09021	0.469693	0.00485	0.0495694
Cdkn1c	chr7:143458338-143461050	4.57824	2.16102	-1.08308	0.47202	5e-05	0.00106051
Ovol2	chr2:144305175-144332080	7.19937	3.40615	-1.07973	0.473118	5e-05	0.00106051
Pamr1	chr2:102550020-102643040	14.0054	6.64248	-1.07619	0.47428	5e-05	0.00106051
Col26a1	chr5:136741763-136883107	2.24608	1.06724	-1.07352	0.475157	5e-05	0.00106051
Mycbpap	chr11:94501346-94521502	0.918193	0.43677	-1.07192	0.475684	0.00055	0.0084815
Arhgap36	chrX:49470449-49500250	1.07758	0.51277	-1.07142	0.475853	0.00165	0.0209477
Kif23	chr9:61917277-61946799	0.592565	0.281994	-1.07131	0.475887	0.00155	0.0199629
Slc6a20a	chr9:123636906-123678832	4.90459	2.33931	-1.06805	0.476963	5e-05	0.00106051
Mmel1	chr4:154869584-154895530	0.746031	0.356425	-1.06564	0.477762	0.00145	0.0189102
Ankrd34c	chr9:89728248-89738475	2.5517	1.22308	-1.06094	0.47932	0.0002	0.00359453
Tmem232	chr17:65256004-65540782	0.950775	0.466027	-1.02869	0.490155	0.0023	0.0274304
Myo5c	chr9:75232013-75305450	1.52457	0.747882	-1.02752	0.490553	5e-05	0.00106051
Evpl	chr11:116220558-116238091	1.90843	0.939965	-1.0217	0.492533	5e-05	0.00106051
Etnk2	chr1:133363571-133380319	2.40194	1.18788	-1.01582	0.49455	0.00015	0.00279231
Gbp9	chr5:105078393-105110292	2.25473	1.11512	-1.01575	0.494569	0.0001	0.00196849
1700016K19Rik	chr11:75999911-76003569	2.65473	1.31713	-1.01116	0.496145	0.00355	0.0386905
Col1a2	chr6:4505696-4541543	2.87644	1.436	-1.00222	0.499228	5e-05	0.00106051
Fos	chr12:85473900-85477270	25.8023	12.8977	-1.00039	0.499866	5e-05	0.00106051
Irak3	chr10:120141653-120201537	0.601583	0.301283	-0.997645	0.500817	0.00435	0.0454541
AW551984	chr9:39587395-39604124	4.32866	2.17123	-0.995407	0.501594	5e-05	0.00106051
Smoc1	chr12:81026807-81186414	4.68247	2.34933	-0.99502	0.501729	5e-05	0.00106051
Igf2	chr7:142650767-142670356	16.3839	8.22896	-0.993495	0.502259	5e-05	0.00106051
Myh7	chr14:54968786-54994549	1.85799	0.934684	-0.991194	0.503062	5e-05	0.00106051
Cpne9	chr6:113282306-113305571	13.6764	6.88584	-0.989982	0.503483	5e-05	0.00106051
Sptssb	chr3:69819538-69859896	1.86844	0.941325	-0.989073	0.503803	0.0012	0.0162067
Cpxm2	chr7:132042809-132154741	1.34832	0.679644	-0.988311	0.504067	0.0004	0.00647333
Clec18a	chr8:111069496-111081708	4.20698	2.12185	-0.987463	0.504364	0.0001	0.00196849
Slc13a3	chr2:165405294-165473197	7.41847	3.75167	-0.98359	0.50572	5e-05	0.00106051
Ccdc163	chr4:116708929-116715104	2.40562	1.21725	-0.982779	0.506003	0.00185	0.0230235
Ap1m2	chr9:21295456-21312333	2.04391	1.03546	-0.981055	0.506607	0.0034	0.0374283
Tmem196	chr12:119945961-120018706	5.2613	2.67779	-0.974373	0.50896	0.00025	0.00433845
Tmem200b	chr4:131921770-131923140	2.01471	1.02689	-0.972288	0.509696	0.0032	0.0356635
Rims3	chr4:120877868-120891560	37.9142	19.4428	-0.963502	0.512811	5e-05	0.00106051
Fam83h	chr15:76001091-76014336	1.59352	0.817431	-0.963047	0.512972	0.0003	0.00506137
Catsperg1	chr7:29181531-29214033	0.547983	0.281414	-0.961434	0.513545	0.00325	0.0361235
Prrt4	chr6:29169229-29179584	1.9063	0.97929	-0.960965	0.513712	0.0002	0.00359453
Adam33	chr2:131050816-131063814	2.38093	1.22422	-0.959658	0.514177	0.00085	0.0122454
Barx2	chr9:31846043-31913285	3.01653	1.55412	-0.956792	0.515201	0.0007	0.0103861
E030019B06Rik	chr7:139600950-139616329	4.12416	2.12687	-0.95537	0.51571	0.0003	0.00506137
Myl4	chr11:104550662-104587219	6.86714	3.54862	-0.952453	0.516754	0.00085	0.0122454
Plagl1	chr10:13090787-13131695	8.95271	4.63664	-0.949244	0.517904	5e-05	0.00106051
Pcolce	chr5:137605106-137611404	3.97145	2.06326	-0.944744	0.519523	0.00055	0.0084815
Plxnd1	chr6:115954810-115995005	19.1495	9.97017	-0.941619	0.520649	5e-05	0.00106051
Rgs6	chr12:82617037-83158812	9.56191	4.98522	-0.939641	0.521362	5e-05	0.00106051
Tspan11	chr6:127887621-127953031	0.685806	0.358182	-0.937109	0.522279	0.00445	0.0462504
Abca4	chr3:122044459-122180061	0.574246	0.300739	-0.933155	0.523711	0.00145	0.0189102
Cd74	chr18:60803848-60812652	5.12303	2.68687	-0.931069	0.524469	0.00065	0.00977669
Rxfp1	chr3:79644715-79737794	14.5844	7.66382	-0.928295	0.525481	5e-05	0.00106051
Crh	chr3:19693400-19695396	4.11365	2.16461	-0.926313	0.526202	0.00085	0.0122454
Kcnh5	chr12:74897216-75177332	2.0999	1.10705	-0.923607	0.527192	5e-05	0.00106051
Edn3	chr2:174760772-174784042	2.68149	1.41605	-0.92117	0.528083	0.00025	0.00433845
Lama4	chr10:38965514-39110188	2.04684	1.08133	-0.920588	0.528292	0.00015	0.00279231
Slc22a3	chr17:12419973-12507704	1.16987	0.620038	-0.915915	0.530006	0.00335	0.0369933
Rnf152	chr1:105276916-105356710	2.06816	1.09626	-0.915748	0.530065	5e-05	0.00106051
Hkdc1	chr10:62383136-62422457	3.17461	1.68486	-0.913956	0.53073	5e-05	0.00106051
Enkur	chr2:21180730-21205365	3.11482	1.65576	-0.911654	0.531575	0.00145	0.0189102
Sgcz	chr8:37522553-38661508	1.73905	0.927168	-0.907398	0.533146	0.00175	0.0220061
Wnt9a	chr11:59306929-59333552	4.64431	2.48006	-0.905088	0.534	5e-05	0.00106051
Cited4	chr4:120666562-120667820	4.59173	2.45455	-0.903579	0.534559	0.00105	0.0145438
Frmd3	chr4:74013602-74202214	3.88226	2.07583	-0.903208	0.534696	0.00025	0.00433845
Ecel1	chr1:87147654-87155027	7.95251	4.2548	-0.902321	0.535026	5e-05	0.00106051
Adrb3	chr8:27225775-27229588	1.14178	0.613074	-0.897155	0.536946	0.004	0.0425816
Fstl4	chr11:52764705-53187347	4.91446	2.64347	-0.894601	0.537896	5e-05	0.00106051
Chrdl1	chrX:143285673-143394262	3.84291	2.06913	-0.893178	0.538428	5e-05	0.00106051
Lamc2	chr1:153122755-153186447	4.27111	2.30824	-0.887814	0.540431	5e-05	0.00106051
Sytl1	chr4:133253089-133263087	4.40195	2.38553	-0.883831	0.541926	0.00075	0.0110011
Cckbr	chr7:105425819-105436338	25.904	14.0663	-0.880934	0.543017	5e-05	0.00106051
Pdzrn3	chr6:101149606-101377897	12.0692	6.57177	-0.87698	0.544508	5e-05	0.00106051
Scn7a	chr2:66673425-66784910	1.07411	0.585711	-0.874884	0.545299	0.00095	0.0134262
Pparg	chr6:115361220-115490401	2.94265	1.62315	-0.858317	0.551595	0.001	0.0139711
Gja4	chr4:127311419-127314039	1.59985	0.883559	-0.856535	0.552276	0.0047	0.0483267
Medag	chr5:149411805-149431703	5.33661	2.95229	-0.854089	0.553214	5e-05	0.00106051
Gnb4	chr3:32583527-32616535	12.5757	6.95751	-0.854	0.55325	5e-05	0.00106051
Anpep	chr7:79821802-79842352	1.12282	0.621939	-0.852276	0.553908	0.0027	0.0311971
Erdr1	chrY:90785441-90816465	19.7367	10.9352	-0.8519	0.554054	0.0003	0.00506137
Hrasls	chr16:29209694-29230530	10.5923	5.87749	-0.84975	0.554883	5e-05	0.00106051
Lrrc55	chr2:85188070-85196699	8.17775	4.53881	-0.849391	0.555019	5e-05	0.00106051
Ngb	chr12:87097530-87102539	9.29067	5.16948	-0.845764	0.556416	5e-05	0.00106051
Lgr5	chr10:115450313-115587780	1.12041	0.623674	-0.845169	0.556648	0.00345	0.0378693
Cux2	chr5:121860215-122047825	21.4565	11.9504	-0.844355	0.556959	5e-05	0.00106051
Vat1l	chr8:114205639-114374070	19.0707	10.6581	-0.839411	0.558873	5e-05	0.00106051
Cdh7	chr1:109983736-110139001	4.948	2.76928	-0.837333	0.559677	5e-05	0.00106051
Fam179a	chr17:71673260-71729669	1.39245	0.77988	-0.8363	0.560078	0.00185	0.0230235
Trpc3	chr3:36620481-36690167	3.95541	2.22367	-0.830885	0.562184	5e-05	0.00106051
Cdc42ep3	chr17:79334024-79355091	8.95917	5.03752	-0.830651	0.562275	5e-05	0.00106051
Lama1	chr17:67697264-67822645	0.636335	0.358756	-0.826783	0.563785	0.00075	0.0110011
Slc22a8	chr19:8591253-8611835	5.70801	3.21877	-0.826478	0.563904	5e-05	0.00106051
Whrn	chr4:63414909-63495991	16.8712	9.54301	-0.822044	0.565639	5e-05	0.00106051
Gcnt4	chr13:96924688-96950914	3.68004	2.08184	-0.821863	0.565711	5e-05	0.00106051
Ptgfrn	chr3:101040235-101110166	8.88469	5.02795	-0.821351	0.565912	5e-05	0.00106051
Acta2	chr19:34240335-34255373	2.19345	1.24202	-0.820514	0.56624	0.00185	0.0230235
Obscn	chr11:58994255-59136375	0.35678	0.202097	-0.81999	0.566447	0.0005	0.00782446
Cldn1	chr16:26356645-26371839	3.88095	2.19885	-0.819658	0.566575	0.0003	0.00506137
Dcx	chrX:143855841-143933219	7.99294	4.55621	-0.81089	0.570029	5e-05	0.00106051
C130074G19Rik	chr1:184871925-184883036	15.0712	8.60524	-0.808503	0.570972	5e-05	0.00106051
Ddit4l	chr3:137623671-137628332	9.40422	5.38242	-0.805053	0.572341	5e-05	0.00106051
Col5a1	chr2:27886424-28039510	7.60111	4.35231	-0.804429	0.572589	5e-05	0.00106051
Map3k6	chr4:133240817-133252928	1.1913	0.682681	-0.803254	0.573055	0.00345	0.0378693
Btg2	chr1:134074864-134079155	14.0917	8.08495	-0.801535	0.573738	5e-05	0.00106051
Tmem215	chr4:40472179-40475653	2.82686	1.63077	-0.793643	0.576884	0.00265	0.0307349
Ccdc87	chr19:4839365-4842528	1.37148	0.793694	-0.789082	0.578714	0.00345	0.0378693
Npas4	chr19:4984354-4989971	8.8815	5.14044	-0.788913	0.578781	5e-05	0.00106051
Klhdc8a	chr1:132298625-132307357	8.45744	4.8953	-0.788823	0.578816	5e-05	0.00106051
Hr	chr14:70554055-70573542	4.49976	2.61184	-0.78478	0.58044	5e-05	0.00106051
Atp6ap1l	chr13:90883448-90905355	8.0976	4.70557	-0.783126	0.581107	0.0011	0.0150894
Krt12	chr11:99415663-99422259	8.36584	4.86729	-0.781391	0.581805	0.0001	0.00196849
Egr2	chr10:67537868-67542188	4.89244	2.84816	-0.780525	0.582155	0.0006	0.00913425
Vwa5b2	chr16:20589581-20605377	20.0583	11.6801	-0.780145	0.582308	5e-05	0.00106051
Atp8b1	chr18:64528978-64661000	0.83425	0.485896	-0.779833	0.582435	0.00315	0.0352258
Igfbp6	chr15:102144185-102149512	27.7142	16.1543	-0.778703	0.582889	5e-05	0.00106051
Tox	chr4:6687385-6990723	9.95549	5.81459	-0.775817	0.584059	5e-05	0.00106051
Tshz3	chr7:36698117-36773457	11.5642	6.76245	-0.774043	0.584775	5e-05	0.00106051
Sema3f	chr9:107681501-107710475	3.52844	2.06484	-0.772996	0.585199	0.0007	0.0103861
Socs3	chr11:117966086-117969366	1.99239	1.1672	-0.771447	0.585829	0.0041	0.0434229
Dact2	chr17:14195229-14203831	25.5435	14.9809	-0.769833	0.586486	5e-05	0.00106051
Ntsr1	chr2:180499975-180544979	5.53055	3.24643	-0.768569	0.586999	5e-05	0.00106051
Wnt10a	chr1:74792018-74804175	4.78176	2.80753	-0.768243	0.587133	0.001	0.0139711
Htr2c	chrX:146962512-147197277	14.184	8.33442	-0.767107	0.587593	5e-05	0.00106051
Kcns1	chr2:164163618-164171113	7.83171	4.62985	-0.758363	0.591167	5e-05	0.00106051
Sulf1	chr1:12692429-12860372	3.62434	2.14632	-0.755852	0.592196	5e-05	0.00106051
Arl4d	chr11:101665540-101667832	13.9885	8.3182	-0.749902	0.594646	0.00025	0.00433845
Col23a1	chr11:51289919-51583925	8.81118	5.24	-0.749769	0.594699	5e-05	0.00106051
Fam211a	chr11:62604883-62648523	8.88821	5.28738	-0.74934	0.594876	5e-05	0.00106051
Pik3r6	chr11:68503018-68552698	1.6511	0.98389	-0.746863	0.5959	0.00395	0.0421482
Amz1	chr5:140724126-140753312	6.70642	3.99735	-0.746501	0.596048	0.0002	0.00359453
Dpp10	chr1:123332137-124045559	49.9403	29.8049	-0.744656	0.596811	5e-05	0.00106051
Mef2c	chr13:83504033-83667079	79.4653	47.4275	-0.744601	0.596833	5e-05	0.00106051
Adra1b	chr11:43774605-43836332	4.58808	2.73845	-0.744534	0.596862	0.0001	0.00196849
Myo1b	chr1:51749765-51915974	8.87708	5.30807	-0.741898	0.597952	5e-05	0.00106051
Lipg	chr18:74939321-74961263	1.95181	1.1679	-0.740891	0.598368	0.00215	0.0260061
Cpne5	chr17:29156520-29237790	15.9809	9.58878	-0.736931	0.600015	5e-05	0.00106051
Vill	chr9:119052777-119071525	2.97169	1.78423	-0.735979	0.600409	0.00475	0.0487461
Tacr3	chr3:134829006-134934581	1.68634	1.01335	-0.734759	0.600917	0.0042	0.0442605
Itpr3	chr17:27057303-27122223	1.33421	0.801898	-0.734491	0.601028	0.00045	0.00715366
Crhr1	chr11:104132881-104175518	14.5104	8.73961	-0.731443	0.6023	5e-05	0.00106051
Gpx3	chr11:54902853-54910382	8.40431	5.06718	-0.729948	0.602926	0.0007	0.0103861
Usp43	chr11:67854522-67922153	1.39079	0.838712	-0.729654	0.603047	0.0046	0.0475139
Coro6	chr11:77463912-77469501	27.6498	16.7005	-0.727374	0.604001	5e-05	0.00106051
Tnfrsf11a	chr1:105780722-105847981	1.36003	0.821475	-0.727354	0.604012	0.00255	0.0298001
AI414108	chr9:27352684-27357543	18.8306	11.3749	-0.727226	0.604065	5e-05	0.00106051
Spag5	chr11:78301590-78322454	6.99566	4.22912	-0.726105	0.604535	5e-05	0.00106051
Peg10	chr6:4747305-4760516	6.19011	3.74321	-0.725689	0.604708	5e-05	0.00106051
Herc6	chr6:57580991-57665136	3.05115	1.84836	-0.723108	0.605791	5e-05	0.00106051
Col1a1	chr11:94936269-94951856	1.73889	1.05464	-0.721416	0.606502	0.0023	0.0274304
Esyt1	chr10:128510249-128525859	5.65414	3.44436	-0.715072	0.609175	5e-05	0.00106051
Xdh	chr17:73883907-73950182	2.4145	1.47333	-0.712643	0.610201	0.0004	0.00647333
Lamp5	chr2:136057926-136069917	53.4979	32.6545	-0.7122	0.610388	5e-05	0.00106051
Aox4	chr1:58210396-58268596	1.43827	0.878271	-0.711601	0.610644	0.0049	0.0499785
Sema3a	chr5:13396783-13603485	3.82063	2.33336	-0.711404	0.610727	5e-05	0.00106051
Lama3	chr18:12334023-12583012	1.36558	0.836313	-0.707398	0.612423	0.00025	0.00433845
Il1rapl2	chrX:137571548-138846955	2.90139	1.78203	-0.703225	0.614199	0.00295	0.0334208
Pip5kl1	chr2:32575818-32583779	5.90158	3.62807	-0.701901	0.614762	0.00255	0.0298001
Htr7	chr19:35958728-36057360	8.10867	4.98519	-0.701816	0.614797	5e-05	0.00106051
Sfrp1	chr8:23411501-23449632	5.19323	3.1935	-0.701495	0.614935	5e-05	0.00106051
Tshz2	chr2:169633645-169888504	27.0814	16.6542	-0.701414	0.614968	5e-05	0.00106051
Met	chr6:17463956-17573980	1.92207	1.18262	-0.700669	0.615285	0.0008	0.0116324
Car8	chr4:8141492-8239041	2.25754	1.39207	-0.697517	0.616631	0.0006	0.00913425
Kcnt1	chr2:25863853-25918273	29.3502	18.1032	-0.697126	0.6168	5e-05	0.00106051
Ier2	chr8:84661330-84662852	7.9399	4.90116	-0.695997	0.617282	0.00095	0.0134262
Plcxd2	chr16:45959260-46010413	21.9947	13.5789	-0.695795	0.617371	5e-05	0.00106051
Gpr153	chr4:152274361-152285337	5.67307	3.50919	-0.692992	0.61857	0.0001	0.00196849
Ptgds	chr2:25466711-25469749	408.577	252.885	-0.692128	0.618941	5e-05	0.00106051
Satb2	chr1:56793980-56971334	11.8909	7.38516	-0.687155	0.621077	5e-05	0.00106051
Slc17a6	chr7:51621829-51671126	13.3535	8.29882	-0.686244	0.621472	5e-05	0.00106051
Cobl	chr11:12236675-12464960	18.1648	11.3069	-0.683946	0.622462	5e-05	0.00106051
Dnahc7b	chr1:46066737-46373550	0.58195	0.362602	-0.68251	0.623081	0.00285	0.03252
Tmem145	chr7:25306107-25316195	32.1144	20.0443	-0.680027	0.624153	5e-05	0.00106051
Car10	chr11:93099289-93601751	47.6918	29.7749	-0.679642	0.624319	5e-05	0.00106051
Hecw2	chr1:53806873-54195034	6.6049	4.12403	-0.679483	0.624389	5e-05	0.00106051
Atp2b4	chr1:133702673-133753747	51.6356	32.2556	-0.678817	0.624678	5e-05	0.00106051
Col6a1	chr10:76708791-76726044	24.7016	15.4327	-0.678613	0.624765	5e-05	0.00106051
BC021891	chr8:125910449-125947439	1.28924	0.806932	-0.675999	0.625897	0.0042	0.0442605
Mypn	chr10:63115794-63203952	1.35702	0.849432	-0.675867	0.625954	0.0032	0.0356635
Colec12	chr18:9707647-9877995	4.05051	2.53917	-0.673746	0.626877	0.00045	0.00715366
Vwc2l	chr1:70725714-70885397	8.06014	5.08886	-0.663463	0.631361	0.0001	0.00196849
Bmp7	chr2:172869686-172940293	6.72667	4.25307	-0.661388	0.63227	0.0012	0.0162067
Cntn6	chr6:104493043-104863405	6.62125	4.18734	-0.661068	0.632409	0.00015	0.00279231
Sowahb	chr5:93041122-93045022	6.72688	4.25489	-0.660816	0.632521	0.00015	0.00279231
Crocc	chr4:141016636-141060545	10.8162	6.84328	-0.660433	0.632688	5e-05	0.00106051
Agpat9	chr5:100846228-100899102	3.66879	2.32225	-0.659781	0.632974	0.00245	0.0288652
Kank4	chr4:98754891-98817537	2.22018	1.40619	-0.658887	0.633368	0.00185	0.0230235
Ramp3	chr11:6650147-6677475	7.69268	4.87635	-0.657684	0.633895	0.0043	0.0450601
Col6a2	chr10:76595755-76623404	10.4458	6.63162	-0.655487	0.63486	5e-05	0.00106051
Arhgap10	chr8:77250365-77518578	6.64843	4.22142	-0.655287	0.63495	0.00015	0.00279231
Gm129	chr3:95871521-95891930	14.4126	9.16051	-0.653829	0.63559	0.00045	0.00715366
Cabyr	chr18:12741354-12755142	7.23229	4.60098	-0.65251	0.636172	0.0016	0.0204657
Fermt1	chr2:132904178-132946036	2.62756	1.6728	-0.65146	0.636636	0.0016	0.0204657
Mybpc1	chr10:88518278-88605152	3.1369	1.99724	-0.651333	0.636692	0.00145	0.0189102
Dtl	chr1:191537364-191575534	2.88677	1.83968	-0.650001	0.63728	0.00225	0.0269488
Fxyd7	chr7:31042514-31051454	123.759	78.8847	-0.649716	0.637406	5e-05	0.00106051
Pcdh15	chr10:73821866-74649732	5.09209	3.2488	-0.648352	0.638009	5e-05	0.00106051
Klf11	chr12:24651370-24662782	3.15116	2.01069	-0.648195	0.638079	0.0013	0.0173142
Tnnt2	chr1:135836333-135852268	11.2305	7.17064	-0.647243	0.638497	0.00205	0.0250221
Osbpl1a	chr18:12755311-12941841	107.6	68.7239	-0.64679	0.638698	5e-05	0.00106051
Unc5d	chr8:28646716-29219636	9.60516	6.13491	-0.646768	0.63871	5e-05	0.00106051
Brca2	chr5:150522622-150569749	1.14255	0.731741	-0.642849	0.640445	0.0011	0.0150894
Gng4	chr13:13784538-13827895	30.8603	19.8188	-0.638883	0.64221	5e-05	0.00106051
Col9a2	chr4:121039565-121055325	5.38592	3.4613	-0.637879	0.642657	0.00135	0.0178182
A330021E22Rik	chr5:5580981-5664232	5.16344	3.32483	-0.63505	0.643918	0.0006	0.00913425
Plcb4	chr2:135741829-136013068	9.48777	6.11071	-0.634729	0.644062	5e-05	0.00106051
Zfp941	chr7:140809676-140822178	10.7471	6.93066	-0.63289	0.644887	5e-05	0.00106051
Ankrd24	chr10:81628539-81647612	13.4428	8.66979	-0.632767	0.644939	5e-05	0.00106051
Camk2d	chr3:126596972-126845054	57.1356	36.8607	-0.632309	0.645144	5e-05	0.00106051
Sorcs1	chr19:50143300-50678646	7.35745	4.74665	-0.632297	0.645149	5e-05	0.00106051
Chml	chr1:175662427-175692590	3.26722	2.10948	-0.631178	0.64565	0.00065	0.00977669
Cd59a	chr2:104095800-104115351	7.40906	4.7994	-0.626435	0.647774	0.00245	0.0288652
L3mbtl1	chr2:162943464-162974522	6.3909	4.14395	-0.625014	0.648414	0.00075	0.0110011
Olfm2	chr9:20667985-20728214	57.2356	37.2083	-0.621286	0.65009	5e-05	0.00106051
Plxdc1	chr11:97923236-97986446	19.9662	12.9851	-0.620708	0.650354	5e-05	0.00106051
Igsf9b	chr9:27299227-27334763	6.09991	3.96972	-0.619748	0.650783	0.0003	0.00506137
Cntn5	chr9:9660890-10904775	3.67249	2.39238	-0.61831	0.651433	0.00065	0.00977669
Cd34	chr1:194938820-194976959	30.4953	19.8873	-0.616741	0.652143	5e-05	0.00106051
Rnf144b	chr13:47122719-47247991	10.227	6.66978	-0.616665	0.652174	5e-05	0.00106051
Dusp1	chr17:26505590-26508472	29.1844	19.0344	-0.616588	0.652211	5e-05	0.00106051
Ankrd44	chr1:54645339-54926387	3.12407	2.03821	-0.616126	0.652421	0.0004	0.00647333
Slc8a3	chr12:81197914-81333180	7.66379	5.0216	-0.609912	0.655237	5e-05	0.00106051
Hrh1	chr6:114397935-114483296	6.26346	4.10503	-0.609568	0.655393	0.00045	0.00715366
Nrep	chr18:33437018-33464029	51.4944	33.769	-0.608716	0.65578	5e-05	0.00106051
Afap1l1	chr18:61730261-61786662	6.07985	3.98781	-0.60844	0.655906	0.0003	0.00506137
Necab3	chr2:154544404-154558853	34.7196	22.7814	-0.607894	0.656154	5e-05	0.00106051
Gstt1	chr10:75783812-75798584	11.4499	7.5157	-0.607352	0.656399	0.0041	0.0434229
Klf5	chr14:99298690-99313409	7.19794	4.72742	-0.606531	0.656774	0.00295	0.0334208
Asic4	chr1:75450509-75474340	7.78515	5.13256	-0.601046	0.659276	0.00075	0.0110011
Sytl2	chr7:90348698-90410439	25.6385	16.9119	-0.600274	0.659629	5e-05	0.00106051
Bean1	chr8:104170512-104219097	7.30083	4.82414	-0.59779	0.660766	0.0004	0.00647333
Trim66	chr7:109449000-109508134	8.67697	5.73454	-0.597513	0.660892	5e-05	0.00106051
Cntn4	chr6:105677744-106699305	12.0798	7.98667	-0.596937	0.661159	5e-05	0.00106051
Lrrc3	chr10:77897575-77902536	4.33271	2.8656	-0.596434	0.661387	0.00085	0.0122454
Il4ra	chr7:125552281-125579474	1.94955	1.29359	-0.591764	0.663533	0.0043	0.0450601
Rsad1	chr11:94539797-94549207	5.73762	3.80857	-0.591204	0.663789	0.0001	0.00196849
Izumo4	chr10:80702692-80705382	14.6885	9.75877	-0.589913	0.664382	0.00335	0.0369933
Rorb	chr19:18930608-19111196	4.81613	3.20628	-0.586976	0.665738	5e-05	0.00106051
Dennd3	chr15:73512559-73572242	2.60197	1.73495	-0.584712	0.666783	0.0018	0.0225041
9430021M05Rik	chr2:162661162-162675204	8.86931	5.91711	-0.58393	0.667144	0.0008	0.0116324
4930539E08Rik	chr17:28896394-28915324	4.23592	2.83013	-0.581806	0.668126	0.00185	0.0230235
Dlk2	chr17:46297420-46328023	30.8445	20.6123	-0.581512	0.668265	0.00035	0.00578907
Rasgrf2	chr13:91880406-91988042	33.2416	22.2457	-0.579467	0.669213	5e-05	0.00106051
Podxl	chr6:31519492-31563937	8.7857	5.88162	-0.578945	0.669454	5e-05	0.00106051
Fnbp1l	chr3:122538718-122619667	31.8508	21.3321	-0.578302	0.669751	5e-05	0.00106051
Trpm4	chr7:45303154-45333780	4.37894	2.94052	-0.57451	0.671514	0.00155	0.0199629
Tmem163	chr1:127490341-127678021	6.85906	4.60775	-0.573948	0.671776	0.0019	0.0235626
Gabra3	chrX:72432675-72656246	48.6153	32.6639	-0.573712	0.671885	5e-05	0.00106051
Fabp7	chr10:57784922-57788450	42.8799	28.8562	-0.571422	0.672954	0.0005	0.00782446
Tmem97	chr11:78541816-78550735	17.1416	11.542	-0.570611	0.673333	0.00055	0.0084815
Meis2	chr2:115861263-116065058	23.6942	16.0192	-0.564729	0.676081	5e-05	0.00106051
Cxadr	chr16:78301670-78359785	12.658	8.57279	-0.562207	0.677263	0.00045	0.00715366
Radil	chr5:142484840-142551077	5.69159	3.85875	-0.560699	0.677974	0.001	0.0139711
Tbc1d30	chr10:121263819-121311189	25.824	17.523	-0.559465	0.678555	5e-05	0.00106051
Cit	chr5:115845655-116006341	15.9308	10.8215	-0.557921	0.679282	5e-05	0.00106051
Hs3st2	chr7:121392295-121501768	12.2215	8.3051	-0.557357	0.679548	0.00135	0.0178182
Mapk11	chr15:89142483-89149606	22.5082	15.2971	-0.557189	0.679623	5e-05	0.00106051
Fxyd5	chr7:31032722-31042322	16.5437	11.26	-0.555072	0.680622	0.0027	0.0311971
Rasgrp2	chr19:6400582-6415216	8.67067	5.90231	-0.554865	0.680721	0.0017	0.0214766
Stx1a	chr5:135023571-135051099	112.736	77.0768	-0.548581	0.683693	5e-05	0.00106051
Pcdh7	chr5:57718020-58132240	17.9189	12.2635	-0.547114	0.684389	5e-05	0.00106051
Unc13c	chr9:73479423-73933567	11.0421	7.56187	-0.546197	0.684822	5e-05	0.00106051
Fbln2	chr6:91212763-91272540	3.77069	2.58796	-0.543013	0.686336	0.00255	0.0298001
Caprin2	chr6:148842511-148896126	3.90749	2.68186	-0.543009	0.686338	0.00395	0.0421482
Olfm3	chr3:114863252-115125256	13.1758	9.05163	-0.541641	0.686989	5e-05	0.00106051
Vip	chr10:5639217-5647614	33.3912	22.9554	-0.540634	0.687469	0.0001	0.00196849
Tpbg	chr9:85842379-85847055	6.60098	4.53856	-0.540447	0.687559	0.00135	0.0178182
Arpp19	chr9:75037613-75060313	66.4948	45.7574	-0.539236	0.688135	5e-05	0.00106051
Prrg3	chrX:71963020-71972728	13.9371	9.59558	-0.538492	0.688492	5e-05	0.00106051
Asic1	chr15:99670717-99701128	21.0889	14.523	-0.538144	0.688656	5e-05	0.00106051
Plcd3	chr11:103070295-103101658	9.03093	6.22118	-0.537687	0.688875	0.0006	0.00913425
Slc5a5	chr8:70882888-70892757	12.0817	8.3416	-0.534425	0.690433	0.0006	0.00913425
Shisa4	chr1:135371455-135375063	79.9878	55.2684	-0.533325	0.69096	5e-05	0.00106051
Zkscan2	chr7:123478638-123500449	7.48369	5.17239	-0.532918	0.691155	0.00025	0.00433845
Emx1	chr6:85187930-85204463	18.2208	12.6095	-0.531075	0.692039	0.00235	0.0278836
Ccdc3	chr2:5137775-5230866	7.61273	5.27345	-0.529668	0.692715	0.00305	0.034317
Pou3f2	chr4:22482094-22488366	5.13969	3.56294	-0.528613	0.693221	0.00035	0.00578907
Zdhhc22	chr12:86983380-86988676	24.849	17.2347	-0.527875	0.693577	0.0041	0.0434229
Sh2d3c	chr2:32721054-32755007	11.8583	8.23821	-0.525493	0.694721	0.0007	0.0103861
Dennd6b	chr15:89182212-89196474	21.8004	15.1465	-0.525372	0.694781	5e-05	0.00106051
Pcgf2	chr11:97688822-97700497	14.9771	10.4148	-0.524134	0.695382	0.0003	0.00506137
Ppp1r26	chr2:28447940-28455508	7.99171	5.55742	-0.524089	0.695398	0.00025	0.00433845
Lgi2	chr5:52537863-52566280	17.9006	12.4652	-0.522098	0.696357	0.00045	0.00715366
Lama5	chr2:180176372-180225859	1.52798	1.06524	-0.520444	0.697156	0.0029	0.0329641
Tle2	chr10:81575286-81590845	14.7602	10.2945	-0.519835	0.69745	0.0005	0.00782446
Vstm5	chr9:15239044-15259413	8.82431	6.15571	-0.519559	0.697585	0.0034	0.0374283
Syt2	chr1:134646680-134749417	10.0709	7.02667	-0.519276	0.69772	0.0022	0.0264597
Stard8	chrX:99042580-99074728	4.26109	2.9748	-0.518429	0.698131	0.00195	0.0240418
Nova1	chr12:46694516-46818775	13.7379	9.60065	-0.516954	0.698844	5e-05	0.00106051
Heatr8	chr4:106680416-106727930	4.48355	3.1344	-0.516453	0.699089	0.0026	0.0302434
Igfbp2	chr1:72824479-72852471	23.1674	16.1967	-0.516395	0.699116	0.00105	0.0145438
Rnd1	chr15:98669204-98677461	11.0447	7.72368	-0.515991	0.699311	0.00115	0.0156535
Grb10	chr11:11930498-12037420	16.3409	11.4304	-0.515615	0.699496	5e-05	0.00106051
Fam5c	chr1:146495665-146902472	15.8674	11.1177	-0.513203	0.700663	0.0004	0.00647333
Dusp26	chr8:31089661-31097047	49.2585	34.5757	-0.510614	0.701924	5e-05	0.00106051
Grip2	chr6:91761509-91807393	6.04085	4.25229	-0.506511	0.703922	0.00065	0.00977669
Shd	chr17:55970481-55976619	19.1812	13.5035	-0.506355	0.703997	0.0018	0.0225041
Ccdc164	chr5:30341662-30366708	11.4896	8.09942	-0.504439	0.704935	0.00145	0.0189102
9330182L06Rik	chr5:9266192-9480717	12.0602	8.51537	-0.502113	0.706072	5e-05	0.00106051
Cux1	chr5:136248134-136567431	24.4294	17.2556	-0.501558	0.706346	0.0001	0.00196849
Strbp	chr2:37569867-37647285	18.6735	13.2204	-0.498228	0.707977	5e-05	0.00106051
Cbln1	chr8:87468852-87472592	15.6065	11.065	-0.49615	0.708999	0.0017	0.0214766
Camk4	chr18:32939040-33195767	18.6414	13.2181	-0.495994	0.709072	5e-05	0.00106051
Cav2	chr6:17281340-17289011	16.865	11.9647	-0.495252	0.70944	0.0007	0.0103861
Rprm	chr2:54084092-54085552	48.2041	34.2267	-0.494035	0.710037	0.0001	0.00196849
Itga3	chr11:95044481-95076714	7.09269	5.04178	-0.4924	0.710842	0.00095	0.0134262
Plekha7	chr7:116124117-116189841	7.38167	5.25376	-0.490598	0.711731	0.0012	0.0162067
AI836003	chr15:98167805-98170134	14.9247	10.6259	-0.490117	0.711967	0.00105	0.0145438
Chrna4	chr2:181022310-181039177	14.1115	10.0499	-0.489688	0.712178	0.00045	0.00715366
Cntnap3	chr13:64737590-64903888	4.33468	3.08941	-0.488593	0.712719	0.00445	0.0462504
Slc6a9	chr4:117835257-117872470	15.1996	10.836	-0.488204	0.712913	0.00015	0.00279231
Mb21d2	chr16:28826175-28929698	15.3462	10.943	-0.487868	0.713076	0.00035	0.00578907
Tmem132d	chr5:127783490-128433077	6.82439	4.87001	-0.486776	0.713618	0.00185	0.0230235
Tmem181c-ps	chr17:6610102-6620925	25.8123	18.439	-0.485294	0.714349	5e-05	0.00106051
Prkg2	chr5:98929772-99037079	4.69556	3.35494	-0.485011	0.714492	0.0043	0.0450601
Nr1d1	chr11:98767934-98775242	62.6511	44.789	-0.484196	0.714896	5e-05	0.00106051
Osbpl5	chr7:143688761-143741963	8.65473	6.1882	-0.483969	0.715008	0.00085	0.0122454
Gpr116	chr17:43389465-43459557	4.845	3.46565	-0.483372	0.715304	0.00065	0.00977669
Steap2	chr5:5664830-5694568	1.79975	1.28899	-0.481555	0.716205	0.0042	0.0442605
Gpr26	chr7:131966459-131985633	19.0343	13.6379	-0.480986	0.716491	0.00045	0.00715366
Ptprd	chr4:75941236-78211895	41.8096	29.987	-0.479494	0.717228	5e-05	0.00106051
Hsf4	chr8:105269800-105275845	12.6322	9.06152	-0.479282	0.717335	0.00405	0.0430081
Ipcef1	chr10:6788600-7038209	17.6855	12.7047	-0.4772	0.718368	0.00035	0.00578907
Zdhhc8	chr16:18220752-18235136	24.8934	17.9163	-0.474491	0.719721	5e-05	0.00106051
Satb1	chr17:51736186-51833290	34.1921	24.6246	-0.47356	0.720184	5e-05	0.00106051
Tbr1	chr2:61804452-61814113	32.5678	23.4557	-0.473507	0.720211	5e-05	0.00106051
Hecw1	chr13:14226437-14523226	13.0694	9.41513	-0.473145	0.720395	0.0002	0.00359453
Il17ra	chr6:120463196-120483727	5.69383	4.10194	-0.473093	0.720418	0.0036	0.039128
Resp18	chr1:75272201-75278380	119.262	85.9733	-0.472174	0.720878	0.00015	0.00279231
Pnma3	chrX:73064786-73068191	13.7018	9.87945	-0.47186	0.721033	0.0005	0.00782446
Hnrpdl	chr5:100033578-100039222	69.5808	50.1717	-0.471816	0.721057	5e-05	0.00106051
Slc25a37	chr14:69241850-69285103	12.3112	8.87867	-0.471558	0.721186	0.0002	0.00359453
Kcnj12	chr11:61022563-61073267	4.8867	3.52594	-0.470854	0.721538	0.00405	0.0430081
Mapk6	chr9:75386900-75410014	19.2454	13.8898	-0.470487	0.721721	0.0004	0.00647333
Cdh4	chr2:179442477-179899375	4.4576	3.21794	-0.47013	0.7219	0.003	0.0338825
Wnt4	chr4:137277634-137299501	6.7046	4.84341	-0.469126	0.722401	0.00355	0.0386905
Zfp275	chrX:73342619-73359080	7.11939	5.14336	-0.469043	0.722444	0.00075	0.0110011
Necab1	chr4:14930640-15149131	66.1813	47.8182	-0.468864	0.722533	0.0001	0.00196849
Slc9a5	chr8:105348257-105369881	7.1048	5.13721	-0.467809	0.723062	0.001	0.0139711
Sema4a	chr3:88435961-88461182	21.9988	15.9258	-0.466053	0.723939	5e-05	0.00106051
Cntn3	chr6:102163305-102464667	8.61205	6.23755	-0.465377	0.724282	0.00065	0.00977669
Fut9	chr4:25609332-25800003	17.6622	12.7941	-0.465181	0.724377	0.0001	0.00196849
Tmem132e	chr11:82388899-82446327	7.73382	5.60241	-0.465133	0.724404	0.0028	0.0320647
Arhgap32	chr9:32116135-32265511	44.7622	32.4286	-0.465015	0.724464	5e-05	0.00106051
AI854517	chr7:79500025-79534403	8.80137	6.38304	-0.463484	0.725233	0.0016	0.0204657
Tmem181b-ps	chr17:6439001-6450994	46.7379	33.9545	-0.460989	0.726487	5e-05	0.00106051
Pim3	chr15:88862193-88865726	20.5777	14.9566	-0.460295	0.726835	0.00095	0.0134262
Kcnf1	chr12:17172099-17176888	27.2162	19.7893	-0.459743	0.727115	0.00025	0.00433845
Inha	chr1:75507076-75510354	26.1511	19.0187	-0.459452	0.727262	0.00135	0.0178182
Slc4a3	chr1:75546265-75559431	48.5668	35.3415	-0.458609	0.727688	5e-05	0.00106051
Scn4b	chr9:45139041-45154061	12.7051	9.24814	-0.458174	0.727908	0.00275	0.0316443
Garnl3	chr2:32986365-33087204	25.0576	18.254	-0.457034	0.728482	0.0004	0.00647333
Akap12	chr10:4266328-4359471	7.59551	5.53415	-0.456787	0.728608	0.0011	0.0150894
Tmem181a	chr17:6270474-6305783	27.2003	19.8639	-0.453472	0.730282	0.00055	0.0084815
Gria4	chr9:4417892-4796234	40.9054	29.8746	-0.453372	0.730334	0.0004	0.00647333
Plxna3	chrX:74329065-74344689	9.89525	7.23602	-0.451541	0.731262	0.00025	0.00433845
Ptchd1	chrX:155569735-155623327	4.05651	2.96852	-0.450495	0.731792	0.0038	0.0408543
2310022B05Rik	chr8:124635755-124663369	46.5751	34.0925	-0.450106	0.73199	5e-05	0.00106051
Arhgap29	chr3:121953325-122016153	5.69984	4.17365	-0.44961	0.73224	0.00275	0.0316443
Gfra2	chr14:70890129-70979838	18.4092	13.4817	-0.44942	0.732335	0.00025	0.00433845
Cdh20	chr1:104768818-104995481	11.1701	8.18649	-0.44832	0.732893	0.00115	0.0156535
Aifm3	chr16:17489690-17507482	36.2624	26.6084	-0.446592	0.733774	0.0002	0.00359453
Osbpl3	chr6:50293326-50456170	5.51326	4.0477	-0.445803	0.734175	0.0022	0.0264597
Ptpn5	chr7:47077799-47133684	71.2048	52.3173	-0.444688	0.734744	5e-05	0.00106051
Nudt4	chr10:95547006-95564167	53.0214	38.9692	-0.444241	0.734971	0.0001	0.00196849
Tspan17	chr13:54789404-54796775	23.3328	17.1808	-0.441561	0.736337	0.00235	0.0278836
Cep164	chr9:45766945-45828638	5.18157	3.81614	-0.441273	0.736483	0.00275	0.0316443
Kcnv1	chr15:45106283-45114934	18.6519	13.7393	-0.441016	0.736617	0.00055	0.0084815
Grin3a	chr4:49661610-49845769	11.4745	8.47533	-0.43709	0.738623	0.00025	0.00433845
Hivep1	chr13:42052020-42185026	14.1306	10.44	-0.436697	0.738822	0.00025	0.00433845
Trpm2	chr10:77907721-77969872	7.6231	5.6387	-0.435015	0.739686	0.0007	0.0103861
Stat5b	chr11:100780730-100850585	8.17271	6.04686	-0.434627	0.739884	0.002	0.0245313
Ptprm	chr17:66666847-67354459	11.8386	8.75927	-0.434613	0.739891	0.00035	0.00578907
Dusp14	chr11:84048044-84068357	32.8199	24.2991	-0.433667	0.740377	0.0025	0.029349
Camk2n1	chr4:138455147-138460126	214.353	158.758	-0.433153	0.740638	0.0004	0.00647333
Pvrl1	chr9:43744575-43807461	12.9539	9.62023	-0.429249	0.742651	0.00115	0.0156535
Magi1	chr6:93675454-94283904	25.2503	18.7702	-0.427855	0.743365	0.0001	0.00196849
Plekha6	chr1:133246096-133303435	20.5169	15.286	-0.424604	0.745044	0.0002	0.00359453
Itih3	chr14:30908573-30923587	18.8556	14.0505	-0.424367	0.745163	0.001	0.0139711
Slc30a1	chr1:191894071-191913247	10.8856	8.1116	-0.424357	0.745168	0.00115	0.0156535
Dok5	chr2:170731806-170879775	19.7661	14.736	-0.423688	0.745519	0.00355	0.0386905
Stard10	chr7:101321318-101346312	40.7886	30.4395	-0.422219	0.746275	0.0022	0.0264597
Elmo1	chr13:20090506-20608353	33.2517	24.8395	-0.420794	0.747014	0.00025	0.00433845
Lmna	chr3:88481148-88503332	23.6866	17.7065	-0.419793	0.747532	0.00285	0.03252
Samd4	chr14:46882964-47105817	6.16645	4.62619	-0.414615	0.750219	0.0029	0.0329641
Tmem130	chr5:144735914-144761578	104.125	78.1762	-0.413509	0.750792	5e-05	0.00106051
Uggt2	chr14:118984984-119099434	9.11039	6.84374	-0.412729	0.751202	0.0012	0.0162067
Fhl2	chr1:43123073-43163961	25.6148	19.2421	-0.412708	0.75121	0.0037	0.0399868
Nek1	chr8:60993219-61130234	15.3089	11.5062	-0.411957	0.751602	0.001	0.0139711
Fgf12	chr16:28158583-28753243	48.6221	36.5732	-0.410825	0.752193	0.00015	0.00279231
Cdh22	chr2:165111506-165234737	12.5953	9.4914	-0.408188	0.753567	0.00355	0.0386905
Igsf21	chr4:140026851-140246811	31.3265	23.646	-0.405786	0.754824	0.0021	0.0255343
Tfrc	chr16:32608895-32632794	25.8301	19.5045	-0.405251	0.755107	0.00015	0.00279231
Camk1	chr6:113326975-113343922	49.3969	37.3453	-0.403494	0.756025	0.0032	0.0356635
Srsf5	chr12:80945503-80950507	148.245	112.086	-0.403369	0.756086	0.00015	0.00279231
Shisa5	chr9:109038626-109057766	44.908	34.0069	-0.401147	0.757257	0.0019	0.0235626
Snhg11	chr2:158375637-158386145	322.838	244.572	-0.40055	0.757569	0.00385	0.0413126
Pknox2	chr9:36890982-37147314	24.7282	18.7442	-0.399711	0.758009	0.0008	0.0116324
Abcb9	chr5:124061856-124095798	16.4338	12.4788	-0.397179	0.759337	0.0024	0.0283955
Arpp21	chr9:112065090-112348925	144.531	109.807	-0.396416	0.759747	0.00085	0.0122454
Cdk18	chr1:132113546-132139685	18.9259	14.3972	-0.394571	0.760714	0.0032	0.0356635
L1cam	chrX:73853779-73880834	42.7861	32.5556	-0.394238	0.760892	0.0006	0.00913425
Lpcat4	chr2:112239840-112247111	45.3158	34.492	-0.393752	0.761147	0.001	0.0139711
Galnt13	chr2:54436386-55117744	6.86988	5.23951	-0.390854	0.762679	0.0036	0.039128
Bend6	chr1:33852051-33907621	74.7915	57.0683	-0.390185	0.763032	0.00055	0.0084815
Lingo1	chr9:56618474-56685253	92.8896	70.9561	-0.388591	0.763876	0.00075	0.0110011
Ptprt	chr2:161527622-162661147	12.8371	9.80651	-0.388513	0.763919	0.0018	0.0225041
Grik3	chr4:125490830-125714173	15.8343	12.0966	-0.388445	0.763949	0.0012	0.0162067
Glce	chr9:62057248-62070606	11.371	8.69375	-0.387303	0.764555	0.00215	0.0260061
Map3k9	chr12:81714949-81781170	15.4806	11.8532	-0.385183	0.765681	0.0021	0.0255343
Gap43	chr16:42248560-42340651	185.22	141.847	-0.384906	0.76583	0.0007	0.0103861
Coro2a	chr4:46536936-46601929	13.6626	10.4644	-0.384745	0.765916	0.0039	0.0417503
Atp8b2	chr3:89939480-89963332	24.3859	18.6828	-0.384331	0.766131	0.0011	0.0150894
Ppfibp1	chr6:146888493-147032023	9.73078	7.45602	-0.384151	0.76623	0.0042	0.0442605
Cacnb4	chr2:52428319-52676582	40.5722	31.097	-0.383716	0.766461	0.00065	0.00977669
3110047P20Rik	chr5:63649102-63810543	9.69863	7.44819	-0.38089	0.767963	0.0026	0.0302434
Gsg1l	chr7:125878418-126082411	32.0212	24.6002	-0.380355	0.768247	0.0009	0.0128338
Tyro3	chr2:119799513-119818103	60.3298	46.3553	-0.380136	0.768365	0.0008	0.0116324
Rdh13	chr7:4425664-4445657	16.9753	13.0498	-0.379408	0.768752	0.0044	0.0458608
Arl4a	chr12:40033290-40037987	15.1142	11.6301	-0.378041	0.769482	0.00435	0.0454541
Arl4c	chr1:88698225-88702191	21.5046	16.5475	-0.37803	0.769487	0.00235	0.0278836
Utrn	chr10:12382187-12861735	8.09567	6.23804	-0.376058	0.77054	0.0013	0.0173142
Soga2	chr17:66336981-66449750	13.0644	10.0709	-0.375459	0.770866	0.0025	0.029349
Adcy8	chr15:64699034-64922296	13.6868	10.5613	-0.374004	0.771641	0.00365	0.0395676
Pde4d	chr13:108654176-109955969	15.7577	12.1627	-0.373597	0.771858	0.0017	0.0214766
Trhde	chr10:114398820-114801370	8.88227	6.85936	-0.372854	0.772253	0.00455	0.0470791
Golga7b	chr19:42247577-42270348	52.2297	40.3752	-0.371401	0.773031	0.0007	0.0103861
Pcdh9	chr14:93013699-93890669	32.9432	25.4707	-0.371139	0.77317	0.0012	0.0162067
Rgs4	chr1:169741476-169747642	88.1893	68.1901	-0.371041	0.773224	0.0012	0.0162067
Odf2	chr2:29889719-29931746	35.6048	27.6117	-0.366793	0.775505	0.0018	0.0225041
Asap1	chr15:64086839-64382919	33.1203	25.6966	-0.366139	0.775856	0.0021	0.0255343
Pak7	chr2:136081087-136387967	12.3992	9.62053	-0.366061	0.775899	0.00465	0.0479005
Zfr2	chr10:81233162-81252123	23.4674	18.212	-0.365765	0.776055	0.0026	0.0302434
Snapc4	chr2:26362764-26380653	14.593	11.3275	-0.365455	0.776228	0.0033	0.0365556
Dnm3	chr1:161987301-162478034	29.7679	23.1183	-0.364721	0.776618	0.0015	0.0194477
Pcsk2	chr2:143535475-143816282	89.3442	69.3998	-0.364444	0.776769	0.00165	0.0209477
G6pc3	chr11:102189698-102194081	40.1942	31.2466	-0.36329	0.777391	0.00465	0.0479005
Spock1	chr13:57421194-57908332	64.0255	49.7829	-0.362996	0.777548	0.00135	0.0178182
Klf6	chr13:5861488-5870393	15.7504	12.2535	-0.362197	0.77798	0.0037	0.0399868
Wsb1	chr11:79239381-79254695	67.8486	52.806	-0.361617	0.778292	0.00095	0.0134261
Arhgap33	chr7:30522225-30535009	58.8688	45.9343	-0.357931	0.780283	0.00195	0.0240418
Cdh13	chr8:118283754-119323448	41.7083	32.557	-0.357368	0.780588	0.0035	0.0382594
Mast1	chr8:84911852-84937353	34.2091	26.7745	-0.35352	0.782672	0.00165	0.0209477
Ngef	chr1:87476828-87573870	84.2882	65.9801	-0.353298	0.782792	0.002	0.0245313
Pfkp	chr13:6548156-6648724	84.2355	65.952	-0.353012	0.782948	0.0036	0.039128
Chpf2	chr5:24586749-24592486	19.6336	15.3728	-0.352947	0.782984	0.00465	0.0479005
Tmem65	chr15:58782268-58823427	36.9772	28.9567	-0.352738	0.783096	0.0016	0.0204657
Fxyd6	chr9:45370184-45396159	104.807	82.1671	-0.351106	0.783985	0.0019	0.0235626
BC018507	chr13:70588688-70637634	32.7494	25.7015	-0.349617	0.784793	0.0015	0.0194477
Stmn1	chr4:134468319-134473843	388.863	305.28	-0.349131	0.785058	0.00215	0.0260061
Sestd1	chr2:77180339-77280592	12.5965	9.89695	-0.347969	0.78569	0.00225	0.0269488
Lars2	chr9:123366939-123462664	20.211	15.8863	-0.347362	0.786022	0.00405	0.0430081
Arhgap26	chr18:38993144-39376285	27.1742	21.3656	-0.346946	0.786246	0.00195	0.0240418
Dock3	chr9:106892824-107231909	40.1139	31.549	-0.346506	0.786485	0.00145	0.0189102
Nrbp2	chr15:76085593-76090013	68.7673	54.1099	-0.345829	0.786855	0.00175	0.0220061
Efr3b	chr12:3962553-4038915	49.59	39.109	-0.342549	0.788647	0.0025	0.029349
Fam19a2	chr10:123264075-123741204	28.1107	22.1714	-0.342419	0.788717	0.00315	0.0352258
Tbc1d9	chr8:83165351-83272940	28.5883	22.5853	-0.34004	0.790019	0.0026	0.0302434
Pitpnm3	chr11:72047527-72135889	24.4892	19.3599	-0.339068	0.790548	0.0027	0.0311971
Kcnj4	chr15:79483713-79505241	53.78	42.5772	-0.336989	0.791692	0.00345	0.0378693
Etl4	chr2:20289912-20810535	24.9108	19.7334	-0.336136	0.792162	0.0037	0.0399868
Plec	chr15:76170973-76231378	21.4898	17.0526	-0.33366	0.793521	0.0034	0.0374283
Pcdh10	chr3:45378397-45439309	31.8318	25.2631	-0.333434	0.793643	0.0047	0.0483267
Fzd3	chr14:65192440-65262463	13.624	10.8998	-0.321847	0.800044	0.00425	0.0446541
Leng8	chr7:4137055-4148173	77.9855	62.4433	-0.320659	0.800704	0.00395	0.0421482
D4Wsu53e	chr4:134923624-134927370	162.071	130.231	-0.315556	0.803543	0.00365	0.0395676
Fus	chr7:127967478-127982031	96.9259	77.9667	-0.314024	0.804395	0.00485	0.0495694
Rasgef1a	chr6:118066384-118091546	91.2685	113.569	0.315382	1.24434	0.00445	0.0462504
Arpc1a	chr5:145083868-145108756	97.9162	121.883	0.315881	1.24477	0.00475	0.0487461
Elmod1	chr9:53911459-53975301	84.5226	105.336	0.317594	1.24625	0.00425	0.0446541
Plxna1	chr6:89316313-89362613	16.6048	20.7173	0.319235	1.24767	0.00445	0.0462504
Pls3	chrX:75785653-75875170	74.8226	93.3806	0.319648	1.24803	0.0035	0.0382594
Gnaq	chr19:16132830-16387453	47.1366	58.8498	0.320188	1.24849	0.0035	0.0382594
Hyou1	chr9:44379489-44392369	29.5922	37.0099	0.322694	1.25066	0.00305	0.034317
Mllt1	chr17:56892610-56935388	27.4825	34.3773	0.322939	1.25088	0.00475	0.0487461
Ermp1	chr19:29609882-29648420	16.4124	20.5315	0.323052	1.25097	0.0047	0.0483267
Prkce	chr17:86167784-86657919	83.4563	104.502	0.324434	1.25218	0.0048	0.0491216
Ssbp4	chr8:70597489-70608314	78.2196	98.1789	0.327882	1.25517	0.00305	0.034317
Fam163b	chr2:27110378-27142477	40.7235	51.1159	0.32791	1.25519	0.0048	0.0491216
Lix1	chr17:17402685-17459388	22.4061	28.1515	0.329319	1.25642	0.00425	0.0446541
Zhx1	chr15:58047002-58076489	18.0703	22.7047	0.329369	1.25647	0.0037	0.0399868
Prr14l	chr5:32789206-32854230	9.00867	11.3248	0.330093	1.2571	0.00335	0.0369933
Nwd1	chr8:72646710-72714748	12.1881	15.3333	0.331201	1.25805	0.00465	0.0479005
Snca	chr6:60731572-60829855	221.629	279.078	0.332517	1.25921	0.0035	0.0382594
Rasgrp1	chr2:117279992-117342877	98.4506	123.975	0.332574	1.25926	0.0049	0.0499785
Chtf8	chr8:106883862-106893593	30.5311	38.4659	0.333299	1.25989	0.00415	0.0438306
Marcksl1	chr4:129513580-129515981	58.8783	74.2131	0.333937	1.26045	0.0048	0.0491216
Kctd13	chr7:126928878-126945609	86.2772	108.762	0.334129	1.26061	0.0022	0.0264597
Ehd3	chr17:73804840-73832093	41.0389	51.8067	0.336146	1.26238	0.0028	0.0320647
9830001H06Rik	chr2:157010441-157079265	6.08538	7.68239	0.336208	1.26243	0.00425	0.0446541
Fth1	chr19:9980599-9985111	807.145	1019.13	0.336444	1.26264	0.0047	0.0483267
Jph3	chr8:121730558-121791083	70.1669	88.7044	0.338216	1.26419	0.00235	0.0278836
Pex5l	chr3:32949630-33143082	56.0058	70.8096	0.338369	1.26433	0.0028	0.0320647
Gpt2	chr8:85492616-85527558	23.3539	29.5459	0.339297	1.26514	0.0037	0.0399868
Mlec	chr5:115142980-115158176	28.0157	35.4466	0.33941	1.26524	0.00205	0.0250221
Sptb	chr12:76580487-76710547	29.0234	36.7457	0.340358	1.26607	0.0028	0.0320647
Adcy9	chr16:4287544-4419587	16.905	21.405	0.340499	1.26619	0.00445	0.0462504
Cct5	chr15:31590883-31601804	85.9456	108.826	0.340529	1.26622	0.0022	0.0264597
Luzp1	chr4:136469760-136549318	16.2924	20.6475	0.341765	1.26731	0.00195	0.0240418
BC018242	chr9:21938273-21948907	74.1621	94.0003	0.341982	1.2675	0.002	0.0245313
Wasf1	chr10:40883533-40938569	95.0094	120.453	0.342322	1.2678	0.00315	0.0352258
H3f3a	chr1:180802567-180813603	90.1318	114.364	0.343529	1.26885	0.0021	0.0255343
Ube2e2	chr14:18573576-18893627	54.6008	69.4304	0.346647	1.2716	0.00325	0.0361235
Creg2	chr1:39618405-39651182	30.2185	38.5002	0.349435	1.27406	0.0015	0.0194477
Hsph1	chr5:149616844-149636315	85.4952	108.93	0.349485	1.27411	0.0017	0.0214766
Sec14l2	chr11:4097039-4118729	25.5017	32.5158	0.350547	1.27504	0.00305	0.034317
Dapk1	chr13:60601946-60763186	30.5475	38.9522	0.350649	1.27514	0.00155	0.0199629
Fgfr1	chr8:25518771-25575714	19.8075	25.2782	0.351847	1.27619	0.0029	0.0329641
Cpne6	chr14:55510447-55517431	151.918	193.889	0.351934	1.27627	0.00235	0.0278836
Ezr	chr17:6738130-6782780	24.0154	30.703	0.354419	1.27847	0.0024	0.0283955
Jph4	chr14:55106825-55116935	99.3106	127.052	0.355396	1.27934	0.0024	0.0283955
Slitrk5	chr14:111675114-111683135	16.0921	20.5969	0.356075	1.27994	0.0023	0.0274304
Actr2	chr11:20062303-20112951	86.036	110.181	0.356859	1.28064	0.00085	0.0122454
Scg2	chr1:79434668-79440090	77.9131	99.8097	0.357313	1.28104	0.00115	0.0156535
Ppp1r13b	chr12:111828457-111908055	23.6775	30.335	0.357466	1.28117	0.0016	0.0204657
Spns2	chr11:72451637-72489920	24.9436	31.9677	0.357948	1.2816	0.00345	0.0378693
Ccar1	chr10:62743927-62792368	16.0091	20.5314	0.358939	1.28248	0.0018	0.0225041
Tmsb4x	chrX:167207093-167209218	610.134	782.659	0.359258	1.28277	0.00145	0.0189102
Akap13	chr7:75455533-75754609	5.41775	6.95143	0.359615	1.28308	0.00455	0.0470791
Ralgps2	chr1:156804165-156939626	9.52116	12.228	0.36098	1.2843	0.00315	0.0352258
Abi1	chr2:22895521-23040240	38.8468	49.9339	0.362224	1.28541	0.002	0.0245313
Hsp90b1	chr10:86690840-86705444	126.603	162.788	0.362687	1.28581	0.0013	0.0173142
Klhl5	chr5:65131230-65168142	16.417	21.1514	0.365564	1.28838	0.0032	0.0356635
Mal	chr2:127633225-127656695	35.1276	45.2887	0.366546	1.28926	0.0048	0.0491216
Lin7c	chr2:109890877-109900936	25.303	32.6289	0.366842	1.28953	0.00105	0.0145438
Arhgef26	chr3:62338776-62462221	10.0316	12.9694	0.370566	1.29285	0.00315	0.0352258
Vps13c	chr9:67840395-67995634	9.60902	12.4474	0.373386	1.29539	0.0013	0.0173142
Rgs8	chr1:153653036-153697665	16.8526	21.8308	0.373392	1.2954	0.00085	0.0122454
Ptma	chr1:86526735-86530698	187.235	242.653	0.374048	1.29598	0.0008	0.0116324
Camk2b	chr11:5969665-6065748	197.975	257	0.37645	1.29814	0.00275	0.0316443
Galnt9	chr5:110544344-110621382	37.7087	48.9749	0.377143	1.29877	0.0026	0.0302434
Lpl	chr8:68880554-68906932	11.8837	15.4376	0.37746	1.29906	0.00365	0.0395676
Rogdi	chr16:5008728-5013553	102.581	133.265	0.377535	1.29912	0.001	0.0139711
D430019H16Rik	chr12:105453855-105493095	39.321	51.0948	0.377875	1.29943	0.0004	0.00647333
Dagla	chr19:10245264-10304877	23.5627	30.6628	0.379986	1.30133	0.0009	0.0128338
Ppp1r9b	chr11:94991211-95006898	226.904	295.379	0.380486	1.30178	0.0037	0.0399868
Sh3bgrl	chrX:109095406-109162467	35.1583	45.7743	0.380671	1.30195	0.001	0.0139711
Zbtb18	chr1:177444660-177450764	98.5997	128.378	0.380744	1.30201	0.0008	0.0116324
Nadk	chr4:155562391-155591001	24.7959	32.2879	0.380887	1.30215	0.00135	0.0178182
Enc1	chr13:97241104-97253040	148.904	193.971	0.381455	1.30266	0.0017	0.0214766
Pdia3	chr2:121413901-121438686	72.2005	94.0649	0.381646	1.30283	0.0004	0.00647333
Neurod2	chr11:98325416-98329645	35.1897	45.8493	0.381747	1.30292	0.00115	0.0156535
Zfp207	chr11:80383278-80405873	49.6379	64.7034	0.382399	1.30351	0.0008	0.0116324
Shank3	chr15:89499856-89560260	39.7733	51.8791	0.383355	1.30437	0.0008	0.0116324
Gmpr	chr13:45507468-45546381	35.2309	45.9622	0.383607	1.3046	0.0024	0.0283955
Tbc1d16	chr11:119143042-119228499	8.22038	10.7245	0.383629	1.30462	0.0017	0.0214766
Prkcg	chr7:3303531-3330696	136.882	178.639	0.384118	1.30506	0.0007	0.0103861
Cbfa2t3	chr8:122625135-122699109	5.59589	7.30656	0.384825	1.3057	0.0034	0.0374283
Trim2	chr3:84160438-84304775	46.5455	60.874	0.387185	1.30784	0.00035	0.00578907
Galnt16	chr12:80518989-80603896	52.676	68.9097	0.38756	1.30818	0.0005	0.00782446
Pou3f3	chr1:42697145-42700209	26.7074	34.9874	0.389598	1.31003	0.0011	0.0150894
Epn2	chr11:61517248-61579687	34.9576	45.881	0.392289	1.31248	0.0006	0.00913425
Nmt1	chr11:103028561-103066105	59.0987	77.5768	0.392499	1.31267	0.0004	0.00647333
Epha4	chr1:77367184-77515088	40.3805	53.0408	0.393445	1.31353	0.00055	0.0084815
5430417L22Rik	chr2:118745761-118748807	17.8228	23.4167	0.393813	1.31386	0.00175	0.0220061
Baiap2	chr11:119943091-120006782	95.8178	125.968	0.394692	1.31466	0.00055	0.0084815
Sptbn2	chr19:4711222-4752352	135.27	177.96	0.395711	1.31559	0.004	0.0425816
Hexim1	chr11:103116324-103119724	20.9657	27.615	0.397421	1.31715	0.0007	0.0103861
Itpka	chr2:119742336-119751253	90.3739	119.09	0.398075	1.31775	0.00025	0.00433845
Camta2	chr11:70669462-70688105	72.962	96.1957	0.398827	1.31844	0.0004	0.00647333
Plekha3	chr2:76675314-76697335	14.8785	19.6298	0.399814	1.31934	0.00185	0.0230235
Kcnq3	chr15:65994914-66286224	11.715	15.4686	0.400988	1.32041	0.0041	0.0434229
Actr3	chr1:125392904-125435727	81.1109	107.114	0.401184	1.32059	0.0003	0.00506137
Samd4b	chr7:28399521-28436191	19.7046	26.0287	0.401576	1.32095	0.00035	0.00578907
Fam107a	chr14:8296277-8309776	107.542	142.151	0.402523	1.32182	0.00015	0.00279231
Kctd6	chr14:8214147-8223569	27.6737	36.595	0.403129	1.32237	0.0029	0.0329641
Rapgef5	chr12:117516478-117756978	24.8811	32.9031	0.403175	1.32241	0.0002	0.00359453
Ttc39c	chr18:12643532-12737052	12.8784	17.0438	0.404295	1.32344	0.0036	0.039128
Lats2	chr14:57689661-57746123	7.43579	9.85532	0.406418	1.32539	0.00245	0.0288652
Nf2	chr11:4765844-4849544	26.6801	35.3779	0.40708	1.326	0.0003	0.00506137
Tspan13	chr12:36014554-36042478	99.4883	132.132	0.409378	1.32812	0.0004	0.00647333
Fam131a	chr16:20695056-20716636	143.316	190.509	0.410659	1.32929	0.0016	0.0204657
Per2	chr1:91415981-91459328	10.7386	14.2818	0.411365	1.32995	0.00105	0.0145438
Ybx1	chr4:119277326-119294513	42.2379	56.2315	0.41284	1.3313	0.00045	0.00715366
Ncdn	chr4:126743749-126753429	374.687	499.442	0.414631	1.33296	0.00395	0.0421482
Ctnnbl1	chr2:157737400-157891903	11.6667	15.5665	0.416049	1.33427	0.0026	0.0302434
Zmym1	chr4:127047093-127061132	12.6662	16.9101	0.416908	1.33506	0.0004	0.00647333
Ndst3	chr3:123526165-123672392	7.21567	9.63571	0.417257	1.33539	0.0013	0.0173142
Slit3	chr11:35121455-35708507	10.4535	13.9714	0.418489	1.33653	0.0011	0.0150894
Ss18	chr18:14625628-14682914	11.4197	15.264	0.418612	1.33664	0.00185	0.0230235
Nrp2	chr1:62703316-62818692	9.23236	12.3597	0.420868	1.33874	0.00205	0.0250221
Wdtc1	chr4:133292465-133339315	22.409	30.0094	0.421336	1.33917	0.00045	0.00715366
Lrrc20	chr10:61475832-61582228	9.2432	12.3907	0.422796	1.34052	0.004	0.0425816
Pfkfb3	chr2:11471430-11553929	7.56229	10.1467	0.42412	1.34175	0.0017	0.0214766
D3Bwg0562e	chr3:117319145-117360876	49.3682	66.2454	0.424237	1.34186	0.0003	0.00506137
Fam19a1	chr6:96113153-96657198	13.1338	17.6315	0.424867	1.34245	0.0015	0.0194477
Adcy1	chr11:7063488-7178505	95.9483	128.85	0.42536	1.34291	0.0025	0.029349
Tgfa	chr6:86195250-86275449	6.02263	8.09016	0.425775	1.34329	0.00375	0.0404171
Enox1	chr14:77156762-77721763	12.2229	16.4346	0.427154	1.34457	0.0006	0.00913425
Lix1l	chr3:96601132-96629819	10.2958	13.8538	0.428225	1.34558	0.00395	0.0421482
St5	chr7:109523910-109617147	6.27188	8.44074	0.428471	1.34581	0.0034	0.0374283
Kbtbd11	chr8:15011024-15033332	26.9345	36.2963	0.43037	1.34758	0.00015	0.00279231
Kpna4	chr3:69072220-69127092	24.672	33.2661	0.431176	1.34833	5e-05	0.00106051
Dusp6	chr10:99263230-99267489	23.1413	31.2045	0.431285	1.34843	0.001	0.0139711
Ociad2	chr5:73322198-73338639	30.0033	40.4865	0.432321	1.3494	0.00035	0.00578907
Bcr	chr10:75060895-75184923	28.3405	38.2921	0.434185	1.35114	0.00015	0.00279231
Dock9	chr14:121542038-121797734	29.3544	39.6665	0.434344	1.3513	0.00025	0.00433845
Grin2b	chr6:135729804-136173511	4.58722	6.19885	0.43438	1.35133	0.00115	0.0156535
Ppm1e	chr11:87226905-87358994	53.6565	72.5682	0.435586	1.35246	0.0001	0.00196849
Rnf112	chr11:61448441-61453886	77.0947	104.33	0.436447	1.35327	0.0002	0.00359453
Ctdsp2	chr10:126978716-126999975	32.6749	44.2335	0.436958	1.35375	5e-05	0.00106051
Gpr22	chr12:31654868-31950535	20.2159	27.4079	0.4391	1.35576	0.0045	0.0466581
Elk1	chrX:20933394-20950608	21.0204	28.5032	0.439334	1.35598	5e-05	0.00106051
Chordc1	chr9:18292266-18314000	30.051	40.8067	0.441392	1.35791	0.00015	0.00279231
Camkk1	chr11:73019007-73042065	51.956	70.5598	0.441557	1.35807	0.00015	0.00279231
Cttnbp2	chr6:18366476-18514825	31.3563	42.6453	0.443631	1.36002	0.00015	0.00279231
Mettl7a1	chr15:100304816-100314348	15.0892	20.5273	0.444026	1.3604	0.0016	0.0204657
Cdc40	chr10:40831621-40883143	16.259	22.1217	0.444226	1.36058	0.0002	0.00359453
Slc7a14	chr3:31202855-31310319	24.103	32.8202	0.445371	1.36166	5e-05	0.00106051
H2-D1	chr17:35263093-35267497	13.379	18.2202	0.445565	1.36185	0.0045	0.0466581
Ip6k2	chr9:108795993-108806333	39.9322	54.3937	0.445888	1.36215	0.00015	0.00279231
Trpc4	chr3:54156056-54318471	10.4356	14.2293	0.447342	1.36353	0.00075	0.0110011
Syne1	chr10:5020195-5194707	29.6084	40.3986	0.448297	1.36443	5e-05	0.00106051
Calr	chr8:84842087-84846931	154.665	211.193	0.449412	1.36549	5e-05	0.00106051
Nfya	chr17:48386884-48409820	7.17282	9.79826	0.449985	1.36603	0.0019	0.0235626
Gng10	chr4:59035155-59041899	35.2094	48.1209	0.450702	1.36671	0.001	0.0139711
Kcnab2	chr4:152390739-152477549	140.186	191.613	0.450855	1.36685	5e-05	0.00106051
Hebp1	chr6:135137518-135168215	21.9178	29.9993	0.452823	1.36872	0.0028	0.0320647
Sipa1l2	chr8:125418062-125492710	10.8025	14.7922	0.453474	1.36933	5e-05	0.00106051
Ccdc85a	chr11:28385691-28584296	17.3412	23.7703	0.454957	1.37074	0.00015	0.00279231
Cacna1h	chr17:25370552-25433783	12.6941	17.4115	0.455885	1.37162	0.00015	0.00279231
Crim1	chr17:78200247-78376592	18.832	25.8692	0.458047	1.37368	0.00015	0.00279231
Nfib	chr4:82290172-82505308	14.7858	20.3131	0.458198	1.37382	0.0002	0.00359453
C1ql3	chr2:12924040-13010864	61.3282	84.2595	0.458289	1.37391	5e-05	0.00106051
Ppp3ca	chr3:136670769-136935779	293.889	404.059	0.459295	1.37487	0.00025	0.00433845
Limd2	chr11:106156255-106160142	23.1257	31.8214	0.4605	1.37602	0.0002	0.00359453
Chd7	chr4:8690920-8866809	1.90732	2.62882	0.46287	1.37828	0.00325	0.0361235
Grm1	chr10:10686058-11082331	11.1402	15.3681	0.464163	1.37952	5e-05	0.00106051
Htra1	chr7:130936202-130985658	68.8359	95.0001	0.464767	1.3801	0.0001	0.00196849
Klhl29	chr12:5077465-5375682	8.3026	11.4588	0.464817	1.38015	0.0001	0.00196849
Zswim5	chr4:116877401-116989105	3.94236	5.44147	0.464935	1.38026	0.00245	0.0288652
Btbd3	chr2:138256583-138287422	49.3301	68.131	0.465843	1.38112	0.0001	0.00196849
Mast3	chr8:70778116-70792433	50.166	69.3593	0.467379	1.3826	5e-05	0.00106051
Col25a1	chr3:130180844-130599883	11.5327	15.965	0.469182	1.38432	0.00015	0.00279231
Bdnf	chr2:109674699-109727043	9.93812	13.7604	0.469475	1.38461	0.0002	0.00359453
Mmd	chr11:90249475-90278573	95.2794	131.993	0.470225	1.38533	5e-05	0.00106051
Plxna4	chr6:32144556-32588192	13.1184	18.1924	0.471741	1.38678	5e-05	0.00106051
Tmem200a	chr10:25991185-26079447	6.10907	8.47681	0.47257	1.38758	0.00155	0.0199629
Cotl1	chr8:119809213-119840579	34.034	47.2279	0.472664	1.38767	0.0001	0.00196849
Fam108c	chr7:84109355-84151893	17.4256	24.1856	0.472935	1.38793	0.00025	0.00433845
Mtrr	chr13:68560779-68582121	5.26883	7.31566	0.473506	1.38848	0.00235	0.0278836
2010300C02Rik	chr1:37611675-37719811	61.1285	84.894	0.473817	1.38878	5e-05	0.00106051
Zhx2	chr15:57694666-57839832	5.0496	7.01913	0.475121	1.39004	0.00205	0.0250221
Ermn	chr2:58045114-58052752	11.0171	15.3212	0.475792	1.39067	0.00095	0.0134262
Dnaja4	chr9:54699558-54716317	23.5131	32.7088	0.476211	1.39109	5e-05	0.00106051
Rfx3	chr19:27761720-28011166	10.7611	14.971	0.476347	1.39121	5e-05	0.00106051
Sphkap	chr1:83255780-83408200	34.3082	47.7708	0.477575	1.3924	0.00015	0.00279231
Ccdc71l	chr12:32378788-32382943	6.92262	9.64099	0.477862	1.39268	0.00065	0.00977669
Ube2g2	chr10:77622320-77645990	27.5642	38.4253	0.479261	1.39403	0.00015	0.00279231
Gfod1	chr13:43195518-43304172	25.3995	35.4152	0.479569	1.39433	5e-05	0.00106051
Psph	chr5:129765557-129787253	10.6864	14.9023	0.479765	1.39451	0.00275	0.0316443
C4b	chr17:34728380-34743897	5.45619	7.61909	0.481726	1.39641	0.0008	0.0116324
Fibcd1	chr2:31813289-31846005	10.0673	14.0704	0.482983	1.39763	0.0013	0.0173142
Nfia	chr4:97567874-98118876	4.91836	6.87798	0.483806	1.39843	0.0004	0.00647333
Rab40b	chr11:121356120-121388251	20.3365	28.454	0.484555	1.39916	0.0003	0.00506137
Rgs14	chr13:55369731-55384687	26.7188	37.3944	0.484964	1.39955	0.0001	0.00196849
Dhx33	chr11:70984090-71004432	12.0971	16.943	0.486026	1.40058	5e-05	0.00106051
Pdia6	chr12:17266594-17324730	56.2742	78.8239	0.486159	1.40071	5e-05	0.00106051
Hspa2	chr12:76404175-76406936	27.1998	38.1678	0.488759	1.40324	5e-05	0.00106051
Wscd2	chr5:113550419-113589725	12.5223	17.6104	0.491927	1.40632	5e-05	0.00106051
1700084C01Rik	chr1:169928938-169934653	11.3147	15.9358	0.494071	1.40842	0.00185	0.0230235
Nabp1	chr1:51469487-51478399	5.69228	8.0206	0.494703	1.40903	0.0027	0.0311971
Dio2	chr12:90724551-90738438	11.0614	15.5905	0.495136	1.40945	5e-05	0.00106051
Arhgap39	chr15:76723984-76818170	23.3443	32.9135	0.495613	1.40992	0.0001	0.00196849
Fat4	chr3:38886939-39011983	2.78024	3.92303	0.496758	1.41104	0.0002	0.00359453
Arhgef25	chr10:127182520-127190054	71.6648	101.216	0.498105	1.41235	5e-05	0.00106051
Zmat5	chr11:4704677-4737666	26.9512	38.0846	0.498859	1.41309	0.00205	0.0250221
Cdk2ap2	chr19:4097350-4099017	18.5872	26.2785	0.499575	1.4138	0.00305	0.034317
Lrrn2	chr1:132880354-132940005	39.1165	55.3769	0.501509	1.41569	5e-05	0.00106051
Naaa	chr5:92257659-92278181	12.4047	17.5653	0.50184	1.41602	0.0005	0.00782446
Hmgn5	chrX:109004536-109013380	7.91114	11.2058	0.502283	1.41646	0.0018	0.0225041
Kcnab1	chr3:65109642-65378219	44.9859	63.7557	0.50308	1.41724	5e-05	0.00106051
Dgkh	chr14:78569608-78725089	5.82298	8.25634	0.503744	1.41789	0.00145	0.0189102
Mycl1	chr4:122996098-123002480	7.51222	10.6604	0.504948	1.41907	0.0005	0.00782446
Clvs2	chr10:33512333-33624600	16.2041	23.0036	0.505501	1.41962	5e-05	0.00106051
Hopx	chr5:77086985-77115123	37.7936	53.6565	0.505614	1.41972	0.00015	0.00279231
Slco1c1	chr6:141524385-141570177	21.1043	30.039	0.5093	1.42336	5e-05	0.00106051
Dgkz	chr2:91932821-91963563	119.201	169.676	0.509387	1.42344	5e-05	0.00106051
Sertm1	chr3:54897068-54915887	23.8229	33.945	0.510847	1.42489	5e-05	0.00106051
Fam188a	chr2:12347263-12419460	18.7275	26.6973	0.511534	1.42557	0.0001	0.00196849
Psd	chr19:46304736-46327156	108.688	155.118	0.513165	1.42719	5e-05	0.00106051
Exoc6b	chr6:84618485-85069513	23.6345	33.77	0.514851	1.42884	5e-05	0.00106051
Parvg	chr15:84324719-84342978	7.50516	10.7239	0.51488	1.42887	0.0011	0.0150894
Arhgef28	chr13:97898594-98206165	8.16713	11.6894	0.517302	1.43127	0.0001	0.00196849
Rnf128	chrX:139563339-139673145	8.63779	12.3699	0.518103	1.43207	0.0006	0.00913425
Dock4	chr12:40446052-40846488	25.3017	36.2495	0.518725	1.43269	5e-05	0.00106051
Eya1	chr1:14168957-14310199	3.91134	5.61192	0.520832	1.43478	0.0011	0.0150894
Dcakd	chr11:102994055-103017147	20.1038	28.8559	0.521402	1.43535	0.00025	0.00433845
Kif26b	chr1:178529124-178932857	1.7742	2.54889	0.522703	1.43664	0.0023	0.0274304
Bhlhe22	chr3:18054324-18057514	24.5347	35.364	0.527455	1.44139	5e-05	0.00106051
Hectd2	chr19:36554638-36689479	4.2003	6.06808	0.53075	1.44468	0.003	0.0338825
Gpd1	chr15:99717592-99725007	35.0831	50.7406	0.532366	1.4463	5e-05	0.00106051
Ppfia2	chr10:106470309-106933468	22.986	33.2992	0.53473	1.44867	5e-05	0.00106051
Stard13	chr5:151037514-151190193	3.32362	4.81724	0.535453	1.4494	0.0012	0.0162067
Slc14a1	chr18:78100090-78142119	5.11351	7.41748	0.536616	1.45057	0.0007	0.0103861
Ppp4r4	chr12:103532564-103613832	14.7513	21.4119	0.537563	1.45153	5e-05	0.00106051
Lmo7	chr14:101729927-101934693	16.8187	24.4516	0.539862	1.45383	5e-05	0.00106051
Jhdm1d	chr6:39118472-39206773	9.48116	13.7855	0.540013	1.45399	5e-05	0.00106051
Strip2	chr6:29917012-29959680	3.18393	4.62953	0.540055	1.45403	0.001	0.0139711
Btg1	chr10:96617000-96622811	7.55478	10.9853	0.540112	1.45409	5e-05	0.00106051
Kirrel2	chr7:30447765-30457515	2.86658	4.16988	0.540678	1.45465	0.00445	0.0462504
Klf3	chr5:64803522-64830129	7.90231	11.4955	0.540729	1.4547	0.00055	0.0084815
Lyst	chr13:13590408-13777440	7.20328	10.4812	0.541078	1.45506	5e-05	0.00106051
Hist3h2a	chr11:58954684-58956674	15.1299	22.0243	0.541691	1.45568	5e-05	0.00106051
Nptx1	chr11:119538718-119547820	77.6059	113.018	0.542309	1.45631	5e-05	0.00106051
Fkbp5	chr17:28399094-28486112	13.736	20.0069	0.542534	1.45653	5e-05	0.00106051
Tead1	chr7:112679319-112906805	3.16182	4.6135	0.545107	1.45913	0.0001	0.00196849
St6galnac5	chr3:152820709-152982207	44.9665	65.6693	0.546367	1.4604	5e-05	0.00106051
Ccnd1	chr7:144929930-144939925	9.79885	14.3145	0.546793	1.46083	0.0001	0.00196849
Foxn2	chr17:88440711-88490533	3.97119	5.80461	0.54763	1.46168	0.00015	0.00279231
Ndnf	chr6:65671610-65706930	2.5842	3.78003	0.548677	1.46275	0.0021	0.0255343
4933426M11Rik	chr12:80790531-80880833	12.5957	18.4307	0.549177	1.46325	5e-05	0.00106051
Cachd1	chr4:100776678-101003748	4.65969	6.82056	0.549657	1.46374	0.00025	0.00433845
Tnfaip8l3	chr9:54025605-54068411	9.42547	13.7982	0.54984	1.46393	0.00025	0.00433845
P4ha1	chr10:59323295-59373304	14.2907	20.9321	0.550637	1.46474	5e-05	0.00106051
Stxbp6	chr12:44852485-45074483	24.3104	35.6138	0.550864	1.46496	5e-05	0.00106051
Fam84a	chr12:14147597-14152038	25.1813	36.9967	0.555045	1.46921	5e-05	0.00106051
Git1	chr11:77493411-77507774	107.23	157.567	0.555257	1.46943	5e-05	0.00106051
Myo5b	chr18:74442618-74771477	10.7975	15.8716	0.55575	1.46993	5e-05	0.00106051
Dgkg	chr16:22466568-22657231	33.9692	49.9604	0.556559	1.47076	5e-05	0.00106051
Ppp1r16b	chr2:158666732-158766334	32.6157	47.9762	0.556751	1.47095	5e-05	0.00106051
Kcnj6	chr16:94748682-94997696	11.4265	16.8109	0.557018	1.47122	0.0001	0.00196849
Htr1a	chr13:105443692-105448133	10.809	15.9088	0.557589	1.47181	5e-05	0.00106051
Gldc	chr19:30098440-30175441	11.2972	16.638	0.558514	1.47275	0.0001	0.00196849
Nhsl1	chr10:18407674-18533891	7.11592	10.5296	0.565334	1.47972	5e-05	0.00106051
Traip	chr9:107950962-107972268	4.47066	6.63306	0.569185	1.48369	0.0015	0.0194477
Fkbp14	chr6:54577604-54593128	4.97676	7.38764	0.569908	1.48443	0.00095	0.0134262
Zfp608	chr18:54888044-54990180	5.12627	7.64956	0.577467	1.49223	5e-05	0.00106051
Zbtb40	chr4:136979731-137048695	2.84909	4.25496	0.578644	1.49345	5e-05	0.00106051
Manf	chr9:106887414-106891938	18.5016	27.6366	0.578935	1.49374	5e-05	0.00106051
Gse1	chr8:120488865-120589075	13.5245	20.2307	0.580968	1.49586	5e-05	0.00106051
Pdia4	chr6:47796140-47813512	17.3479	26.0296	0.585395	1.50045	5e-05	0.00106051
Lhfpl2	chr13:94057795-94195409	6.58066	9.91162	0.590888	1.50617	5e-05	0.00106051
Frmd4b	chr6:97286866-97617657	3.97752	5.99128	0.590997	1.50629	0.0001	0.00196849
Dusp4	chr8:34807609-34819894	7.15075	10.7711	0.590997	1.50629	0.0003	0.00506137
Cecr2	chr6:120666420-120771191	1.25999	1.89962	0.592295	1.50765	0.00095	0.0134262
Arpc2	chr1:74236549-74268213	105.038	158.495	0.593531	1.50893	5e-05	0.00106051
Zfhx4	chr3:5177827-5415855	0.891026	1.34563	0.594738	1.5102	0.00085	0.0122454
Ryr3	chr2:112631381-113030331	6.46666	9.7685	0.595117	1.51059	5e-05	0.00106051
Cebpb	chr2:167688914-167690418	6.0136	9.08976	0.596014	1.51153	0.00345	0.0378693
Srl	chr16:4480227-4523053	1.48014	2.24047	0.598066	1.51369	0.00315	0.0352258
Lrrn1	chr6:107529725-107570228	22.9193	34.6958	0.5982	1.51382	5e-05	0.00106051
B3galt5	chr16:96235800-96319858	9.93945	15.0532	0.598836	1.51449	5e-05	0.00106051
Anxa11	chr14:25842154-25886804	16.5229	25.0576	0.600782	1.51654	5e-05	0.00106051
Lonrf3	chrX:36328408-36366856	4.74735	7.20372	0.60162	1.51742	5e-05	0.00106051
Ccng2	chr5:93267572-93276231	21.1005	32.0232	0.601841	1.51765	5e-05	0.00106051
Itga8	chr2:12106659-12312315	3.30894	5.02552	0.602906	1.51877	0.00035	0.00578907
Klhl2	chr8:64739861-64779865	59.6306	90.6436	0.604153	1.52009	5e-05	0.00106051
Ccbe1	chr18:66056855-66291838	1.77064	2.69408	0.605525	1.52153	0.00185	0.0230235
Fbn2	chr18:58008622-58209926	0.690029	1.0505	0.606353	1.5224	0.0024	0.0283955
Thrsp	chr7:97412956-97417510	16.9424	25.8527	0.60968	1.52592	0.0003	0.00506137
Gfap	chr11:102887335-102897200	81.321	124.128	0.610126	1.5264	5e-05	0.00106051
Neurod1	chr2:79452640-79456636	8.74277	13.3784	0.613739	1.53022	0.0001	0.00196849
Sh3bp5	chr14:31373963-31436033	27.0954	41.4853	0.614551	1.53108	5e-05	0.00106051
Naa38	chr6:18848634-18854052	24.7756	37.9404	0.614815	1.53136	0.0002	0.00359453
Rab8b	chr9:66843663-66919705	14.8835	22.8393	0.617805	1.53454	5e-05	0.00106051
Lmo3	chr6:138364480-138581968	29.6535	45.601	0.620862	1.53779	5e-05	0.00106051
Pwwp2b	chr7:139248481-139267253	7.07489	10.8852	0.621595	1.53857	0.0001	0.00196849
Slc4a7	chr14:14703024-14799943	7.37879	11.3546	0.621823	1.53882	5e-05	0.00106051
Thsd4	chr9:59966930-60511035	3.45277	5.31503	0.622325	1.53935	5e-05	0.00106051
Ust	chr10:8204752-8518825	9.15455	14.0938	0.622497	1.53954	5e-05	0.00106051
Ptk2b	chr14:66153256-66281052	119.698	184.283	0.622525	1.53957	5e-05	0.00106051
Ccnjl	chr11:43528748-43586999	2.47662	3.82007	0.625227	1.54245	0.0032	0.0356635
Atp2b1	chr10:98915151-99026143	77.3088	119.261	0.62542	1.54266	5e-05	0.00106051
Lurap1l	chr4:80910685-80954301	12.3143	19.1699	0.638505	1.55672	0.00015	0.00279231
Gfra1	chr19:58236691-58454466	10.7345	16.7954	0.645818	1.56462	5e-05	0.00106051
Tmem28	chrX:99821068-99846345	7.99326	12.5071	0.645889	1.56471	0.0004	0.00647333
Nsmf	chr2:25054378-25062881	181.395	283.864	0.646065	1.56489	5e-05	0.00106051
Gm20605,Lrch4	chr5:137629122-137642902	4.3546	6.82661	0.64863	1.56768	0.00165	0.0209477
Ucp2	chr7:100493344-100502173	7.53825	11.8221	0.649187	1.56828	5e-05	0.00106051
Cacng8	chr7:3394116-3415605	37.4184	58.8155	0.652448	1.57183	5e-05	0.00106051
Abracl	chr10:18011259-18023252	13.3032	20.9448	0.654822	1.57442	0.00085	0.0122454
Btbd9	chr17:30215523-30576287	16.357	25.7804	0.656366	1.57611	5e-05	0.00106051
Neurod6	chr6:55677818-55681263	54.4102	85.9199	0.659116	1.57911	5e-05	0.00106051
Wbscr17	chr5:130874950-131307522	24.6256	38.9086	0.659929	1.58001	5e-05	0.00106051
Fam107b	chr2:3713457-3782134	3.9637	6.26382	0.660194	1.5803	0.00035	0.00578907
Ccdc37	chr6:90403735-90428480	2.62494	4.14904	0.660489	1.58062	0.00285	0.03252
Hspa5	chr2:34772089-34776529	100.34	158.672	0.661148	1.58134	5e-05	0.00106051
Kcng2	chr18:80294543-80364254	4.88868	7.74911	0.664585	1.58511	0.00025	0.00433845
Cyth4	chr15:78597046-78622019	4.82056	7.64593	0.665493	1.58611	0.00015	0.00279231
Vav3	chr3:109340682-109685694	2.33896	3.71322	0.666808	1.58755	0.0013	0.0173142
Slit1	chr19:41600256-41743856	24.8432	39.4435	0.666933	1.5877	5e-05	0.00106051
Smoc2	chr17:14279505-14404790	10.1175	16.0917	0.669469	1.59048	5e-05	0.00106051
Tle1	chr4:72117141-72200919	9.99356	15.9144	0.671258	1.59247	5e-05	0.00106051
Jun	chr4:95049035-95052222	30.5406	48.7016	0.673244	1.59465	5e-05	0.00106051
Sbk1	chr7:126272618-126294999	25.5409	40.7934	0.675527	1.59718	5e-05	0.00106051
Kctd12	chr14:102976580-102982637	25.959	41.5406	0.678288	1.60024	5e-05	0.00106051
Glis3	chr19:28262447-28720027	1.51107	2.41968	0.679241	1.6013	0.00255	0.0298001
Stra6	chr9:58129087-58153997	1.95241	3.12823	0.680089	1.60224	0.00305	0.034317
Nde1	chr16:14163274-14192923	9.41965	15.112	0.68195	1.60431	5e-05	0.00106051
Hist1h2bc	chr13:23684198-23692480	18.5887	29.8472	0.683173	1.60566	0.0002	0.00359453
Npnt	chr3:132882695-132950291	4.97222	8.03349	0.692137	1.61567	5e-05	0.00106051
Cyp7b1	chr3:18071949-18243338	7.76629	12.5479	0.692148	1.61569	5e-05	0.00106051
Slc26a4	chr12:31519818-31559969	5.33256	8.62676	0.693991	1.61775	5e-05	0.00106051
Stim2	chr5:53998522-54121057	14.4391	23.3607	0.694105	1.61788	5e-05	0.00106051
Gramd3	chr18:56432131-56503792	5.17095	8.38821	0.697934	1.62218	5e-05	0.00106051
Gng7	chr10:80948623-81014925	39.6879	64.422	0.698854	1.62322	5e-05	0.00106051
Gabra5	chr7:57387271-57510009	41.2501	67.1188	0.702318	1.62712	5e-05	0.00106051
Bambi	chr18:3507956-3516404	0.990244	1.61465	0.705367	1.63056	0.00165	0.0209477
Kctd4	chr14:75896936-76010865	15.4724	25.2654	0.707467	1.63293	5e-05	0.00106051
Car12	chr9:66713685-66766845	8.09036	13.2332	0.709886	1.63568	5e-05	0.00106051
Arpc5	chr1:152766541-152775580	49.5364	81.0294	0.709958	1.63575	5e-05	0.00106051
Maml2	chr9:13619988-13709533	2.81593	4.61776	0.713579	1.63987	5e-05	0.00106051
Grin2a	chr16:9577709-9992533	8.93797	14.6593	0.713795	1.64012	5e-05	0.00106051
Nrp1	chr8:128359072-128505475	11.4865	18.8828	0.717141	1.64391	5e-05	0.00106051
Pip5k1b	chr19:24294795-24555827	15.1552	24.919	0.717431	1.64425	5e-05	0.00106051
Zfpm2	chr15:40655041-41104592	5.53509	9.11858	0.720201	1.64741	5e-05	0.00106051
Zfp189	chr4:49521216-49531545	4.7544	7.85123	0.723657	1.65136	5e-05	0.00106051
Ippk	chr13:49421222-49463060	8.06114	13.3585	0.7287	1.65715	5e-05	0.00106051
Ksr1	chr11:79014800-79146354	12.5363	20.788	0.729638	1.65822	5e-05	0.00106051
Tmem74	chr15:43866694-43870029	6.31937	10.492	0.731442	1.66029	0.00025	0.00433845
Gria1	chr11:57011617-57330244	86.6113	144.319	0.736639	1.66628	5e-05	0.00106051
Stpg1	chr4:135495986-135537803	1.57913	2.63362	0.737918	1.66777	0.00425	0.0446541
2610017I09Rik	chr1:42648199-42694825	40.436	67.5468	0.740246	1.67046	5e-05	0.00106051
Slc29a4	chr5:142702100-142722490	6.17674	10.3303	0.741968	1.67245	5e-05	0.00106051
Npr1	chr3:90450591-90465866	0.763505	1.27836	0.74358	1.67433	0.00435	0.0454541
Calb2	chr8:110142537-110168206	29.1454	48.8092	0.743886	1.67468	5e-05	0.00106051
Rtp1	chr16:23429132-23433960	1.37222	2.29918	0.744603	1.67552	0.00295	0.0334208
Gpc4	chrX:52053017-52164923	9.17904	15.4553	0.751685	1.68376	5e-05	0.00106051
Rnf182	chr13:43615796-43670944	6.02079	10.1424	0.752369	1.68456	5e-05	0.00106051
Ehd1	chr19:6276895-6300096	16.3459	27.6161	0.756581	1.68948	5e-05	0.00106051
Ddn	chr15:98803781-98807925	324.556	549.844	0.760554	1.69414	5e-05	0.00106051
Man1a	chr10:53906032-54075796	10.628	18.0065	0.760641	1.69425	5e-05	0.00106051
Slc26a10	chr10:127172425-127180645	1.77424	3.00606	0.760671	1.69428	0.0022	0.0264597
Fam198b	chr3:79885929-79946278	1.08627	1.84084	0.760982	1.69464	0.0002	0.00359453
Mcm6	chr1:128331590-128359656	3.36983	5.74112	0.768657	1.70368	0.0001	0.00196849
Agxt2l1	chr3:130617447-130635750	4.28351	7.30218	0.769533	1.70472	5e-05	0.00106051
Krt2	chr15:101810688-101818169	2.9098	4.96089	0.769679	1.70489	0.0006	0.00913425
Cnih2	chr19:5088537-5098418	147.138	251.047	0.77079	1.7062	5e-05	0.00106051
Npy2r	chr3:82538382-82548085	6.92349	11.8329	0.773235	1.70909	5e-05	0.00106051
Slc24a3	chr2:145242610-145641939	41.8643	71.6176	0.774592	1.71071	5e-05	0.00106051
Chrna5	chr9:54980879-55007779	1.01601	1.74349	0.779054	1.71602	0.0031	0.0347933
6330403A02Rik	chr1:180432372-180483504	59.3392	101.847	0.779342	1.71635	5e-05	0.00106051
Nr4a3	chr4:48051247-48083352	11.19	19.2066	0.779393	1.71641	5e-05	0.00106051
Zeb2	chr2:44983633-45114084	17.9975	30.9212	0.780802	1.71808	5e-05	0.00106051
Arl15	chr13:113794507-114157461	11.8957	20.4634	0.7826	1.72024	5e-05	0.00106051
Stc1	chr14:69029288-69041401	1.18156	2.03325	0.783096	1.72082	0.00095	0.0134262
Dok3	chr13:55523234-55528538	4.12336	7.10108	0.784217	1.72216	0.0004	0.00647333
Zfpm1	chr8:122282140-122337247	7.79155	13.4358	0.786099	1.72441	5e-05	0.00106051
Cys1	chr12:24665837-24681795	4.51755	7.79485	0.786982	1.72546	5e-05	0.00106051
Hpca	chr4:129105529-129121740	264.784	458.026	0.790615	1.72981	5e-05	0.00106051
Dpf3	chr12:83213750-83487736	1.69782	2.94086	0.79256	1.73214	0.00345	0.0378693
Cd38	chr5:43868826-43912374	1.48038	2.56462	0.79278	1.73241	0.00055	0.0084815
Ttr	chr18:20665249-20674326	7.65107	13.2697	0.794403	1.73436	5e-05	0.00106051
Jph1	chr1:16994939-17097889	6.33059	11.0517	0.803853	1.74576	5e-05	0.00106051
Trpc6	chr9:8544141-8680741	6.20647	10.8682	0.808271	1.75111	5e-05	0.00106051
Bcl11b	chr12:107910402-108003414	12.0745	21.2427	0.815002	1.7593	5e-05	0.00106051
Sowaha	chr11:53476577-53480195	37.9228	66.7527	0.815762	1.76023	5e-05	0.00106051
Chst7	chrX:20059569-20097520	1.09501	1.95353	0.835148	1.78403	0.00255	0.0298001
Cdh9	chr15:16778100-16856777	9.52314	16.9962	0.835701	1.78473	5e-05	0.00106051
C630043F03Rik	chr4:72201243-72203930	3.94077	7.07873	0.845013	1.79628	5e-05	0.00106051
Scn3b	chr9:40269215-40291618	47.556	86.0454	0.855472	1.80935	5e-05	0.00106051
Emx2	chr19:59458689-59465357	5.11542	9.26079	0.856282	1.81037	5e-05	0.00106051
Chst9	chr18:15452174-15718046	2.04985	3.72183	0.860496	1.81566	0.0012	0.0162067
Dock10	chr1:80501072-80758553	7.88616	14.3321	0.861857	1.81737	5e-05	0.00106051
Slc9a2	chr1:40681711-40768885	3.66377	6.67379	0.865177	1.82156	5e-05	0.00106051
Mc4r	chr18:66857704-66860487	1.26441	2.30806	0.868223	1.8254	0.0011	0.0150894
Epha6	chr16:59613320-60605531	8.20237	15.0298	0.873715	1.83237	5e-05	0.00106051
C1ql2	chr1:120340581-120343174	12.5935	23.1482	0.878218	1.83811	5e-05	0.00106051
C2cd4b	chr9:67759436-67760933	2.94749	5.42543	0.880252	1.84069	0.00065	0.00977669
Cldn26	chr16:8409275-8425136	1.11218	2.04799	0.88082	1.84142	0.0041	0.0434229
Otub2	chr12:103376893-103406350	12.7912	23.5653	0.88152	1.84231	5e-05	0.00106051
Bves	chr10:45335761-45369708	1.06162	1.96154	0.885717	1.84769	0.0044	0.0458608
Spata13	chr14:60634728-60764556	2.77151	5.13043	0.888409	1.85113	5e-05	0.00106051
Tbc1d8b	chrX:139684995-139754218	2.1075	3.9208	0.895612	1.8604	5e-05	0.00106051
Mdga1	chr17:29827957-29887882	5.67121	10.5711	0.898396	1.86399	5e-05	0.00106051
Slc44a5	chr3:153973435-154271720	5.3257	9.99745	0.908589	1.87721	5e-05	0.00106051
Hspb1	chr5:135887918-135889563	6.86754	12.9252	0.912316	1.88207	5e-05	0.00106051
Orai2	chr5:136147460-136170656	23.9578	45.2172	0.916378	1.88737	5e-05	0.00106051
Cybrd1	chr2:71118053-71142926	0.847258	1.59943	0.916686	1.88777	0.00015	0.00279231
Wnt10b	chr15:98771751-98778150	0.605105	1.14587	0.92118	1.89367	0.00415	0.0438306
Loxl1	chr9:58287722-58313212	0.713472	1.35658	0.927045	1.90138	0.00135	0.0178182
Sstr4	chr2:148395376-148396764	10.6701	20.3733	0.9331	1.90938	5e-05	0.00106051
Gmnc	chr16:26957234-26989974	0.620391	1.18783	0.937077	1.91465	0.0008	0.0116324
Gpr63	chr4:24973418-25009233	2.18204	4.18341	0.939002	1.9172	5e-05	0.00106051
Sema3e	chr5:14025275-14256689	5.28896	10.2446	0.953813	1.93698	5e-05	0.00106051
Olfm4	chr14:80000301-80021930	1.02947	1.99663	0.95567	1.93947	0.00335	0.0369933
St18	chr1:6487230-6860940	2.50281	4.86294	0.95828	1.94299	5e-05	0.00106051
Htra4	chr8:25024927-25038962	0.951547	1.85039	0.959482	1.94461	0.00085	0.0122454
Disc1	chr8:125054194-125261151	0.506357	0.987424	0.963516	1.95006	0.00365	0.0395676
Golm1	chr13:59634995-59675784	12.9409	25.2566	0.964726	1.95169	5e-05	0.00106051
Bcl6	chr16:23965051-23988612	10.3549	20.4608	0.982548	1.97595	5e-05	0.00106051
Khdc3	chr9:73102397-73104443	0.650093	1.28833	0.986779	1.98176	0.00335	0.0369933
Plekha2	chr8:25039143-25101811	3.62799	7.19024	0.986868	1.98188	5e-05	0.00106051
Gpr161	chr1:165295765-165321851	5.9941	11.894	0.988614	1.98428	5e-05	0.00106051
Pou3f1	chr4:124657645-124660655	10.6872	21.2443	0.991188	1.98783	5e-05	0.00106051
9930014A18Rik	chr15:60818995-60831400	0.73704	1.46823	0.994264	1.99206	0.0022	0.0264597
Cntnap5c	chr17:57769569-58410342	2.103	4.19848	0.997421	1.99642	5e-05	0.00106051
Rab38	chr7:88430272-88491572	0.685046	1.37404	1.00415	2.00576	0.00435	0.0454541
Zbtb20	chr16:43247283-43619123	1.27847	2.56616	1.00519	2.00721	0.0001	0.00196849
Sdf2l1	chr16:17130137-17132383	8.31801	16.7597	1.01068	2.01487	5e-05	0.00106051
Matn2	chr15:34306680-34436240	10.6509	21.4971	1.01316	2.01834	5e-05	0.00106051
Ntf3	chr6:126101411-126166744	3.377	6.8556	1.02154	2.03009	5e-05	0.00106051
Nr3c2	chr8:76902507-77243639	12.515	25.4409	1.0235	2.03283	5e-05	0.00106051
Onecut2	chr18:64340363-64398488	0.397821	0.809997	1.0258	2.03608	5e-05	0.00106051
Sema5a	chr15:32244812-32696341	6.14932	12.5335	1.02729	2.03819	5e-05	0.00106051
Slc9a4	chr1:40580226-40630731	2.06601	4.23204	1.03451	2.04841	5e-05	0.00106051
Cabp7	chr11:4738820-4746778	42.434	87.3235	1.04115	2.05787	5e-05	0.00106051
Serpina3n	chr12:104406707-104414329	20.9057	43.0819	1.04318	2.06077	5e-05	0.00106051
Dnahc9	chr11:65831323-66168551	0.696641	1.44485	1.05243	2.07402	5e-05	0.00106051
Emx2os	chr19:59425103-59458635	0.684322	1.42202	1.05519	2.078	5e-05	0.00106051
Tgfb2	chr1:186623185-186705992	4.77403	9.93644	1.05752	2.08135	5e-05	0.00106051
Arhgap12	chr18:6024449-6136098	11.6652	24.369	1.06284	2.08903	5e-05	0.00106051
Ptgr1	chr4:58965589-58987078	0.513875	1.07826	1.06922	2.09829	0.00135	0.0178182
Tspan18	chr2:93201759-93334487	3.39842	7.1354	1.07013	2.09962	5e-05	0.00106051
Tanc1	chr2:59612043-59846149	9.05433	19.0906	1.07618	2.10845	5e-05	0.00106051
Meox1	chr11:101877509-101894354	0.361784	0.76412	1.07867	2.11209	0.00165	0.0209477
Doc2b	chr11:75769089-75796057	14.6309	31.0689	1.08645	2.12351	5e-05	0.00106051
1700102P08Rik	chr9:108392833-108397767	0.76922	1.63411	1.08704	2.12437	0.0024	0.0283955
Fgf10	chr13:118714698-118792573	2.62286	5.60125	1.09461	2.13555	5e-05	0.00106051
Fam212a	chr9:107984223-107985916	2.05305	4.39335	1.09755	2.13991	0.00025	0.00433845
Epha7	chr4:28813144-28967499	17.8502	38.4127	1.10565	2.15195	5e-05	0.00106051
Depdc7	chr2:104721786-104742801	1.04548	2.25102	1.10641	2.1531	0.0003	0.00506137
Hspa1b	chr17:34956428-34959238	2.75314	5.96718	1.11597	2.16741	5e-05	0.00106051
Stab2	chr10:86841209-87007942	0.583384	1.26613	1.11791	2.17032	5e-05	0.00106051
Sipa1l3	chr7:29320377-29505460	11.3996	25.2365	1.14653	2.21381	5e-05	0.00106051
Noxred1	chr12:87221122-87238601	1.34196	2.97521	1.14865	2.21706	0.00015	0.00279231
Htr4	chr18:62324203-62467802	1.42108	3.16638	1.15585	2.22815	5e-05	0.00106051
Hist2h2bb	chr3:96269699-96270192	1.6023	3.58366	1.16129	2.23657	0.0033	0.0365556
Acot5	chr12:84069324-84076019	1.0478	2.35338	1.16737	2.24602	5e-05	0.00106051
Galr2	chr11:116280938-116283938	0.568095	1.2773	1.16889	2.24839	0.0005	0.00782446
Kl	chr5:150952606-150993817	1.95738	4.40224	1.16932	2.24905	5e-05	0.00106051
Hsd11b1	chr1:193221640-193264045	9.8741	22.2909	1.17473	2.25751	5e-05	0.00106051
Cd109	chr9:78615545-78716260	0.249736	0.573421	1.19919	2.29611	5e-05	0.00106051
Olfml2b	chr1:170644531-170682789	5.19052	12.0303	1.21272	2.31774	5e-05	0.00106051
Homer3	chr8:70282998-70302452	4.20227	9.80077	1.22173	2.33226	0.00175	0.0220061
Diap3	chr14:86656322-87141114	0.23382	0.54588	1.22319	2.33462	0.00055	0.0084815
Best3	chr10:116986313-117025040	0.270356	0.6331	1.22757	2.34173	0.0033	0.0365556
Wnt2	chr6:17988939-18030445	1.9038	4.45883	1.22778	2.34207	5e-05	0.00106051
Wipf3	chr6:54452882-54503768	39.7342	93.2296	1.2304	2.34633	5e-05	0.00106051
Lmo1	chr7:109138571-109170308	9.46551	22.2408	1.23246	2.34967	5e-05	0.00106051
BC030476	chr15:34453311-34473892	0.588449	1.38333	1.23316	2.35081	0.00015	0.00279231
Gabrr2	chr4:33063111-33095865	0.258803	0.610577	1.23832	2.35923	0.0048	0.0491216
Prdm5	chr6:65778961-65936377	2.0752	4.90469	1.24091	2.36348	5e-05	0.00106051
Ccr1	chr9:123962125-123968692	0.188755	0.450766	1.25586	2.3881	0.00195	0.0240418
Csf2rb2	chr15:78282509-78305603	0.513393	1.23484	1.26619	2.40525	5e-05	0.00106051
4930471C04Rik	chr14:64099294-64104235	0.625097	1.51074	1.2731	2.41681	0.00105	0.0145438
Hist2h3c1	chr3:96246684-96248509	1.78037	4.31016	1.27557	2.42093	5e-05	0.00106051
Pkp2	chr16:16213344-16272712	5.313	12.9956	1.29042	2.446	5e-05	0.00106051
C2cd4a	chr9:67830531-67832330	0.271898	0.665711	1.29183	2.44839	0.0022	0.0264597
Prox1	chr1:190121776-190170680	5.26992	12.9154	1.29324	2.45078	5e-05	0.00106051
Fam84b	chr15:60818995-60831400	1.50115	3.68933	1.29729	2.45767	5e-05	0.00106051
Il1r1	chr1:40225079-40316177	1.38661	3.41695	1.30115	2.46425	5e-05	0.00106051
Pcdh20	chr14:88464746-88471396	11.0447	27.5221	1.31723	2.49188	5e-05	0.00106051
Slc2a9	chr5:38349272-38502152	0.326547	0.816966	1.32298	2.50183	5e-05	0.00106051
E330013P04Rik	chr19:60144674-60162591	0.400005	1.00434	1.32816	2.51082	0.0003	0.00506137
Clec1a	chr6:129426683-129452000	0.461025	1.16346	1.33551	2.52364	5e-05	0.00106051
Lhx9	chr1:138825185-138847579	1.75507	4.43967	1.33892	2.52963	5e-05	0.00106051
Gm19522	chr16:42884369-42912070	0.616879	1.57105	1.34866	2.54677	5e-05	0.00106051
Tnfrsf25	chr4:152116342-152120111	3.79436	9.7772	1.36557	2.57677	5e-05	0.00106051
Cebpd	chr16:15887285-16146833	2.4246	6.28004	1.37302	2.59013	5e-05	0.00106051
Upp1	chr11:9118007-9136170	1.53944	4.0009	1.37792	2.59893	5e-05	0.00106051
Hist1h2be	chr13:23583669-23622558	0.783664	2.06257	1.39614	2.63196	0.00015	0.00279231
Thbs4	chr13:92751585-92794818	1.64394	4.38979	1.41699	2.67029	5e-05	0.00106051
Onecut1	chr9:74861920-74889647	0.265079	0.710838	1.4231	2.68161	0.00335	0.0369933
Twist1	chr12:33957670-33959831	0.785969	2.11448	1.42776	2.69028	5e-05	0.00106051
Ndst4	chr3:125404090-125724986	2.32745	6.32455	1.44221	2.71737	5e-05	0.00106051
Sebox	chr11:78503512-78505081	1.09015	2.96823	1.44507	2.72277	5e-05	0.00106051
Shisa6	chr11:66211724-66526126	7.82107	21.3975	1.452	2.73588	5e-05	0.00106051
Grem1	chr2:113748674-113758648	0.93879	2.74251	1.54662	2.92132	5e-05	0.00106051
Ror1	chr4:100095790-100442545	0.340962	0.996915	1.54786	2.92383	5e-05	0.00106051
Il16	chr7:83643062-83735490	1.81466	5.32459	1.55297	2.93421	5e-05	0.00106051
Serpina3c	chr12:104146906-104153872	0.258264	0.758498	1.5543	2.93691	0.0001	0.00196849
Iqgap2	chr13:95627176-95891922	8.77984	25.8358	1.55711	2.94263	5e-05	0.00106051
Npb	chr11:120608476-120609100	0.41551	1.22336	1.55789	2.94424	0.00395	0.0421482
Usp50	chr2:126761049-126783460	0.275821	0.827519	1.58506	3.0002	0.0001	0.00196849
Beta-s	chr7:103826522-103827928	5.45531	16.5934	1.60488	3.0417	5e-05	0.00106051
Cysltr2	chr14:73029127-73049114	0.0782224	0.241396	1.62575	3.08602	0.00165	0.0209477
Rasd1	chr11:59948213-59964942	7.43557	23.3951	1.65369	3.14638	0.0013	0.0173142
4933427G17Rik	chr7:120982508-121014787	0.320353	1.0307	1.68589	3.21739	5e-05	0.00106051
Klk10	chr7:43781053-43785410	0.126641	0.408336	1.68902	3.22436	0.0029	0.0329641
Crlf1	chr8:70493155-70504081	3.04155	9.89468	1.70185	3.25317	5e-05	0.00106051
Zcchc5	chrX:106837081-106840643	0.400834	1.32246	1.72215	3.29927	5e-05	0.00106051
Lgr6	chr1:134986352-135105276	0.905634	3.07431	1.76326	3.39465	5e-05	0.00106051
Scgn	chr13:23953456-23991214	0.360276	1.24727	1.7916	3.46198	0.00025	0.00433845
Clec9a	chr6:129408861-129424764	0.131183	0.455389	1.79552	3.4714	5e-05	0.00106051
Spink8	chr9:109816626-109826627	6.20997	22.2031	1.8381	3.5754	5e-05	0.00106051
2310002F09Rik	chr7:43745465-43755936	0.346219	1.24624	1.84783	3.59957	5e-05	0.00106051
Gm2115	chr7:84528953-84578339	7.90369	28.622	1.85652	3.62135	5e-05	0.00106051
Klk8	chr7:43797576-43803822	2.66873	9.75124	1.86943	3.65389	5e-05	0.00106051
Gpr142	chr11:114798923-114806745	0.384078	1.433	1.89957	3.73101	0.0002	0.00359453
Ghsr	chr3:27371350-27378010	0.140121	0.548272	1.96822	3.91285	5e-05	0.00106051
Trpa1	chr1:14872647-14918862	0.139718	0.555935	1.9924	3.97898	5e-05	0.00106051
Drd5	chr5:38319508-38322310	1.2226	5.1483	2.07415	4.21094	5e-05	0.00106051
Tdo2	chr3:81958413-81975728	0.836507	3.91748	2.22748	4.68314	5e-05	0.00106051
Stac	chr9:111561433-111690216	0.668019	3.17909	2.25065	4.75898	5e-05	0.00106051
Lrrc10b	chr19:10455370-10457447	4.55789	21.8466	2.26097	4.79314	5e-05	0.00106051
Il20rb	chr9:100457718-100486473	0.309794	1.49174	2.26761	4.81526	5e-05	0.00106051
Gal	chr19:3409916-3414457	0.49257	2.65296	2.4292	5.38596	0.0001	0.00196849
Clcnka	chr4:141384610-141398706	0.157559	0.857896	2.44491	5.44492	5e-05	0.00106051
Lefty1	chr1:180935038-180938401	0.926085	5.42618	2.55072	5.85927	5e-05	0.00106051
Tmprss6	chr15:78439666-78468634	0.0389935	0.242437	2.6363	6.21737	5e-05	0.00106051
Pla2g2f	chr4:138750532-138757598	0.084423	0.525996	2.63934	6.23048	5e-05	0.00106051
H2-Q10	chr17:35470088-35474563	0.0563353	0.396978	2.81695	7.0467	0.00055	0.0084815
Ear5	chr14:51162259-51163018	0.0727324	0.531132	2.8684	7.30255	0.0029	0.0329641
Gm16551	chr9:74848436-74852872	0.104294	0.765381	2.87552	7.33869	5e-05	0.00106051
S100a8	chr3:90669070-90670034	0.246113	2.06091	3.06589	8.37384	0.0005	0.00782446
Dsp	chr13:38151293-38198577	0.617324	5.19615	3.07335	8.41722	5e-05	0.00106051
S100a9	chr3:90692632-90695691	0.264981	2.25991	3.0923	8.52857	5e-05	0.00106051
Lct	chr1:128284763-128328318	0.762278	7.17836	3.23527	9.41698	5e-05	0.00106051
Klk7	chr7:43811443-43816359	0.0445493	0.424013	3.25063	9.51784	0.0001	0.00196849
Ngp	chr9:110419807-110423012	0.0331322	0.364232	3.45855	10.9933	0.0045	0.0466581
