# Supplementary material for: Calorie Restriction Suppresses Age-Dependent Hippocampal Transcriptional Signatures
Source: PLoS One. 2015 Jul 29;10(7):e0133923. doi: 10.1371/journal.pone.0133923 (PMC4519125; doi:10.1371/journal.pone.0133923)
Supplement: S4 Table — (XLS) [file pone.0133923.s004.xls]

## Sheet: CR Suppression Signature
	AL, 15 vs. 5mo.						15mo., CR vs. AL
gene	5mo. (AL) Norm Exp. Level	15mo. (AL) Norm Exp. Level	log2FoldChange	p-value	p-adj (q-value)	Direction of Change	AL (15mo.) Norm Exp. Level	CR (15mo.) Norm Exp. Level	log2FoldChange	p-value	p-adj (q-value)	Direction of Change	Suppression Status: Complete (5mo. AL exp. levels not sig. different than 15mo. CR exp. levels) or Partial (15mo. CR exp. levels sig. different from/in between 5 and 15mo. AL exp. Levels
1700091H14Rik	0.0900565	0.677471	2.91126	5e-05	0.00106051	+	0.677471	0.186649	-1.85983	0.0005	0.00782446	-	Complete
2010300C02Rik	106.106	61.1285	-0.795589	5e-05	0.00106051	-	61.1285	84.894	0.473817	5e-05	0.00106051	+	Complete
2310002F09Rik	1.49035	0.346219	-2.1059	5e-05	0.00106051	-	0.346219	1.24624	1.84783	5e-05	0.00106051	+	Complete
2310022B05Rik	34.2043	46.5751	0.445382	5e-05	0.00106051	+	46.5751	34.0925	-0.450106	5e-05	0.00106051	-	Complete
2610017I09Rik	84.1094	40.436	-1.05662	5e-05	0.00106051	-	40.436	67.5468	0.740246	5e-05	0.00106051	+	Complete
2810405F15Rik	0.388953	1.03335	1.40966	0.00035	0.00578907	+	1.03335	0.466886	-1.14618	0.0024	0.0283955	-	Complete
3110047P20Rik	4.49575	9.69863	1.10922	5e-05	0.00106051	+	9.69863	7.44819	-0.38089	0.0026	0.0302434	-	Partial
4930500J02Rik	0.249711	0.831425	1.73532	0.0018	0.0225041	+	0.831425	0.322515	-1.36622	0.00475	0.0487461	-	Complete
4930539E08Rik	1.69395	4.23592	1.32228	5e-05	0.00106051	+	4.23592	2.83013	-0.581806	0.00185	0.0230235	-	Partial
4932411E22Rik	0.254957	1.18812	2.22035	5e-05	0.00106051	+	1.18812	0.303438	-1.9692	5e-05	0.00106051	-	Complete
4933426M11Rik	27.7301	12.5957	-1.13852	5e-05	0.00106051	-	12.5957	18.4307	0.549177	5e-05	0.00106051	+	Partial
4933427G17Rik	0.850902	0.320353	-1.40933	0.0008	0.0116324	-	0.320353	1.0307	1.68589	5e-05	0.00106051	+	Complete
6330403A02Rik	130.773	59.3392	-1.14001	5e-05	0.00106051	-	59.3392	101.847	0.779342	5e-05	0.00106051	+	Complete
9330182L06Rik	7.85196	12.0602	0.619129	5e-05	0.00106051	+	12.0602	8.51537	-0.502113	5e-05	0.00106051	-	Complete
9430021M05Rik	3.10258	8.86931	1.51535	5e-05	0.00106051	+	8.86931	5.91711	-0.58393	0.0008	0.0116324	-	Partial
9830001H06Rik	8.44342	6.08538	-0.47248	0.0001	0.00196849	-	6.08538	7.68239	0.336208	0.00425	0.0446541	+	Complete
9930014A18Rik	1.94573	0.73704	-1.4005	0.0001	0.00196849	-	0.73704	1.46823	0.994264	0.0022	0.0264597	+	Complete
A330021E22Rik	2.97863	5.16344	0.793681	0.0001	0.00196849	+	5.16344	3.32483	-0.63505	0.0006	0.00913425	-	Complete
A830009L08Rik	0.145124	1.01578	2.80724	5e-05	0.00106051	+	1.01578	0.245235	-2.05036	5e-05	0.00106051	-	Complete
Aanat	0.295379	0.777548	1.39636	0.0013	0.0173142	+	0.777548	0.357629	-1.12047	0.00435	0.0454541	-	Complete
Abcb9	12.1383	16.4338	0.437103	0.0016	0.0204657	+	16.4338	12.4788	-0.397179	0.0024	0.0283955	-	Complete
Abi1	60.5027	38.8468	-0.639203	5e-05	0.00106051	-	38.8468	49.9339	0.362224	0.002	0.0245313	+	Complete
Abi3bp	0.409293	1.89806	2.21332	5e-05	0.00106051	+	1.89806	0.846084	-1.16566	5e-05	0.00106051	-	Partial
Abracl	35.5612	13.3032	-1.41853	5e-05	0.00106051	-	13.3032	20.9448	0.654822	0.00085	0.0122454	+	Partial
Acot5	2.76833	1.0478	-1.40166	5e-05	0.00106051	-	1.0478	2.35338	1.16737	5e-05	0.00106051	+	Complete
Actr2	129.073	86.036	-0.585172	5e-05	0.00106051	-	86.036	110.181	0.356859	0.00085	0.0122454	+	Complete
Actr3	127.025	81.1109	-0.647143	5e-05	0.00106051	-	81.1109	107.114	0.401184	0.0003	0.00506137	+	Complete
Adam33	0.428402	2.38093	2.47449	5e-05	0.00106051	+	2.38093	1.22422	-0.959658	0.00085	0.0122454	-	Partial
Adamts16	0.906826	2.28673	1.33439	5e-05	0.00106051	+	2.28673	1.07218	-1.09274	5e-05	0.00106051	-	Complete
Adcy8	6.36237	13.6868	1.10515	5e-05	0.00106051	+	13.6868	10.5613	-0.374004	0.00365	0.0395676	-	Partial
Adcy9	27.1987	16.905	-0.686089	5e-05	0.00106051	-	16.905	21.405	0.340499	0.00445	0.0462504	+	Complete
Adra1b	1.80224	4.58808	1.3481	5e-05	0.00106051	+	4.58808	2.73845	-0.744534	0.0001	0.00196849	-	Complete
Adrb3	0.344678	1.14178	1.72797	5e-05	0.00106051	+	1.14178	0.613074	-0.897155	0.004	0.0425816	-	Complete
Agmat	0.249207	1.31854	2.40353	5e-05	0.00106051	+	1.31854	0.349539	-1.91542	5e-05	0.00106051	-	Complete
Agpat9	1.31426	3.66879	1.48106	5e-05	0.00106051	+	3.66879	2.32225	-0.659781	0.00245	0.0288652	-	Partial
AI414108	8.23232	18.8306	1.19371	5e-05	0.00106051	+	18.8306	11.3749	-0.727226	5e-05	0.00106051	-	Partial
AI836003	8.76852	14.9247	0.767301	5e-05	0.00106051	+	14.9247	10.6259	-0.490117	0.00105	0.0145438	-	Complete
Aifm3	23.8918	36.2624	0.601956	5e-05	0.00106051	+	36.2624	26.6084	-0.446592	0.0002	0.00359453	-	Complete
Akap12	3.56493	7.59551	1.09128	5e-05	0.00106051	+	7.59551	5.53415	-0.456787	0.0011	0.0150894	-	Partial
Akap13	10.2468	5.41775	-0.919412	5e-05	0.00106051	-	5.41775	6.95143	0.359615	0.00455	0.0470791	+	Partial
Aldh1a2	1.73948	6.36742	1.87205	5e-05	0.00106051	+	6.36742	2.86112	-1.15413	5e-05	0.00106051	-	Complete
Ankfn1	0.253471	1.01275	1.99839	5e-05	0.00106051	+	1.01275	0.224874	-2.17109	5e-05	0.00106051	-	Complete
Ankrd24	8.86137	13.4428	0.601235	5e-05	0.00106051	+	13.4428	8.66979	-0.632767	5e-05	0.00106051	-	Complete
Ankrd34c	0.634613	2.5517	2.00751	5e-05	0.00106051	+	2.5517	1.22308	-1.06094	0.0002	0.00359453	-	Partial
Ankrd44	2.06104	3.12407	0.600054	0.0011	0.0150894	+	3.12407	2.03821	-0.616126	0.0004	0.00647333	-	Complete
Anpep	0.570907	1.12282	0.975794	0.0013	0.0173142	+	1.12282	0.621939	-0.852276	0.0027	0.0311971	-	Complete
Anxa11	33.4773	16.5229	-1.01872	5e-05	0.00106051	-	16.5229	25.0576	0.600782	5e-05	0.00106051	+	Partial
Aox4	0.258055	1.43827	2.47859	5e-05	0.00106051	+	1.43827	0.878271	-0.711601	0.0049	0.0499785	-	Partial
Ap1m2	0.281491	2.04391	2.86017	5e-05	0.00106051	+	2.04391	1.03546	-0.981055	0.0034	0.0374283	-	Partial
Arhgap10	3.05568	6.64843	1.12152	5e-05	0.00106051	+	6.64843	4.22142	-0.655287	0.00015	0.00279231	-	Complete
Arhgap12	31.591	11.6652	-1.43731	5e-05	0.00106051	-	11.6652	24.369	1.06284	5e-05	0.00106051	+	Partial
Arhgap26	16.9605	27.1742	0.680054	5e-05	0.00106051	+	27.1742	21.3656	-0.346946	0.00195	0.0240418	-	Partial
Arhgap29	3.33508	5.69984	0.773201	5e-05	0.00106051	+	5.69984	4.17365	-0.44961	0.00275	0.0316443	-	Complete
Arhgap32	18.96	44.7622	1.23932	5e-05	0.00106051	+	44.7622	32.4286	-0.465015	5e-05	0.00106051	-	Partial
Arhgap33	40.1637	58.8688	0.551612	5e-05	0.00106051	+	58.8688	45.9343	-0.357931	0.00195	0.0240418	-	Complete
Arhgap36	0.446355	1.07758	1.27154	0.00055	0.0084815	+	1.07758	0.51277	-1.07142	0.00165	0.0209477	-	Complete
Arhgap39	40.7879	23.3443	-0.805072	5e-05	0.00106051	-	23.3443	32.9135	0.495613	0.0001	0.00196849	+	Complete
Arhgef25	145.709	71.6648	-1.02376	5e-05	0.00106051	-	71.6648	101.216	0.498105	5e-05	0.00106051	+	Partial
Arhgef26	19.6693	10.0316	-0.971397	5e-05	0.00106051	-	10.0316	12.9694	0.370566	0.00315	0.0352258	+	Partial
Arhgef28	17.0275	8.16713	-1.05996	5e-05	0.00106051	-	8.16713	11.6894	0.517302	0.0001	0.00196849	+	Partial
Arid3c	0.0574768	0.343292	2.57839	0.0006	0.00913425	+	0.343292	0.112819	-1.60543	0.00275	0.0316443	-	Complete
Arl15	32.4568	11.8957	-1.44808	5e-05	0.00106051	-	11.8957	20.4634	0.7826	5e-05	0.00106051	+	Partial
Arl4a	10.2599	15.1142	0.558881	5e-05	0.00106051	+	15.1142	11.6301	-0.378041	0.00435	0.0454541	-	Complete
Arl4c	15.4553	21.5046	0.476545	0.0004	0.00647333	+	21.5046	16.5475	-0.37803	0.00235	0.0278836	-	Complete
Arpc1a	140.319	97.9162	-0.519095	5e-05	0.00106051	-	97.9162	121.883	0.315881	0.00475	0.0487461	+	Complete
Arpc2	196.511	105.038	-0.903699	5e-05	0.00106051	-	105.038	158.495	0.593531	5e-05	0.00106051	+	Complete
Arpc5	117.615	49.5364	-1.24751	5e-05	0.00106051	-	49.5364	81.0294	0.709958	5e-05	0.00106051	+	Partial
Arpp19	34.0394	66.4948	0.966034	5e-05	0.00106051	+	66.4948	45.7574	-0.539236	5e-05	0.00106051	-	Partial
Arpp21	58.6255	144.531	1.30178	5e-05	0.00106051	+	144.531	109.807	-0.396416	0.00085	0.0122454	-	Partial
Asap1	19.5938	33.1203	0.757323	5e-05	0.00106051	+	33.1203	25.6966	-0.366139	0.0021	0.0255343	-	Partial
Asic1	11.2723	21.0889	0.903708	5e-05	0.00106051	+	21.0889	14.523	-0.538144	5e-05	0.00106051	-	Complete
Asic4	3.34191	7.78515	1.22005	5e-05	0.00106051	+	7.78515	5.13256	-0.601046	0.00075	0.0110011	-	Partial
Atp2b1	169.573	77.3088	-1.1332	5e-05	0.00106051	-	77.3088	119.261	0.62542	5e-05	0.00106051	+	Partial
Atp2b4	13.2514	51.6356	1.96222	5e-05	0.00106051	+	51.6356	32.2556	-0.678817	5e-05	0.00106051	-	Partial
Atp6ap1l	1.16849	8.0976	2.79285	5e-05	0.00106051	+	8.0976	4.70557	-0.783126	0.0011	0.0150894	-	Partial
Atp8b1	0.372942	0.83425	1.16153	0.0001	0.00196849	+	0.83425	0.485896	-0.779833	0.00315	0.0352258	-	Complete
Atp8b2	16.1276	24.3859	0.596511	5e-05	0.00106051	+	24.3859	18.6828	-0.384331	0.0011	0.0150894	-	Complete
AW551984	1.64431	4.32866	1.39643	5e-05	0.00106051	+	4.32866	2.17123	-0.995407	5e-05	0.00106051	-	Complete
B3galt5	18.8719	9.93945	-0.924999	5e-05	0.00106051	-	9.93945	15.0532	0.598836	5e-05	0.00106051	+	Complete
Bace2	0.690061	1.83757	1.413	5e-05	0.00106051	+	1.83757	0.81161	-1.17894	5e-05	0.00106051	-	Complete
Baiap3	2.57257	8.61213	1.74316	5e-05	0.00106051	+	8.61213	3.48841	-1.3038	0.00155	0.0199629	-	Complete
Barx2	0.898817	3.01653	1.74679	5e-05	0.00106051	+	3.01653	1.55412	-0.956792	0.0007	0.0103861	-	Complete
BC018242	108.86	74.1621	-0.553725	5e-05	0.00106051	-	74.1621	94.0003	0.341982	0.002	0.0245313	+	Complete
BC018507	24.7532	32.7494	0.403855	0.0005	0.00782446	+	32.7494	25.7015	-0.349617	0.0015	0.0194477	-	Complete
BC021891	0.804715	1.28924	0.679968	0.00445	0.0462504	+	1.28924	0.806932	-0.675999	0.0042	0.0442605	-	Complete
BC030476	1.23365	0.588449	-1.06795	0.0013	0.0173142	-	0.588449	1.38333	1.23316	0.00015	0.00279231	+	Complete
Bcl11b	25.8919	12.0745	-1.10054	5e-05	0.00106051	-	12.0745	21.2427	0.815002	5e-05	0.00106051	+	Complete
Bcl6	22.4119	10.3549	-1.11395	5e-05	0.00106051	-	10.3549	20.4608	0.982548	5e-05	0.00106051	+	Complete
Bean1	4.214	7.30083	0.792872	5e-05	0.00106051	+	7.30083	4.82414	-0.59779	0.0004	0.00647333	-	Complete
Bend6	50.436	74.7915	0.568419	5e-05	0.00106051	+	74.7915	57.0683	-0.390185	0.00055	0.0084815	-	Complete
Bhlhe22	39.8013	24.5347	-0.697989	5e-05	0.00106051	-	24.5347	35.364	0.527455	5e-05	0.00106051	+	Complete
Bmp7	2.29876	6.72667	1.54904	5e-05	0.00106051	+	6.72667	4.25307	-0.661388	0.0012	0.0162067	-	Partial
Brca2	0.738782	1.14255	0.629035	0.0023	0.0274304	+	1.14255	0.731741	-0.642849	0.0011	0.0150894	-	Complete
Btbd9	23.5026	16.357	-0.522908	5e-05	0.00106051	-	16.357	25.7804	0.656366	5e-05	0.00106051	+	Complete
Btg2	8.41639	14.0917	0.743573	5e-05	0.00106051	+	14.0917	8.08495	-0.801535	5e-05	0.00106051	-	Complete
Bves	2.11349	1.06162	-0.993362	0.0027	0.0311971	-	1.06162	1.96154	0.885717	0.0044	0.0458608	+	Complete
C130074G19Rik	5.27997	15.0712	1.51319	5e-05	0.00106051	+	15.0712	8.60524	-0.808503	5e-05	0.00106051	-	Partial
C2cd4a	0.867196	0.271898	-1.67329	0.0004	0.00647333	-	0.271898	0.665711	1.29183	0.0022	0.0264597	+	Complete
C2cd4b	7.67443	2.94749	-1.38058	5e-05	0.00106051	-	2.94749	5.42543	0.880252	0.00065	0.00977669	+	Complete
C630043F03Rik	8.15896	3.94077	-1.04991	5e-05	0.00106051	-	3.94077	7.07873	0.845013	5e-05	0.00106051	+	Complete
Cabp7	136.917	42.434	-1.69001	5e-05	0.00106051	-	42.434	87.3235	1.04115	5e-05	0.00106051	+	Partial
Cabyr	3.55198	7.23229	1.02583	5e-05	0.00106051	+	7.23229	4.60098	-0.65251	0.0016	0.0204657	-	Complete
Cachd1	9.55927	4.65969	-1.03667	5e-05	0.00106051	-	4.65969	6.82056	0.549657	0.00025	0.00433845	+	Partial
Cacna1h	21.8482	12.6941	-0.783359	5e-05	0.00106051	-	12.6941	17.4115	0.455885	0.00015	0.00279231	+	Complete
Cacnb4	23.9377	40.5722	0.761208	5e-05	0.00106051	+	40.5722	31.097	-0.383716	0.00065	0.00977669	-	Partial
Cacng8	82.9725	37.4184	-1.14889	5e-05	0.00106051	-	37.4184	58.8155	0.652448	5e-05	0.00106051	+	Partial
Camk1	33.884	49.3969	0.543816	0.00015	0.00279231	+	49.3969	37.3453	-0.403494	0.0032	0.0356635	-	Complete
Camk2b	294.7	197.975	-0.573931	5e-05	0.00106051	-	197.975	257	0.37645	0.00275	0.0316443	+	Complete
Camk2d	9.89772	57.1356	2.52922	5e-05	0.00106051	+	57.1356	36.8607	-0.632309	5e-05	0.00106051	-	Partial
Camk2n1	119.308	214.353	0.845292	5e-05	0.00106051	+	214.353	158.758	-0.433153	0.0004	0.00647333	-	Partial
Camk4	14.5183	18.6414	0.360634	0.00205	0.0250221	+	18.6414	13.2181	-0.495994	5e-05	0.00106051	-	Complete
Camkk1	64.9982	51.956	-0.32311	0.0045	0.0466581	-	51.956	70.5598	0.441557	0.00015	0.00279231	+	Complete
Camta2	115.229	72.962	-0.659284	5e-05	0.00106051	-	72.962	96.1957	0.398827	0.0004	0.00647333	+	Complete
Capn11	0.109918	0.931889	3.08373	5e-05	0.00106051	+	0.931889	0.169818	-2.45617	5e-05	0.00106051	-	Complete
Capn6	0.589717	1.75395	1.57251	5e-05	0.00106051	+	1.75395	0.725907	-1.27275	5e-05	0.00106051	-	Complete
Car10	13.1109	47.6918	1.86298	5e-05	0.00106051	+	47.6918	29.7749	-0.679642	5e-05	0.00106051	-	Partial
Car12	11.6686	8.09036	-0.528351	0.00095	0.0134262	-	8.09036	13.2332	0.709886	5e-05	0.00106051	+	Complete
Car8	1.17802	2.25754	0.938388	5e-05	0.00106051	+	2.25754	1.39207	-0.697517	0.0006	0.00913425	-	Complete
Cartpt	2.34365	12.774	2.44638	5e-05	0.00106051	+	12.774	3.37547	-1.92005	5e-05	0.00106051	-	Complete
Casr	0.0462238	0.259479	2.48891	5e-05	0.00106051	+	0.259479	0.0443836	-2.54752	5e-05	0.00106051	-	Complete
Cav2	10.6332	16.865	0.665463	5e-05	0.00106051	+	16.865	11.9647	-0.495252	0.0007	0.0103861	-	Complete
Cbln1	2.00929	15.6065	2.95739	5e-05	0.00106051	+	15.6065	11.065	-0.49615	0.0017	0.0214766	-	Partial
Ccbe1	5.15977	1.77064	-1.54304	5e-05	0.00106051	-	1.77064	2.69408	0.605525	0.00185	0.0230235	+	Partial
Ccdc164	7.02262	11.4896	0.710249	5e-05	0.00106051	+	11.4896	8.09942	-0.504439	0.00145	0.0189102	-	Complete
Ccdc37	8.03054	2.62494	-1.61321	5e-05	0.00106051	-	2.62494	4.14904	0.660489	0.00285	0.03252	+	Partial
Ccdc71l	11.5886	6.92262	-0.743313	5e-05	0.00106051	-	6.92262	9.64099	0.477862	0.00065	0.00977669	+	Complete
Cckbr	4.61425	25.904	2.48901	5e-05	0.00106051	+	25.904	14.0663	-0.880934	5e-05	0.00106051	-	Partial
Ccnd1	16.1456	9.79885	-0.720456	5e-05	0.00106051	-	9.79885	14.3145	0.546793	0.0001	0.00196849	+	Complete
Ccng2	30.6397	21.1005	-0.538124	5e-05	0.00106051	-	21.1005	32.0232	0.601841	5e-05	0.00106051	+	Complete
Cct5	112.333	85.9456	-0.386283	0.00065	0.00977669	-	85.9456	108.826	0.340529	0.0022	0.0264597	+	Complete
Cd109	1.20302	0.249736	-2.26819	5e-05	0.00106051	-	0.249736	0.573421	1.19919	5e-05	0.00106051	+	Partial
Cd38	4.3647	1.48038	-1.55992	5e-05	0.00106051	-	1.48038	2.56462	0.79278	0.00055	0.0084815	+	Partial
Cd74	2.48995	5.12303	1.04088	0.001	0.0139711	+	5.12303	2.68687	-0.931069	0.00065	0.00977669	-	Complete
Cdc40	32.9401	16.259	-1.01861	5e-05	0.00106051	-	16.259	22.1217	0.444226	0.0002	0.00359453	+	Partial
Cdc42ep3	3.35024	8.95917	1.4191	5e-05	0.00106051	+	8.95917	5.03752	-0.830651	5e-05	0.00106051	-	Complete
Cdh1	0.0397873	0.561121	3.81793	5e-05	0.00106051	+	0.561121	0.179283	-1.64607	5e-05	0.00106051	-	Complete
Cdh13	20.9208	41.7083	0.995397	5e-05	0.00106051	+	41.7083	32.557	-0.357368	0.0035	0.0382594	-	Partial
Cdh20	5.40421	11.1701	1.04748	5e-05	0.00106051	+	11.1701	8.18649	-0.44832	0.00115	0.0156535	-	Partial
Cdh22	7.65725	12.5953	0.717983	5e-05	0.00106051	+	12.5953	9.4914	-0.408188	0.00355	0.0386905	-	Complete
Cdh4	2.22302	4.4576	1.00375	5e-05	0.00106051	+	4.4576	3.21794	-0.47013	0.003	0.0338825	-	Partial
Cdh7	1.61104	4.948	1.61885	5e-05	0.00106051	+	4.948	2.76928	-0.837333	5e-05	0.00106051	-	Partial
Cdk18	9.61253	18.9259	0.977374	5e-05	0.00106051	+	18.9259	14.3972	-0.394571	0.0032	0.0356635	-	Partial
Cebpd	7.41463	2.4246	-1.61263	5e-05	0.00106051	-	2.4246	6.28004	1.37302	5e-05	0.00106051	+	Complete
Cep164	3.68023	5.18157	0.493593	0.00175	0.0220061	+	5.18157	3.81614	-0.441273	0.00275	0.0316443	-	Complete
Chml	1.66456	3.26722	0.972919	5e-05	0.00106051	+	3.26722	2.10948	-0.631178	0.00065	0.00977669	-	Complete
Chrdl1	1.16482	3.84291	1.72209	5e-05	0.00106051	+	3.84291	2.06913	-0.893178	5e-05	0.00106051	-	Partial
Chrna4	5.13811	14.1115	1.45756	5e-05	0.00106051	+	14.1115	10.0499	-0.489688	0.00045	0.00715366	-	Partial
Chrna5	2.98194	1.01601	-1.55333	5e-05	0.00106051	-	1.01601	1.74349	0.779054	0.0031	0.0347933	+	Partial
Chrna6	0.0482316	0.287405	2.57504	0.00015	0.00279231	+	0.287405	0.0515322	-2.47954	5e-05	0.00106051	-	Complete
Chrnb3	0.165182	0.43487	1.39653	0.0003	0.00506137	+	0.43487	0.178444	-1.28512	0.0014	0.0183814	-	Complete
Cit	4.91913	15.9308	1.69534	5e-05	0.00106051	+	15.9308	10.8215	-0.557921	5e-05	0.00106051	-	Partial
Cited4	1.13847	4.59173	2.01194	5e-05	0.00106051	+	4.59173	2.45455	-0.903579	0.00105	0.0145438	-	Partial
Clcnka	0.962468	0.157559	-2.61085	0.00195	0.0240418	-	0.157559	0.857896	2.44491	5e-05	0.00106051	+	Complete
Cldn1	1.09315	3.88095	1.82791	5e-05	0.00106051	+	3.88095	2.19885	-0.819658	0.0003	0.00506137	-	Partial
Cldn26	3.47412	1.11218	-1.64326	5e-05	0.00106051	-	1.11218	2.04799	0.88082	0.0041	0.0434229	+	Complete
Clec10a	0.360101	1.02814	1.51356	0.00045	0.00715366	+	1.02814	0.404403	-1.34617	0.00055	0.0084815	-	Complete
Clec18a	1.28634	4.20698	1.70952	5e-05	0.00106051	+	4.20698	2.12185	-0.987463	0.0001	0.00196849	-	Complete
Clvs2	25.0699	16.2041	-0.629601	5e-05	0.00106051	-	16.2041	23.0036	0.505501	5e-05	0.00106051	+	Complete
Cnih2	351.805	147.138	-1.25761	5e-05	0.00106051	-	147.138	251.047	0.77079	5e-05	0.00106051	+	Partial
Cntn3	5.32633	8.61205	0.693215	5e-05	0.00106051	+	8.61205	6.23755	-0.465377	0.00065	0.00977669	-	Complete
Cntn4	6.00493	12.0798	1.00838	5e-05	0.00106051	+	12.0798	7.98667	-0.596937	5e-05	0.00106051	-	Complete
Cntn5	1.07107	3.67249	1.77771	5e-05	0.00106051	+	3.67249	2.39238	-0.61831	0.00065	0.00977669	-	Partial
Cntn6	2.30342	6.62125	1.52333	5e-05	0.00106051	+	6.62125	4.18734	-0.661068	0.00015	0.00279231	-	Partial
Cntnap3	1.16068	4.33468	1.90095	5e-05	0.00106051	+	4.33468	3.08941	-0.488593	0.00445	0.0462504	-	Partial
Cntnap5c	4.35401	2.103	-1.0499	5e-05	0.00106051	-	2.103	4.19848	0.997421	5e-05	0.00106051	+	Complete
Cobl	3.22342	18.1648	2.49448	5e-05	0.00106051	+	18.1648	11.3069	-0.683946	5e-05	0.00106051	-	Partial
Coch	1.55901	12.3866	2.99008	5e-05	0.00106051	+	12.3866	3.87131	-1.67789	5e-05	0.00106051	-	Partial
Col1a1	1.00756	1.73889	0.787302	0.00125	0.0167821	+	1.73889	1.05464	-0.721416	0.0023	0.0274304	-	Complete
Col1a2	1.18538	2.87644	1.27893	5e-05	0.00106051	+	2.87644	1.436	-1.00222	5e-05	0.00106051	-	Complete
Col23a1	2.23816	8.81118	1.97702	5e-05	0.00106051	+	8.81118	5.24	-0.749769	5e-05	0.00106051	-	Partial
Col24a1	0.121738	1.27787	3.3919	5e-05	0.00106051	+	1.27787	0.507064	-1.33351	5e-05	0.00106051	-	Partial
Col25a1	19.6478	11.5327	-0.768642	5e-05	0.00106051	-	11.5327	15.965	0.469182	0.00015	0.00279231	+	Complete
Col26a1	0.948129	2.24608	1.24426	5e-05	0.00106051	+	2.24608	1.06724	-1.07352	5e-05	0.00106051	-	Complete
Col5a1	2.0051	7.60111	1.92253	5e-05	0.00106051	+	7.60111	4.35231	-0.804429	5e-05	0.00106051	-	Partial
Col6a1	10.2981	24.7016	1.26222	5e-05	0.00106051	+	24.7016	15.4327	-0.678613	5e-05	0.00106051	-	Partial
Col6a2	3.07728	10.4458	1.76319	5e-05	0.00106051	+	10.4458	6.63162	-0.655487	5e-05	0.00106051	-	Partial
Col9a2	1.61393	5.38592	1.73862	5e-05	0.00106051	+	5.38592	3.4613	-0.637879	0.00135	0.0178182	-	Partial
Colec12	2.10022	4.05051	0.947564	5e-05	0.00106051	+	4.05051	2.53917	-0.673746	0.00045	0.00715366	-	Complete
Coro2a	7.14759	13.6626	0.934702	5e-05	0.00106051	+	13.6626	10.4644	-0.384745	0.0039	0.0417503	-	Partial
Coro6	11.2503	27.6498	1.29731	5e-05	0.00106051	+	27.6498	16.7005	-0.727374	5e-05	0.00106051	-	Partial
Cotl1	71.5602	34.034	-1.07218	5e-05	0.00106051	-	34.034	47.2279	0.472664	0.0001	0.00196849	+	Partial
Cpne5	6.56849	15.9809	1.28272	5e-05	0.00106051	+	15.9809	9.58878	-0.736931	5e-05	0.00106051	-	Partial
Cpne6	274.561	151.918	-0.85383	5e-05	0.00106051	-	151.918	193.889	0.351934	0.00235	0.0278836	+	Partial
Cpne9	3.84817	13.6764	1.82944	5e-05	0.00106051	+	13.6764	6.88584	-0.989982	5e-05	0.00106051	-	Partial
Cpxm2	0.594338	1.34832	1.18181	5e-05	0.00106051	+	1.34832	0.679644	-0.988311	0.0004	0.00647333	-	Complete
Crabp2	0.841686	3.80227	2.17551	5e-05	0.00106051	+	3.80227	1.53196	-1.31148	0.0001	0.00196849	-	Complete
Creg2	44.8458	30.2185	-0.569543	5e-05	0.00106051	-	30.2185	38.5002	0.349435	0.0015	0.0194477	+	Complete
Crh	1.61764	4.11365	1.34653	5e-05	0.00106051	+	4.11365	2.16461	-0.926313	0.00085	0.0122454	-	Complete
Crhr1	6.36359	14.5104	1.18917	5e-05	0.00106051	+	14.5104	8.73961	-0.731443	5e-05	0.00106051	-	Complete
Crim1	29.2001	18.832	-0.632787	5e-05	0.00106051	-	18.832	25.8692	0.458047	0.00015	0.00279231	+	Complete
Crlf1	7.20976	3.04155	-1.24515	5e-05	0.00106051	-	3.04155	9.89468	1.70185	5e-05	0.00106051	+	Complete
Ctnnbl1	15.996	11.6667	-0.455309	0.0018	0.0225041	-	11.6667	15.5665	0.416049	0.0026	0.0302434	+	Complete
Cttnbp2	43.5999	31.3563	-0.475567	5e-05	0.00106051	-	31.3563	42.6453	0.443631	0.00015	0.00279231	+	Complete
Ctxn3	0.79112	4.36276	2.46327	5e-05	0.00106051	+	4.36276	1.79839	-1.27854	5e-05	0.00106051	-	Partial
Cux1	12.6141	24.4294	0.953582	5e-05	0.00106051	+	24.4294	17.2556	-0.501558	0.0001	0.00196849	-	Partial
Cux2	4.68122	21.4565	2.19646	5e-05	0.00106051	+	21.4565	11.9504	-0.844355	5e-05	0.00106051	-	Partial
Cxadr	7.19244	12.658	0.815492	5e-05	0.00106051	+	12.658	8.57279	-0.562207	0.00045	0.00715366	-	Complete
Cyp7b1	12.8336	7.76629	-0.724627	5e-05	0.00106051	-	7.76629	12.5479	0.692148	5e-05	0.00106051	+	Complete
Cyr61	3.27011	6.48233	0.987174	0.0001	0.00196849	+	6.48233	2.99107	-1.11585	5e-05	0.00106051	-	Complete
Cyth4	7.28461	4.82056	-0.595651	0.00095	0.0134262	-	4.82056	7.64593	0.665493	0.00015	0.00279231	+	Complete
D3Bwg0562e	86.7449	49.3682	-0.813196	5e-05	0.00106051	-	49.3682	66.2454	0.424237	0.0003	0.00506137	+	Partial
D430019H16Rik	55.7237	39.321	-0.50299	0.0001	0.00196849	-	39.321	51.0948	0.377875	0.0004	0.00647333	+	Complete
Dact2	12.0632	25.5435	1.08234	5e-05	0.00106051	+	25.5435	14.9809	-0.769833	5e-05	0.00106051	-	Complete
Dagla	33.2808	23.5627	-0.498184	5e-05	0.00106051	-	23.5627	30.6628	0.379986	0.0009	0.0128338	+	Complete
Dapk1	39.4743	30.5475	-0.369858	0.00115	0.0156535	-	30.5475	38.9522	0.350649	0.00155	0.0199629	+	Complete
Dcakd	35.9078	20.1038	-0.836833	5e-05	0.00106051	-	20.1038	28.8559	0.521402	0.00025	0.00433845	+	Complete
Dcx	3.04423	7.99294	1.39265	5e-05	0.00106051	+	7.99294	4.55621	-0.81089	5e-05	0.00106051	-	Partial
Ddit4l	4.39256	9.40422	1.09825	5e-05	0.00106051	+	9.40422	5.38242	-0.805053	5e-05	0.00106051	-	Complete
Ddn	655.588	324.556	-1.01432	5e-05	0.00106051	-	324.556	549.844	0.760554	5e-05	0.00106051	+	Complete
Dennd3	1.40548	2.60197	0.888544	0.0001	0.00196849	+	2.60197	1.73495	-0.584712	0.0018	0.0225041	-	Complete
Dennd6b	13.2919	21.8004	0.713811	5e-05	0.00106051	+	21.8004	15.1465	-0.525372	5e-05	0.00106051	-	Complete
Depdc7	2.22627	1.04548	-1.09046	0.0003	0.00506137	-	1.04548	2.25102	1.10641	0.0003	0.00506137	+	Complete
Dgkg	61.6985	33.9692	-0.861008	5e-05	0.00106051	-	33.9692	49.9604	0.556559	5e-05	0.00106051	+	Complete
Dgkz	192.228	119.201	-0.689422	5e-05	0.00106051	-	119.201	169.676	0.509387	5e-05	0.00106051	+	Complete
Dhx33	22.8085	12.0971	-0.914912	5e-05	0.00106051	-	12.0971	16.943	0.486026	5e-05	0.00106051	+	Partial
Diap3	0.922603	0.23382	-1.98031	5e-05	0.00106051	-	0.23382	0.54588	1.22319	0.00055	0.0084815	+	Complete
Dio2	14.5551	11.0614	-0.395996	0.00165	0.0209477	-	11.0614	15.5905	0.495136	5e-05	0.00106051	+	Complete
Dkkl1	1.87677	15.6255	3.05758	5e-05	0.00106051	+	15.6255	7.23138	-1.11156	5e-05	0.00106051	-	Partial
Dlk2	17.1495	30.8445	0.846851	5e-05	0.00106051	+	30.8445	20.6123	-0.581512	0.00035	0.00578907	-	Complete
Dnahc9	2.7653	0.696641	-1.98895	5e-05	0.00106051	-	0.696641	1.44485	1.05243	5e-05	0.00106051	+	Partial
Dnm3	21.3466	29.7679	0.479751	0.0001	0.00196849	+	29.7679	23.1183	-0.364721	0.0015	0.0194477	-	Complete
Doc2b	35.9188	14.6309	-1.29572	5e-05	0.00106051	-	14.6309	31.0689	1.08645	5e-05	0.00106051	+	Complete
Dock10	13.0243	7.88616	-0.723814	5e-05	0.00106051	-	7.88616	14.3321	0.861857	5e-05	0.00106051	+	Complete
Dock3	23.3476	40.1139	0.780829	5e-05	0.00106051	+	40.1139	31.549	-0.346506	0.00145	0.0189102	-	Partial
Dock4	46.0187	25.3017	-0.862982	5e-05	0.00106051	-	25.3017	36.2495	0.518725	5e-05	0.00106051	+	Partial
Dock9	51.8563	29.3544	-0.82094	5e-05	0.00106051	-	29.3544	39.6665	0.434344	0.00025	0.00433845	+	Partial
Dok5	8.43054	19.7661	1.22933	5e-05	0.00106051	+	19.7661	14.736	-0.423688	0.00355	0.0386905	-	Partial
Dpf3	3.51009	1.69782	-1.04783	0.0002	0.00359453	-	1.69782	2.94086	0.79256	0.00345	0.0378693	+	Complete
Dpp10	14.0037	49.9403	1.8344	5e-05	0.00106051	+	49.9403	29.8049	-0.744656	5e-05	0.00106051	-	Partial
Dpp4	0.36958	1.23081	1.73565	5e-05	0.00106051	+	1.23081	0.566745	-1.11884	0.00015	0.00279231	-	Complete
Drd5	10.8742	1.2226	-3.15289	5e-05	0.00106051	-	1.2226	5.1483	2.07415	5e-05	0.00106051	+	Partial
Dsp	5.45052	0.617324	-3.1423	5e-05	0.00106051	-	0.617324	5.19615	3.07335	5e-05	0.00106051	+	Complete
Dtl	0.641869	2.88677	2.16911	5e-05	0.00106051	+	2.88677	1.83968	-0.650001	0.00225	0.0269488	-	Partial
Dusp1	13.4822	29.1844	1.11414	5e-05	0.00106051	+	29.1844	19.0344	-0.616588	5e-05	0.00106051	-	Partial
Dusp14	16.93	32.8199	0.954984	5e-05	0.00106051	+	32.8199	24.2991	-0.433667	0.0025	0.029349	-	Partial
Dusp26	17.1771	49.2585	1.51989	5e-05	0.00106051	+	49.2585	34.5757	-0.510614	5e-05	0.00106051	-	Partial
Dusp6	34.7312	23.1413	-0.585766	5e-05	0.00106051	-	23.1413	31.2045	0.431285	0.001	0.0139711	+	Complete
Dusp9	0.18359	0.686183	1.90211	5e-05	0.00106051	+	0.686183	0.313132	-1.13182	0.0013	0.0173142	-	Complete
E030019B06Rik	1.15281	4.12416	1.83895	5e-05	0.00106051	+	4.12416	2.12687	-0.95537	0.0003	0.00506137	-	Partial
E330013P04Rik	0.961733	0.400005	-1.26562	0.00085	0.0122454	-	0.400005	1.00434	1.32816	0.0003	0.00506137	+	Complete
Ecel1	1.50087	7.95251	2.40561	5e-05	0.00106051	+	7.95251	4.2548	-0.902321	5e-05	0.00106051	-	Partial
Efna5	1.40832	5.81988	2.04701	5e-05	0.00106051	+	5.81988	2.42458	-1.26326	5e-05	0.00106051	-	Partial
Efr3b	38.9559	49.59	0.348207	0.0027	0.0311971	+	49.59	39.109	-0.342549	0.0025	0.029349	-	Complete
Egr2	1.63378	4.89244	1.58234	5e-05	0.00106051	+	4.89244	2.84816	-0.780525	0.0006	0.00913425	-	Partial
Ehd1	27.1206	16.3459	-0.73046	5e-05	0.00106051	-	16.3459	27.6161	0.756581	5e-05	0.00106051	+	Complete
Elk1	28.7761	21.0204	-0.453084	0.0002	0.00359453	-	21.0204	28.5032	0.439334	5e-05	0.00106051	+	Complete
Elmo1	17.1657	33.2517	0.953899	5e-05	0.00106051	+	33.2517	24.8395	-0.420794	0.00025	0.00433845	-	Partial
Elmod1	126.371	84.5226	-0.580255	5e-05	0.00106051	-	84.5226	105.336	0.317594	0.00425	0.0446541	+	Complete
Emx1	10.8231	18.2208	0.751478	5e-05	0.00106051	+	18.2208	12.6095	-0.531075	0.00235	0.0278836	-	Complete
Emx2	8.68043	5.11542	-0.762914	5e-05	0.00106051	-	5.11542	9.26079	0.856282	5e-05	0.00106051	+	Complete
Emx2os	1.3281	0.684322	-0.956618	0.00025	0.00433845	-	0.684322	1.42202	1.05519	5e-05	0.00106051	+	Complete
Enox1	15.9879	12.2229	-0.387398	0.0039	0.0417503	-	12.2229	16.4346	0.427154	0.0006	0.00913425	+	Complete
Epha4	78.2953	40.3805	-0.955268	5e-05	0.00106051	-	40.3805	53.0408	0.393445	0.00055	0.0084815	+	Partial
Epha6	25.1386	8.20237	-1.61579	5e-05	0.00106051	-	8.20237	15.0298	0.873715	5e-05	0.00106051	+	Partial
Epha7	47.1421	17.8502	-1.40108	5e-05	0.00106051	-	17.8502	38.4127	1.10565	5e-05	0.00106051	+	Complete
Epha8	0.555971	2.67249	2.2651	5e-05	0.00106051	+	2.67249	1.1199	-1.25482	5e-05	0.00106051	-	Partial
Epn2	49.3448	34.9576	-0.49729	5e-05	0.00106051	-	34.9576	45.881	0.392289	0.0006	0.00913425	+	Complete
Ermn	18.951	11.0171	-0.782533	5e-05	0.00106051	-	11.0171	15.3212	0.475792	0.00095	0.0134262	+	Complete
Esyt1	2.33228	5.65414	1.27756	5e-05	0.00106051	+	5.65414	3.44436	-0.715072	5e-05	0.00106051	-	Complete
Etl4	13.6404	24.9108	0.868891	5e-05	0.00106051	+	24.9108	19.7334	-0.336136	0.0037	0.0399868	-	Partial
Etnk2	0.973799	2.40194	1.30251	5e-05	0.00106051	+	2.40194	1.18788	-1.01582	0.00015	0.00279231	-	Complete
Evpl	0.484168	1.90843	1.9788	5e-05	0.00106051	+	1.90843	0.939965	-1.0217	5e-05	0.00106051	-	Partial
Exoc6b	37.8554	23.6345	-0.679607	5e-05	0.00106051	-	23.6345	33.77	0.514851	5e-05	0.00106051	+	Complete
Exph5	0.547949	2.7788	2.34235	5e-05	0.00106051	+	2.7788	1.18996	-1.22355	5e-05	0.00106051	-	Partial
Eya1	6.16643	3.91134	-0.656772	0.0001	0.00196849	-	3.91134	5.61192	0.520832	0.0011	0.0150894	+	Complete
Fam107b	6.57193	3.9637	-0.729469	0.0001	0.00196849	-	3.9637	6.26382	0.660194	0.00035	0.00578907	+	Complete
Fam108c	29.2426	17.4256	-0.746861	5e-05	0.00106051	-	17.4256	24.1856	0.472935	0.00025	0.00433845	+	Complete
Fam131a	263.463	143.316	-0.8784	5e-05	0.00106051	-	143.316	190.509	0.410659	0.0016	0.0204657	+	Partial
Fam188a	31.0136	18.7275	-0.72774	5e-05	0.00106051	-	18.7275	26.6973	0.511534	0.0001	0.00196849	+	Complete
Fam198b	1.82221	1.08627	-0.746309	0.0007	0.0103861	-	1.08627	1.84084	0.760982	0.0002	0.00359453	+	Complete
Fam19a1	30.8853	13.1338	-1.23363	5e-05	0.00106051	-	13.1338	17.6315	0.424867	0.0015	0.0194477	+	Partial
Fam19a2	16.358	28.1107	0.781119	5e-05	0.00106051	+	28.1107	22.1714	-0.342419	0.00315	0.0352258	-	Partial
Fam211a	3.55118	8.88821	1.3236	5e-05	0.00106051	+	8.88821	5.28738	-0.74934	5e-05	0.00106051	-	Complete
Fam212a	8.02351	2.05305	-1.96646	5e-05	0.00106051	-	2.05305	4.39335	1.09755	0.00025	0.00433845	+	Partial
Fam5c	7.15667	15.8674	1.1487	5e-05	0.00106051	+	15.8674	11.1177	-0.513203	0.0004	0.00647333	-	Partial
Fam83h	0.610271	1.59352	1.38469	5e-05	0.00106051	+	1.59352	0.817431	-0.963047	0.0003	0.00506137	-	Complete
Fam84a	36.1019	25.1813	-0.519725	5e-05	0.00106051	-	25.1813	36.9967	0.555045	5e-05	0.00106051	+	Complete
Fam84b	3.92381	1.50115	-1.38619	5e-05	0.00106051	-	1.50115	3.68933	1.29729	5e-05	0.00106051	+	Complete
Fap	0.302132	0.845074	1.4839	0.00035	0.00578907	+	0.845074	0.360672	-1.22839	0.00065	0.00977669	-	Complete
Fbn2	1.31067	0.690029	-0.92558	0.0001	0.00196849	-	0.690029	1.0505	0.606353	0.0024	0.0283955	+	Complete
Fermt1	0.273859	2.62756	3.26222	5e-05	0.00106051	+	2.62756	1.6728	-0.65146	0.0016	0.0204657	-	Partial
Fgf10	5.81521	2.62286	-1.14869	5e-05	0.00106051	-	2.62286	5.60125	1.09461	5e-05	0.00106051	+	Complete
Fgf12	27.7667	48.6221	0.808256	5e-05	0.00106051	+	48.6221	36.5732	-0.410825	0.00015	0.00279231	-	Partial
Fgfr1	33.2729	19.8075	-0.748302	5e-05	0.00106051	-	19.8075	25.2782	0.351847	0.0029	0.0329641	+	Partial
Fibcd1	62.03	10.0673	-2.62329	5e-05	0.00106051	-	10.0673	14.0704	0.482983	0.0013	0.0173142	+	Partial
Fkbp14	7.41251	4.97676	-0.574757	0.00185	0.0230235	-	4.97676	7.38764	0.569908	0.00095	0.0134262	+	Complete
Fkbp5	23.4493	13.736	-0.771583	5e-05	0.00106051	-	13.736	20.0069	0.542534	5e-05	0.00106051	+	Complete
Fmod	1.31963	8.56684	2.69863	5e-05	0.00106051	+	8.56684	3.25173	-1.39755	5e-05	0.00106051	-	Partial
Fnbp1l	11.7266	31.8508	1.44154	5e-05	0.00106051	+	31.8508	21.3321	-0.578302	5e-05	0.00106051	-	Partial
Fos	8.15628	25.8023	1.66151	5e-05	0.00106051	+	25.8023	12.8977	-1.00039	5e-05	0.00106051	-	Partial
Foxp2	0.302149	1.5623	2.37035	5e-05	0.00106051	+	1.5623	0.705091	-1.14779	5e-05	0.00106051	-	Partial
Frmd3	1.7338	3.88226	1.16296	5e-05	0.00106051	+	3.88226	2.07583	-0.903208	0.00025	0.00433845	-	Complete
Frmd4b	6.37194	3.97752	-0.679865	5e-05	0.00106051	-	3.97752	5.99128	0.590997	0.0001	0.00196849	+	Complete
Fstl4	2.00616	4.91446	1.29259	5e-05	0.00106051	+	4.91446	2.64347	-0.894601	5e-05	0.00106051	-	Complete
Fth1	1162.72	807.145	-0.5266	5e-05	0.00106051	-	807.145	1019.13	0.336444	0.0047	0.0483267	+	Complete
Fut9	8.81219	17.6622	1.00309	5e-05	0.00106051	+	17.6622	12.7941	-0.465181	0.0001	0.00196849	-	Partial
Fxyd5	9.11374	16.5437	0.860165	5e-05	0.00106051	+	16.5437	11.26	-0.555072	0.0027	0.0311971	-	Complete
Fxyd6	65.2952	104.807	0.682691	5e-05	0.00106051	+	104.807	82.1671	-0.351106	0.0019	0.0235626	-	Complete
Fxyd7	64.7757	123.759	0.934009	5e-05	0.00106051	+	123.759	78.8847	-0.649716	5e-05	0.00106051	-	Complete
Fzd3	8.61882	13.624	0.660587	5e-05	0.00106051	+	13.624	10.8998	-0.321847	0.00425	0.0446541	-	Partial
Gabra3	27.5563	48.6153	0.819029	5e-05	0.00106051	+	48.6153	32.6639	-0.573712	5e-05	0.00106051	-	Complete
Gabra5	93.8594	41.2501	-1.1861	5e-05	0.00106051	-	41.2501	67.1188	0.702318	5e-05	0.00106051	+	Partial
Gabrq	0.180559	0.605156	1.74484	0.00035	0.00578907	+	0.605156	0.121258	-2.31923	5e-05	0.00106051	-	Complete
Galnt13	4.39115	6.86988	0.645688	5e-05	0.00106051	+	6.86988	5.23951	-0.390854	0.0036	0.039128	-	Complete
Galnt16	82.2031	52.676	-0.642047	5e-05	0.00106051	-	52.676	68.9097	0.38756	0.0005	0.00782446	+	Complete
Galnt9	57.4839	37.7087	-0.608259	5e-05	0.00106051	-	37.7087	48.9749	0.377143	0.0026	0.0302434	+	Complete
Gap43	146.245	185.22	0.340853	0.0034	0.0374283	+	185.22	141.847	-0.384906	0.0007	0.0103861	-	Complete
Garnl3	10.4943	25.0576	1.25564	5e-05	0.00106051	+	25.0576	18.254	-0.457034	0.0004	0.00647333	-	Partial
Gbp9	1.01863	2.25473	1.14632	5e-05	0.00106051	+	2.25473	1.11512	-1.01575	0.0001	0.00196849	-	Complete
Gcnt4	1.44376	3.68004	1.34989	5e-05	0.00106051	+	3.68004	2.08184	-0.821863	5e-05	0.00106051	-	Complete
Gfap	121.436	81.321	-0.578499	5e-05	0.00106051	-	81.321	124.128	0.610126	5e-05	0.00106051	+	Complete
Gfra1	15.7646	10.7345	-0.554442	5e-05	0.00106051	-	10.7345	16.7954	0.645818	5e-05	0.00106051	+	Complete
Gfra2	9.84643	18.4092	0.902753	5e-05	0.00106051	+	18.4092	13.4817	-0.44942	0.00025	0.00433845	-	Partial
Ghsr	0.480838	0.140121	-1.77888	0.0001	0.00196849	-	0.140121	0.548272	1.96822	5e-05	0.00106051	+	Complete
Git1	157.638	107.23	-0.555909	5e-05	0.00106051	-	107.23	157.567	0.555257	5e-05	0.00106051	+	Complete
Glce	6.9402	11.371	0.712305	5e-05	0.00106051	+	11.371	8.69375	-0.387303	0.00215	0.0260061	-	Complete
Gldc	15.1739	11.2972	-0.425622	0.00175	0.0220061	-	11.2972	16.638	0.558514	0.0001	0.00196849	+	Complete
Gm11549	2.16328	14.1622	2.71075	5e-05	0.00106051	+	14.1622	5.18588	-1.44939	5e-05	0.00106051	-	Partial
Gm129	8.80452	14.4126	0.711014	0.00025	0.00433845	+	14.4126	9.16051	-0.653829	0.00045	0.00715366	-	Complete
Gm16551	0.616525	0.104294	-2.5635	5e-05	0.00106051	-	0.104294	0.765381	2.87552	5e-05	0.00106051	+	Complete
Gm19522	1.56884	0.616879	-1.34663	5e-05	0.00106051	-	0.616879	1.57105	1.34866	5e-05	0.00106051	+	Complete
Gm20605,Lrch4	7.73537	4.3546	-0.828931	0.00015	0.00279231	-	4.3546	6.82661	0.64863	0.00165	0.0209477	+	Complete
Gm2115	48.9087	7.90369	-2.62949	5e-05	0.00106051	-	7.90369	28.622	1.85652	5e-05	0.00106051	+	Partial
Gm5622	0.0802148	0.522501	2.70349	5e-05	0.00106051	+	0.522501	0.209929	-1.31553	0.00365	0.0395676	-	Complete
Gm765	0.0898827	2.23692	4.63733	0.0001	0.00196849	+	2.23692	0.150836	-3.89046	0.00015	0.00279231	-	Complete
Gmpr	58.4057	35.2309	-0.729269	5e-05	0.00106051	-	35.2309	45.9622	0.383607	0.0024	0.0283955	+	Complete
Gnaq	66.1237	47.1366	-0.488319	5e-05	0.00106051	-	47.1366	58.8498	0.320188	0.0035	0.0382594	+	Complete
Gnb4	5.53661	12.5757	1.18357	5e-05	0.00106051	+	12.5757	6.95751	-0.854	5e-05	0.00106051	-	Complete
Gng10	56.5536	35.2094	-0.683656	5e-05	0.00106051	-	35.2094	48.1209	0.450702	0.001	0.0139711	+	Complete
Gng4	12.125	30.8603	1.34776	5e-05	0.00106051	+	30.8603	19.8188	-0.638883	5e-05	0.00106051	-	Partial
Gng7	76.0202	39.6879	-0.937683	5e-05	0.00106051	-	39.6879	64.422	0.698854	5e-05	0.00106051	+	Complete
Golga7b	40.418	52.2297	0.369871	0.00175	0.0220061	+	52.2297	40.3752	-0.371401	0.0007	0.0103861	-	Complete
Golm1	35.7916	12.9409	-1.46769	5e-05	0.00106051	-	12.9409	25.2566	0.964726	5e-05	0.00106051	+	Partial
Gpd1	62.2591	35.0831	-0.827509	5e-05	0.00106051	-	35.0831	50.7406	0.532366	5e-05	0.00106051	+	Complete
Gpr153	2.99654	5.67307	0.92083	5e-05	0.00106051	+	5.67307	3.50919	-0.692992	0.0001	0.00196849	-	Complete
Gpr161	19.371	5.9941	-1.69229	5e-05	0.00106051	-	5.9941	11.894	0.988614	5e-05	0.00106051	+	Partial
Gpr22	33.8989	20.2159	-0.745745	5e-05	0.00106051	-	20.2159	27.4079	0.4391	0.0045	0.0466581	+	Complete
Gpr26	13.3088	19.0343	0.516229	0.00015	0.00279231	+	19.0343	13.6379	-0.480986	0.00045	0.00715366	-	Complete
Gpr63	5.86073	2.18204	-1.4254	5e-05	0.00106051	-	2.18204	4.18341	0.939002	5e-05	0.00106051	+	Complete
Gpr88	0.806633	16.6484	4.36733	5e-05	0.00106051	+	16.6484	7.74994	-1.10313	5e-05	0.00106051	-	Partial
Gpx3	4.02705	8.40431	1.06141	5e-05	0.00106051	+	8.40431	5.06718	-0.729948	0.0007	0.0103861	-	Complete
Grb10	7.6237	16.3409	1.09992	5e-05	0.00106051	+	16.3409	11.4304	-0.515615	5e-05	0.00106051	-	Partial
Grem1	3.68384	0.93879	-1.97234	5e-05	0.00106051	-	0.93879	2.74251	1.54662	5e-05	0.00106051	+	Complete
Gria1	210.586	86.6113	-1.2683	5e-05	0.00106051	-	86.6113	144.319	0.736639	5e-05	0.00106051	+	Partial
Gria4	22.2449	40.9054	0.878818	5e-05	0.00106051	+	40.9054	29.8746	-0.453372	0.0004	0.00647333	-	Partial
Grik3	6.36005	15.8343	1.31594	5e-05	0.00106051	+	15.8343	12.0966	-0.388445	0.0012	0.0162067	-	Partial
Grin2a	20.2074	8.93797	-1.17687	5e-05	0.00106051	-	8.93797	14.6593	0.713795	5e-05	0.00106051	+	Partial
Grin2b	8.62434	4.58722	-0.910793	5e-05	0.00106051	-	4.58722	6.19885	0.43438	0.00115	0.0156535	+	Partial
Grip2	3.07868	6.04085	0.972438	5e-05	0.00106051	+	6.04085	4.25229	-0.506511	0.00065	0.00977669	-	Complete
Grm1	14.8038	11.1402	-0.410195	0.0012	0.0162067	-	11.1402	15.3681	0.464163	5e-05	0.00106051	+	Complete
Gse1	23.7737	13.5245	-0.813792	5e-05	0.00106051	-	13.5245	20.2307	0.580968	5e-05	0.00106051	+	Complete
Gsg1l	8.68142	32.0212	1.88302	5e-05	0.00106051	+	32.0212	24.6002	-0.380355	0.0009	0.0128338	-	Partial
Gstt1	5.58883	11.4499	1.03471	5e-05	0.00106051	+	11.4499	7.5157	-0.607352	0.0041	0.0434229	-	Complete
Gucy1a3	7.29368	26.6125	1.86739	5e-05	0.00106051	+	26.6125	11.14	-1.25635	5e-05	0.00106051	-	Partial
H2-Ea-ps	0.202668	0.868094	2.09874	0.0027	0.0311971	+	0.868094	0.235278	-1.88349	0.0038	0.0408543	-	Complete
H3f3a	124.941	90.1318	-0.471135	0.0003	0.00506137	-	90.1318	114.364	0.343529	0.0021	0.0255343	+	Complete
Heatr8	2.33263	4.48355	0.942686	5e-05	0.00106051	+	4.48355	3.1344	-0.516453	0.0026	0.0302434	-	Complete
Hebp1	41.7106	21.9178	-0.928309	5e-05	0.00106051	-	21.9178	29.9993	0.452823	0.0028	0.0320647	+	Partial
Hectd2	7.42069	4.2003	-0.821062	5e-05	0.00106051	-	4.2003	6.06808	0.53075	0.003	0.0338825	+	Complete
Hecw1	5.18153	13.0694	1.33475	5e-05	0.00106051	+	13.0694	9.41513	-0.473145	0.0002	0.00359453	-	Partial
Hecw2	3.58986	6.6049	0.879608	5e-05	0.00106051	+	6.6049	4.12403	-0.679483	5e-05	0.00106051	-	Complete
Herc6	1.26493	3.05115	1.27029	5e-05	0.00106051	+	3.05115	1.84836	-0.723108	5e-05	0.00106051	-	Complete
Hist1h2bc	30.377	18.5887	-0.708558	0.0003	0.00506137	-	18.5887	29.8472	0.683173	0.0002	0.00359453	+	Complete
Hist1h2be	1.70332	0.783664	-1.12004	0.0022	0.0264597	-	0.783664	2.06257	1.39614	0.00015	0.00279231	+	Complete
Hist3h2a	22.1627	15.1299	-0.550724	0.00035	0.00578907	-	15.1299	22.0243	0.541691	5e-05	0.00106051	+	Complete
Hivep1	5.73252	14.1306	1.30158	5e-05	0.00106051	+	14.1306	10.44	-0.436697	0.00025	0.00433845	-	Partial
Hkdc1	1.84254	3.17461	0.784888	0.0005	0.00782446	+	3.17461	1.68486	-0.913956	5e-05	0.00106051	-	Complete
Hmgn5	13.3882	7.91114	-0.759007	5e-05	0.00106051	-	7.91114	11.2058	0.502283	0.0018	0.0225041	+	Complete
Homer3	15.3944	4.20227	-1.87316	5e-05	0.00106051	-	4.20227	9.80077	1.22173	0.00175	0.0220061	+	Complete
Hopx	64.0714	37.7936	-0.76154	5e-05	0.00106051	-	37.7936	53.6565	0.505614	0.00015	0.00279231	+	Complete
Hpca	804.813	264.784	-1.60384	5e-05	0.00106051	-	264.784	458.026	0.790615	5e-05	0.00106051	+	Partial
Hr	2.4171	4.49976	0.89657	5e-05	0.00106051	+	4.49976	2.61184	-0.78478	5e-05	0.00106051	-	Complete
Hrasls	7.29956	10.5923	0.53714	0.0009	0.0128338	+	10.5923	5.87749	-0.84975	5e-05	0.00106051	-	Complete
Hrh1	1.69296	6.26346	1.88741	5e-05	0.00106051	+	6.26346	4.10503	-0.609568	0.00045	0.00715366	-	Partial
Hs3st2	5.37924	12.2215	1.18395	5e-05	0.00106051	+	12.2215	8.3051	-0.557357	0.00135	0.0178182	-	Partial
Hsd11b1	25.011	9.8741	-1.34084	5e-05	0.00106051	-	9.8741	22.2909	1.17473	5e-05	0.00106051	+	Complete
Hsf4	6.48398	12.6322	0.962157	5e-05	0.00106051	+	12.6322	9.06152	-0.479282	0.00405	0.0430081	-	Complete
Htr1a	16.0919	10.809	-0.574102	5e-05	0.00106051	-	10.809	15.9088	0.557589	5e-05	0.00106051	+	Complete
Htr2c	10.0547	14.184	0.496398	0.0002	0.00359453	+	14.184	8.33442	-0.767107	5e-05	0.00106051	-	Complete
Htr4	3.47973	1.42108	-1.29199	5e-05	0.00106051	-	1.42108	3.16638	1.15585	5e-05	0.00106051	+	Complete
Htr7	4.01024	8.10867	1.01578	5e-05	0.00106051	+	8.10867	4.98519	-0.701816	5e-05	0.00106051	-	Complete
Htra1	92.122	68.8359	-0.420384	0.0003	0.00506137	-	68.8359	95.0001	0.464767	0.0001	0.00196849	+	Complete
Ier2	4.69854	7.9399	0.756907	0.00065	0.00977669	+	7.9399	4.90116	-0.695997	0.00095	0.0134262	-	Complete
Igfbp6	14.2939	27.7142	0.955222	5e-05	0.00106051	+	27.7142	16.1543	-0.778703	5e-05	0.00106051	-	Complete
Igfn1	0.120608	3.90955	5.0186	5e-05	0.00106051	+	3.90955	1.73135	-1.17511	5e-05	0.00106051	-	Partial
Igsf21	14.2711	31.3265	1.13429	5e-05	0.00106051	+	31.3265	23.646	-0.405786	0.0021	0.0255343	-	Partial
Igsf9b	2.62117	6.09991	1.21857	5e-05	0.00106051	+	6.09991	3.96972	-0.619748	0.0003	0.00506137	-	Partial
Il16	8.80539	1.81466	-2.27869	5e-05	0.00106051	-	1.81466	5.32459	1.55297	5e-05	0.00106051	+	Partial
Il17ra	3.53936	5.69383	0.685909	5e-05	0.00106051	+	5.69383	4.10194	-0.473093	0.0036	0.039128	-	Complete
Il1r1	3.42328	1.38661	-1.30382	5e-05	0.00106051	-	1.38661	3.41695	1.30115	5e-05	0.00106051	+	Complete
Il1rapl2	0.844635	2.90139	1.78035	5e-05	0.00106051	+	2.90139	1.78203	-0.703225	0.00295	0.0334208	-	Partial
Il20rb	1.17828	0.309794	-1.9273	5e-05	0.00106051	-	0.309794	1.49174	2.26761	5e-05	0.00106051	+	Complete
Il4ra	0.913122	1.94955	1.09426	5e-05	0.00106051	+	1.94955	1.29359	-0.591764	0.0043	0.0450601	-	Complete
Inha	11.924	26.1511	1.133	5e-05	0.00106051	+	26.1511	19.0187	-0.459452	0.00135	0.0178182	-	Partial
Ip6k2	59.642	39.9322	-0.578777	5e-05	0.00106051	-	39.9322	54.3937	0.445888	0.00015	0.00279231	+	Complete
Ipcef1	4.67679	17.6855	1.91897	5e-05	0.00106051	+	17.6855	12.7047	-0.4772	0.00035	0.00578907	-	Partial
Ippk	15.4747	8.06114	-0.940851	5e-05	0.00106051	-	8.06114	13.3585	0.7287	5e-05	0.00106051	+	Complete
Iqgap2	37.0984	8.77984	-2.07909	5e-05	0.00106051	-	8.77984	25.8358	1.55711	5e-05	0.00106051	+	Partial
Irak3	0.292032	0.601583	1.04264	0.00295	0.0334208	+	0.601583	0.301283	-0.997645	0.00435	0.0454541	-	Complete
Irs4	0.139385	0.639042	2.19683	5e-05	0.00106051	+	0.639042	0.151063	-2.08076	5e-05	0.00106051	-	Complete
Itga3	4.41834	7.09269	0.682829	5e-05	0.00106051	+	7.09269	5.04178	-0.4924	0.00095	0.0134262	-	Complete
Itga8	5.26362	3.30894	-0.669688	0.00015	0.00279231	-	3.30894	5.02552	0.602906	0.00035	0.00578907	+	Complete
Itgal	0.111803	0.572993	2.35755	5e-05	0.00106051	+	0.572993	0.190832	-1.58622	0.00025	0.00433845	-	Complete
Itih3	10.1138	18.8556	0.898662	5e-05	0.00106051	+	18.8556	14.0505	-0.424367	0.001	0.0139711	-	Partial
Itpka	150.616	90.3739	-0.736895	5e-05	0.00106051	-	90.3739	119.09	0.398075	0.00025	0.00433845	+	Partial
Itpr3	0.668781	1.33421	0.996377	5e-05	0.00106051	+	1.33421	0.801898	-0.734491	0.00045	0.00715366	-	Complete
Jhdm1d	11.9627	9.48116	-0.335409	0.0047	0.0483267	-	9.48116	13.7855	0.540013	5e-05	0.00106051	+	Complete
Jph1	13.8611	6.33059	-1.13063	5e-05	0.00106051	-	6.33059	11.0517	0.803853	5e-05	0.00106051	+	Complete
Jph4	132.605	99.3106	-0.417113	0.00035	0.00578907	-	99.3106	127.052	0.355396	0.0024	0.0283955	+	Complete
Kank4	0.936442	2.22018	1.24542	5e-05	0.00106051	+	2.22018	1.40619	-0.658887	0.00185	0.0230235	-	Complete
Kbtbd11	37.479	26.9345	-0.476629	5e-05	0.00106051	-	26.9345	36.2963	0.43037	0.00015	0.00279231	+	Complete
Kcnab1	75.8297	44.9859	-0.75329	5e-05	0.00106051	-	44.9859	63.7557	0.50308	5e-05	0.00106051	+	Complete
Kcnab2	228.37	140.186	-0.704036	5e-05	0.00106051	-	140.186	191.613	0.450855	5e-05	0.00106051	+	Complete
Kcnf1	13.6828	27.2162	0.9921	5e-05	0.00106051	+	27.2162	19.7893	-0.459743	0.00025	0.00433845	-	Partial
Kcng2	12.2643	4.88868	-1.32694	5e-05	0.00106051	-	4.88868	7.74911	0.664585	0.00025	0.00433845	+	Partial
Kcnh4	1.03356	4.54239	2.13582	5e-05	0.00106051	+	4.54239	1.78747	-1.34553	5e-05	0.00106051	-	Partial
Kcnj12	2.2274	4.8867	1.1335	5e-05	0.00106051	+	4.8867	3.52594	-0.470854	0.00405	0.0430081	-	Partial
Kcnj4	33.9263	53.78	0.664667	5e-05	0.00106051	+	53.78	42.5772	-0.336989	0.00345	0.0378693	-	Complete
Kcnj6	21.3177	11.4265	-0.899673	5e-05	0.00106051	-	11.4265	16.8109	0.557018	0.0001	0.00196849	+	Complete
Kcnq3	17.5345	11.715	-0.581837	5e-05	0.00106051	-	11.715	15.4686	0.400988	0.0041	0.0434229	+	Complete
Kcns1	3.3549	7.83171	1.22306	5e-05	0.00106051	+	7.83171	4.62985	-0.758363	5e-05	0.00106051	-	Complete
Kcnt1	12.0661	29.3502	1.28241	5e-05	0.00106051	+	29.3502	18.1032	-0.697126	5e-05	0.00106051	-	Partial
Kctd12	46.9404	25.959	-0.854594	5e-05	0.00106051	-	25.959	41.5406	0.678288	5e-05	0.00106051	+	Complete
Kctd13	108.913	86.2772	-0.336127	0.0044	0.0458608	-	86.2772	108.762	0.334129	0.0022	0.0264597	+	Complete
Kctd4	23.7329	15.4724	-0.617196	5e-05	0.00106051	-	15.4724	25.2654	0.707467	5e-05	0.00106051	+	Complete
Kctd6	39.3942	27.6737	-0.509466	0.0001	0.00196849	-	27.6737	36.595	0.403129	0.0029	0.0329641	+	Complete
Kif23	0.236161	0.592565	1.3272	0.0003	0.00506137	+	0.592565	0.281994	-1.07131	0.00155	0.0199629	-	Complete
Kl	9.89686	1.95738	-2.33805	5e-05	0.00106051	-	1.95738	4.40224	1.16932	5e-05	0.00106051	+	Partial
Klf11	2.0649	3.15116	0.609812	0.00275	0.0316443	+	3.15116	2.01069	-0.648195	0.0013	0.0173142	-	Complete
Klf3	12.6185	7.90231	-0.675195	5e-05	0.00106051	-	7.90231	11.4955	0.540729	0.00055	0.0084815	+	Complete
Klf5	2.07601	7.19794	1.79377	5e-05	0.00106051	+	7.19794	4.72742	-0.606531	0.00295	0.0334208	-	Partial
Klf6	9.48215	15.7504	0.732104	5e-05	0.00106051	+	15.7504	12.2535	-0.362197	0.0037	0.0399868	-	Complete
Klhdc8a	2.31753	8.45744	1.86763	5e-05	0.00106051	+	8.45744	4.8953	-0.788823	5e-05	0.00106051	-	Partial
Klhl2	116.641	59.6306	-0.967955	5e-05	0.00106051	-	59.6306	90.6436	0.604153	5e-05	0.00106051	+	Partial
Klhl29	11.022	8.3026	-0.408756	0.00135	0.0178182	-	8.3026	11.4588	0.464817	0.0001	0.00196849	+	Complete
Klhl5	24.2608	16.417	-0.563442	5e-05	0.00106051	-	16.417	21.1514	0.365564	0.0032	0.0356635	+	Complete
Klk10	0.559701	0.126641	-2.14392	0.0005	0.00782446	-	0.126641	0.408336	1.68902	0.0029	0.0329641	+	Complete
Klk7	0.373932	0.0445493	-3.0693	0.0002	0.00359453	-	0.0445493	0.424013	3.25063	0.0001	0.00196849	+	Complete
Klk8	13.1833	2.66873	-2.30449	5e-05	0.00106051	-	2.66873	9.75124	1.86943	5e-05	0.00106051	+	Complete
Kpna4	33.7784	24.672	-0.453225	0.0001	0.00196849	-	24.672	33.2661	0.431176	5e-05	0.00106051	+	Complete
Krt12	2.09445	8.36584	1.99794	5e-05	0.00106051	+	8.36584	4.86729	-0.781391	0.0001	0.00196849	-	Partial
Ksr1	29.3143	12.5363	-1.22549	5e-05	0.00106051	-	12.5363	20.788	0.729638	5e-05	0.00106051	+	Partial
L1cam	32.8656	42.7861	0.380566	0.00095	0.0134262	+	42.7861	32.5556	-0.394238	0.0006	0.00913425	-	Complete
L3mbtl1	2.98204	6.3909	1.09972	5e-05	0.00106051	+	6.3909	4.14395	-0.625014	0.00075	0.0110011	-	Complete
Lama1	0.32481	0.636335	0.970193	0.00035	0.00578907	+	0.636335	0.358756	-0.826783	0.00075	0.0110011	-	Complete
Lama3	0.683452	1.36558	0.998602	5e-05	0.00106051	+	1.36558	0.836313	-0.707398	0.00025	0.00433845	-	Complete
Lama4	0.632101	2.04684	1.69517	5e-05	0.00106051	+	2.04684	1.08133	-0.920588	0.00015	0.00279231	-	Partial
Lama5	1.06325	1.52798	0.523144	0.0049	0.0499785	+	1.52798	1.06524	-0.520444	0.0029	0.0329641	-	Complete
Lamc2	0.757219	4.27111	2.49583	5e-05	0.00106051	+	4.27111	2.30824	-0.887814	5e-05	0.00106051	-	Partial
Lamp5	22.0558	53.4979	1.27833	5e-05	0.00106051	+	53.4979	32.6545	-0.7122	5e-05	0.00106051	-	Partial
Lats2	13.7721	7.43579	-0.889186	5e-05	0.00106051	-	7.43579	9.85532	0.406418	0.00245	0.0288652	+	Partial
Lct	7.43	0.762278	-3.28497	5e-05	0.00106051	-	0.762278	7.17836	3.23527	5e-05	0.00106051	+	Complete
Lefty1	14.511	0.926085	-3.96986	5e-05	0.00106051	-	0.926085	5.42618	2.55072	5e-05	0.00106051	+	Partial
Lemd1	0.217303	1.13438	2.38413	5e-05	0.00106051	+	1.13438	0.41315	-1.45717	0.00145	0.0189102	-	Complete
Leng8	59.4444	77.9855	0.391666	0.0009	0.0128338	+	77.9855	62.4433	-0.320659	0.00395	0.0421482	-	Complete
Lgi2	6.31043	17.9006	1.50419	5e-05	0.00106051	+	17.9006	12.4652	-0.522098	0.00045	0.00715366	-	Partial
Lgr5	0.612367	1.12041	0.871564	0.00255	0.0298001	+	1.12041	0.623674	-0.845169	0.00345	0.0378693	-	Complete
Lgr6	2.04894	0.905634	-1.17788	5e-05	0.00106051	-	0.905634	3.07431	1.76326	5e-05	0.00106051	+	Complete
Lhx9	5.67283	1.75507	-1.69254	5e-05	0.00106051	-	1.75507	4.43967	1.33892	5e-05	0.00106051	+	Complete
Limd2	37.3464	23.1257	-0.691472	5e-05	0.00106051	-	23.1257	31.8214	0.4605	0.0002	0.00359453	+	Complete
Lin7c	32.1785	25.303	-0.346789	0.004	0.0425816	-	25.303	32.6289	0.366842	0.00105	0.0145438	+	Complete
Lipg	1.13639	1.95181	0.780358	0.00115	0.0156535	+	1.95181	1.1679	-0.740891	0.00215	0.0260061	-	Complete
Lix1	32.0925	22.4061	-0.518345	5e-05	0.00106051	-	22.4061	28.1515	0.329319	0.00425	0.0446541	+	Complete
Lix1l	16.2216	10.2958	-0.655856	5e-05	0.00106051	-	10.2958	13.8538	0.428225	0.00395	0.0421482	+	Complete
Lmna	15.8648	23.6866	0.578247	0.0002	0.00359453	+	23.6866	17.7065	-0.419793	0.00285	0.03252	-	Complete
Lmo1	38.7875	9.46551	-2.03484	5e-05	0.00106051	-	9.46551	22.2408	1.23246	5e-05	0.00106051	+	Partial
Lmo3	52.8188	29.6535	-0.832847	5e-05	0.00106051	-	29.6535	45.601	0.620862	5e-05	0.00106051	+	Complete
Lmo7	29.8355	16.8187	-0.826962	5e-05	0.00106051	-	16.8187	24.4516	0.539862	5e-05	0.00106051	+	Complete
Lonrf3	6.49855	4.74735	-0.452994	0.00135	0.0178182	-	4.74735	7.20372	0.60162	5e-05	0.00106051	+	Complete
Loxl1	1.29903	0.713472	-0.864503	0.0045	0.0466581	-	0.713472	1.35658	0.927045	0.00135	0.0178182	+	Complete
Lpcat4	32.8175	45.3158	0.465551	0.0003	0.00506137	+	45.3158	34.492	-0.393752	0.001	0.0139711	-	Complete
Lpl	33.8664	11.8837	-1.51087	5e-05	0.00106051	-	11.8837	15.4376	0.37746	0.00365	0.0395676	+	Partial
Lrrc10b	32.6166	4.55789	-2.83917	5e-05	0.00106051	-	4.55789	21.8466	2.26097	5e-05	0.00106051	+	Partial
Lrrc20	13.1002	9.2432	-0.503127	0.001	0.0139711	-	9.2432	12.3907	0.422796	0.004	0.0425816	+	Complete
Lrrc3	1.96596	4.33271	1.14004	5e-05	0.00106051	+	4.33271	2.8656	-0.596434	0.00085	0.0122454	-	Complete
Lrrc55	3.64022	8.17775	1.16768	5e-05	0.00106051	+	8.17775	4.53881	-0.849391	5e-05	0.00106051	-	Complete
Lrrn1	36.0074	22.9193	-0.651734	5e-05	0.00106051	-	22.9193	34.6958	0.5982	5e-05	0.00106051	+	Complete
Lrrn2	83.572	39.1165	-1.09524	5e-05	0.00106051	-	39.1165	55.3769	0.501509	5e-05	0.00106051	+	Partial
Lurap1l	30.5228	12.3143	-1.30955	5e-05	0.00106051	-	12.3143	19.1699	0.638505	0.00015	0.00279231	+	Partial
Magel2	0.404519	1.07093	1.40458	5e-05	0.00106051	+	1.07093	0.464429	-1.20533	0.0001	0.00196849	-	Complete
Magi1	15.965	25.2503	0.661392	5e-05	0.00106051	+	25.2503	18.7702	-0.427855	0.0001	0.00196849	-	Complete
Mal	68.4358	35.1276	-0.962147	5e-05	0.00106051	-	35.1276	45.2887	0.366546	0.0048	0.0491216	+	Partial
Maml2	4.31211	2.81593	-0.614782	0.0003	0.00506137	-	2.81593	4.61776	0.713579	5e-05	0.00106051	+	Complete
Man1a	27.3968	10.628	-1.36613	5e-05	0.00106051	-	10.628	18.0065	0.760641	5e-05	0.00106051	+	Partial
Map3k6	0.631814	1.1913	0.914966	0.0013	0.0173142	+	1.1913	0.682681	-0.803254	0.00345	0.0378693	-	Complete
Map3k9	6.9133	15.4806	1.16302	5e-05	0.00106051	+	15.4806	11.8532	-0.385183	0.0021	0.0255343	-	Partial
Mapk11	12.3328	22.5082	0.867952	5e-05	0.00106051	+	22.5082	15.2971	-0.557189	5e-05	0.00106051	-	Complete
Mapk6	11.0162	19.2454	0.80488	5e-05	0.00106051	+	19.2454	13.8898	-0.470487	0.0004	0.00647333	-	Complete
Mast1	23.5729	34.2091	0.537253	5e-05	0.00106051	+	34.2091	26.7745	-0.35352	0.00165	0.0209477	-	Complete
Mast3	82.31	50.166	-0.714358	5e-05	0.00106051	-	50.166	69.3593	0.467379	5e-05	0.00106051	+	Complete
Matn2	35.8919	10.6509	-1.75268	5e-05	0.00106051	-	10.6509	21.4971	1.01316	5e-05	0.00106051	+	Partial
Mc4r	5.62479	1.26441	-2.15334	5e-05	0.00106051	-	1.26441	2.30806	0.868223	0.0011	0.0150894	+	Partial
Mdga1	16.279	5.67121	-1.52128	5e-05	0.00106051	-	5.67121	10.5711	0.898396	5e-05	0.00106051	+	Partial
Medag	2.61827	5.33661	1.02731	5e-05	0.00106051	+	5.33661	2.95229	-0.854089	5e-05	0.00106051	-	Complete
Mef2c	21.0135	79.4653	1.91901	5e-05	0.00106051	+	79.4653	47.4275	-0.744601	5e-05	0.00106051	-	Partial
Mei1	0.128373	1.31718	3.35904	5e-05	0.00106051	+	1.31718	0.563949	-1.22382	0.0001	0.00196849	-	Partial
Meis2	11.3666	23.6942	1.05974	5e-05	0.00106051	+	23.6942	16.0192	-0.564729	5e-05	0.00106051	-	Partial
Meox1	0.775527	0.361784	-1.10005	0.0029	0.0329641	-	0.361784	0.76412	1.07867	0.00165	0.0209477	+	Complete
Mgl2	0.136427	0.542908	1.99258	0.00025	0.00433845	+	0.542908	0.179232	-1.59888	0.00205	0.0250221	-	Complete
Mmd	175.012	95.2794	-0.877218	5e-05	0.00106051	-	95.2794	131.993	0.470225	5e-05	0.00106051	+	Partial
Mmel1	0.275124	0.746031	1.43915	0.0001	0.00196849	+	0.746031	0.356425	-1.06564	0.00145	0.0189102	-	Complete
Mpzl2	0.148326	0.559732	1.91596	5e-05	0.00106051	+	0.559732	0.262902	-1.09021	0.00485	0.0495694	-	Complete
Mrgprf	0.328698	0.763297	1.21548	0.00325	0.0361235	+	0.763297	0.294762	-1.3727	0.00135	0.0178182	-	Complete
Mslnl	0.0677852	0.425126	2.64885	5e-05	0.00106051	+	0.425126	0.167704	-1.34197	0.00165	0.0209477	-	Complete
Mybpc1	0.527316	3.1369	2.5726	5e-05	0.00106051	+	3.1369	1.99724	-0.651333	0.00145	0.0189102	-	Partial
Mycl1	11.4316	7.51222	-0.605715	0.0001	0.00196849	-	7.51222	10.6604	0.504948	0.0005	0.00782446	+	Complete
Myh2	0.0345233	0.372218	3.4305	5e-05	0.00106051	+	0.372218	0.162879	-1.19235	0.0011	0.0150894	-	Complete
Myh7	1.16963	1.85799	0.667694	0.0029	0.0329641	+	1.85799	0.934684	-0.991194	5e-05	0.00106051	-	Complete
Myl4	2.55953	6.86714	1.42383	5e-05	0.00106051	+	6.86714	3.54862	-0.952453	0.00085	0.0122454	-	Complete
Myo1b	3.481	8.87708	1.35058	5e-05	0.00106051	+	8.87708	5.30807	-0.741898	5e-05	0.00106051	-	Partial
Myo5b	20.4986	10.7975	-0.92483	5e-05	0.00106051	-	10.7975	15.8716	0.55575	5e-05	0.00106051	+	Partial
Myo5c	0.444148	1.52457	1.77929	5e-05	0.00106051	+	1.52457	0.747882	-1.02752	5e-05	0.00106051	-	Partial
Myoc	1.72827	8.96826	2.3755	5e-05	0.00106051	+	8.96826	3.46898	-1.37032	5e-05	0.00106051	-	Partial
Mypn	0.769226	1.35702	0.818957	0.00165	0.0209477	+	1.35702	0.849432	-0.675867	0.0032	0.0356635	-	Complete
Naa38	51.5892	24.7756	-1.05815	5e-05	0.00106051	-	24.7756	37.9404	0.614815	0.0002	0.00359453	+	Partial
Naaa	19.8943	12.4047	-0.681463	5e-05	0.00106051	-	12.4047	17.5653	0.50184	0.0005	0.00782446	+	Complete
Nadk	31.7142	24.7959	-0.355024	0.00375	0.0404171	-	24.7959	32.2879	0.380887	0.00135	0.0178182	+	Complete
Ncdn	568.917	374.687	-0.602531	5e-05	0.00106051	-	374.687	499.442	0.414631	0.00395	0.0421482	+	Complete
Nde1	16.4516	9.41965	-0.804486	5e-05	0.00106051	-	9.41965	15.112	0.68195	5e-05	0.00106051	+	Complete
Ndst3	13.2958	7.21567	-0.88176	5e-05	0.00106051	-	7.21567	9.63571	0.417257	0.0013	0.0173142	+	Partial
Ndst4	8.46549	2.32745	-1.86284	5e-05	0.00106051	-	2.32745	6.32455	1.44221	5e-05	0.00106051	+	Complete
Necab1	24.7453	66.1813	1.41927	5e-05	0.00106051	+	66.1813	47.8182	-0.468864	0.0001	0.00196849	-	Partial
Necab3	12.6783	34.7196	1.45339	5e-05	0.00106051	+	34.7196	22.7814	-0.607894	5e-05	0.00106051	-	Partial
Nek1	11.2884	15.3089	0.439531	0.00055	0.0084815	+	15.3089	11.5062	-0.411957	0.001	0.0139711	-	Complete
Neu2	0.454763	1.27825	1.49098	5e-05	0.00106051	+	1.27825	0.469819	-1.44399	0.0002	0.00359453	-	Complete
Neurod2	65.6864	35.1897	-0.90044	5e-05	0.00106051	-	35.1897	45.8493	0.381747	0.00115	0.0156535	+	Partial
Neurod4	0.182749	0.410515	1.16757	0.0026	0.0302434	+	0.410515	0.181437	-1.17796	0.0025	0.029349	-	Complete
Neurod6	144.963	54.4102	-1.41373	5e-05	0.00106051	-	54.4102	85.9199	0.659116	5e-05	0.00106051	+	Partial
Nf2	38.5901	26.6801	-0.532463	5e-05	0.00106051	-	26.6801	35.3779	0.40708	0.0003	0.00506137	+	Complete
Nfia	6.70908	4.91836	-0.447936	0.0012	0.0162067	-	4.91836	6.87798	0.483806	0.0004	0.00647333	+	Complete
Nfib	20.7976	14.7858	-0.492201	5e-05	0.00106051	-	14.7858	20.3131	0.458198	0.0002	0.00359453	+	Complete
Ngb	1.41289	9.29067	2.71713	5e-05	0.00106051	+	9.29067	5.16948	-0.845764	5e-05	0.00106051	-	Partial
Ngef	45.5351	84.2882	0.888352	5e-05	0.00106051	+	84.2882	65.9801	-0.353298	0.002	0.0245313	-	Partial
Nhsl1	13.6977	7.11592	-0.944813	5e-05	0.00106051	-	7.11592	10.5296	0.565334	5e-05	0.00106051	+	Partial
Nlrp5-ps	0.353635	0.750717	1.08601	0.0043	0.0450601	+	0.750717	0.284731	-1.39867	0.0002	0.00359453	-	Complete
Nmt1	87.2557	59.0987	-0.562122	5e-05	0.00106051	-	59.0987	77.5768	0.392499	0.0004	0.00647333	+	Complete
Nova1	7.9704	13.7379	0.785434	5e-05	0.00106051	+	13.7379	9.60065	-0.516954	5e-05	0.00106051	-	Complete
Npas4	4.70172	8.8815	0.917616	5e-05	0.00106051	+	8.8815	5.14044	-0.788913	5e-05	0.00106051	-	Complete
Npb	1.45112	0.41551	-1.80422	0.00125	0.0167821	-	0.41551	1.22336	1.55789	0.00395	0.0421482	+	Complete
Npnt	8.07662	4.97222	-0.699862	0.00015	0.00279231	-	4.97222	8.03349	0.692137	5e-05	0.00106051	+	Complete
Npr1	1.37032	0.763505	-0.8438	0.0016	0.0204657	-	0.763505	1.27836	0.74358	0.00435	0.0454541	+	Complete
Nptx1	117.633	77.6059	-0.600055	5e-05	0.00106051	-	77.6059	113.018	0.542309	5e-05	0.00106051	+	Complete
Npy2r	14.8359	6.92349	-1.09952	5e-05	0.00106051	-	6.92349	11.8329	0.773235	5e-05	0.00106051	+	Complete
Nr1d1	49.0579	62.6511	0.352856	0.003	0.0338825	+	62.6511	44.789	-0.484196	5e-05	0.00106051	-	Complete
Nr3c2	40.6063	12.515	-1.69805	5e-05	0.00106051	-	12.515	25.4409	1.0235	5e-05	0.00106051	+	Partial
Nr4a3	15.8714	11.19	-0.504217	0.0016	0.0204657	-	11.19	19.2066	0.779393	5e-05	0.00106051	+	Complete
Nrbp2	51.8479	68.7673	0.407436	0.0004	0.00647333	+	68.7673	54.1099	-0.345829	0.00175	0.0220061	-	Complete
Nrep	34.0792	51.4944	0.595524	5e-05	0.00106051	+	51.4944	33.769	-0.608716	5e-05	0.00106051	-	Complete
Nrp1	22.2474	11.4865	-0.953702	5e-05	0.00106051	-	11.4865	18.8828	0.717141	5e-05	0.00106051	+	Complete
Nsmf	312.623	181.395	-0.785291	5e-05	0.00106051	-	181.395	283.864	0.646065	5e-05	0.00106051	+	Complete
Ntsr1	1.40928	5.53055	1.97246	5e-05	0.00106051	+	5.53055	3.24643	-0.768569	5e-05	0.00106051	-	Partial
Nudt4	35.8818	53.0214	0.563322	5e-05	0.00106051	+	53.0214	38.9692	-0.444241	0.0001	0.00196849	-	Complete
Nxf7	0.0307422	0.385067	3.64682	0.00025	0.00433845	+	0.385067	0.0503673	-2.93455	0.0008	0.0116324	-	Complete
Obscn	0.197604	0.35678	0.85242	0.0002	0.00359453	+	0.35678	0.202097	-0.81999	0.0005	0.00782446	-	Complete
Ociad2	65.5238	30.0033	-1.1269	5e-05	0.00106051	-	30.0033	40.4865	0.432321	0.00035	0.00578907	+	Partial
Ocm	0.140546	0.873066	2.63505	0.00055	0.0084815	+	0.873066	0.304038	-1.52184	0.0028	0.0320647	-	Complete
Odf2	26.9752	35.6048	0.400437	0.0014	0.0183814	+	35.6048	27.6117	-0.366793	0.0018	0.0225041	-	Complete
Olfm2	22.9162	57.2356	1.32055	5e-05	0.00106051	+	57.2356	37.2083	-0.621286	5e-05	0.00106051	-	Partial
Olfm3	6.39582	13.1758	1.04269	5e-05	0.00106051	+	13.1758	9.05163	-0.541641	5e-05	0.00106051	-	Partial
Olfml2b	24.1047	5.19052	-2.21536	5e-05	0.00106051	-	5.19052	12.0303	1.21272	5e-05	0.00106051	+	Partial
Onecut1	0.763129	0.265079	-1.5255	0.00175	0.0220061	-	0.265079	0.710838	1.4231	0.00335	0.0369933	+	Complete
Onecut2	1.30355	0.397821	-1.71226	5e-05	0.00106051	-	0.397821	0.809997	1.0258	5e-05	0.00106051	+	Partial
Oprk1	0.65641	2.14413	1.70772	5e-05	0.00106051	+	2.14413	0.678709	-1.65953	5e-05	0.00106051	-	Complete
Orai2	52.7114	23.9578	-1.13762	5e-05	0.00106051	-	23.9578	45.2172	0.916378	5e-05	0.00106051	+	Complete
Osbpl1a	58.5735	107.6	0.877354	5e-05	0.00106051	+	107.6	68.7239	-0.64679	5e-05	0.00106051	-	Complete
Osbpl3	3.95864	5.51326	0.477901	0.0022	0.0264597	+	5.51326	4.0477	-0.445803	0.0022	0.0264597	-	Complete
Osbpl5	5.70452	8.65473	0.601383	5e-05	0.00106051	+	8.65473	6.1882	-0.483969	0.00085	0.0122454	-	Complete
Otof	1.35185	7.01566	2.37565	5e-05	0.00106051	+	7.01566	2.68029	-1.38819	5e-05	0.00106051	-	Partial
Otub2	22.2522	12.7912	-0.798802	5e-05	0.00106051	-	12.7912	23.5653	0.88152	5e-05	0.00106051	+	Complete
Ovol2	1.18327	7.19937	2.6051	5e-05	0.00106051	+	7.19937	3.40615	-1.07973	5e-05	0.00106051	-	Partial
Pak7	8.01101	12.3992	0.630193	5e-05	0.00106051	+	12.3992	9.62053	-0.366061	0.00465	0.0479005	-	Complete
Pamr1	5.26205	14.0054	1.41228	5e-05	0.00106051	+	14.0054	6.64248	-1.07619	5e-05	0.00106051	-	Complete
Pcdh10	21.7523	31.8318	0.549301	5e-05	0.00106051	+	31.8318	25.2631	-0.333434	0.0047	0.0483267	-	Complete
Pcdh11x	1.36297	3.54041	1.37716	5e-05	0.00106051	+	3.54041	1.54932	-1.19228	5e-05	0.00106051	-	Complete
Pcdh15	2.11404	5.09209	1.26825	5e-05	0.00106051	+	5.09209	3.2488	-0.648352	5e-05	0.00106051	-	Partial
Pcdh20	34.3728	11.0447	-1.63791	5e-05	0.00106051	-	11.0447	27.5221	1.31723	5e-05	0.00106051	+	Complete
Pcdh7	8.29209	17.9189	1.11168	5e-05	0.00106051	+	17.9189	12.2635	-0.547114	5e-05	0.00106051	-	Partial
Pcdh9	20.8655	32.9432	0.658859	5e-05	0.00106051	+	32.9432	25.4707	-0.371139	0.0012	0.0162067	-	Complete
Pcgf2	8.90028	14.9771	0.75084	5e-05	0.00106051	+	14.9771	10.4148	-0.524134	0.0003	0.00506137	-	Complete
Pcolce	2.31653	3.97145	0.777704	0.0045	0.0466581	+	3.97145	2.06326	-0.944744	0.00055	0.0084815	-	Complete
Pcsk9	0.0836873	0.989789	3.56404	5e-05	0.00106051	+	0.989789	0.447839	-1.14414	0.0006	0.00913425	-	Partial
Pde4d	10.3628	15.7577	0.604643	5e-05	0.00106051	+	15.7577	12.1627	-0.373597	0.0017	0.0214766	-	Complete
Pdzrn3	2.79246	12.0692	2.11172	5e-05	0.00106051	+	12.0692	6.57177	-0.87698	5e-05	0.00106051	-	Partial
Peg10	3.33322	6.19011	0.893047	5e-05	0.00106051	+	6.19011	3.74321	-0.725689	5e-05	0.00106051	-	Complete
Pex5l	94.2999	56.0058	-0.75168	5e-05	0.00106051	-	56.0058	70.8096	0.338369	0.0028	0.0320647	+	Partial
Pfkfb3	10.3938	7.56229	-0.458826	0.00085	0.0122454	-	7.56229	10.1467	0.42412	0.0017	0.0214766	+	Complete
Pfkp	60.4661	84.2355	0.478302	0.00015	0.00279231	+	84.2355	65.952	-0.353012	0.0036	0.039128	-	Complete
Pip5k1b	30.3258	15.1552	-1.00073	5e-05	0.00106051	-	15.1552	24.919	0.717431	5e-05	0.00106051	+	Complete
Pip5kl1	2.24808	5.90158	1.39241	5e-05	0.00106051	+	5.90158	3.62807	-0.701901	0.00255	0.0298001	-	Complete
Pitpnm3	10.2499	24.4892	1.25654	5e-05	0.00106051	+	24.4892	19.3599	-0.339068	0.0027	0.0311971	-	Partial
Pknox2	12.6083	24.7282	0.97178	5e-05	0.00106051	+	24.7282	18.7442	-0.399711	0.0008	0.0116324	-	Partial
Pkp2	22.0492	5.313	-2.05313	5e-05	0.00106051	-	5.313	12.9956	1.29042	5e-05	0.00106051	+	Partial
Pla2g2f	0.271107	0.084423	-1.68315	0.00235	0.0278836	-	0.084423	0.525996	2.63934	5e-05	0.00106051	+	Complete
Plagl1	3.74559	8.95271	1.25713	5e-05	0.00106051	+	8.95271	4.63664	-0.949244	5e-05	0.00106051	-	Complete
Plcb4	5.11697	9.48777	0.890779	5e-05	0.00106051	+	9.48777	6.11071	-0.634729	5e-05	0.00106051	-	Complete
Plcd3	4.19889	9.03093	1.10487	5e-05	0.00106051	+	9.03093	6.22118	-0.537687	0.0006	0.00913425	-	Partial
Plcxd2	6.61599	21.9947	1.73313	5e-05	0.00106051	+	21.9947	13.5789	-0.695795	5e-05	0.00106051	-	Partial
Pld5	0.760369	1.53361	1.01216	0.00045	0.00715366	+	1.53361	0.711286	-1.10843	5e-05	0.00106051	-	Complete
Plec	12.9679	21.4898	0.72871	5e-05	0.00106051	+	21.4898	17.0526	-0.33366	0.0034	0.0374283	-	Partial
Plekha2	7.79999	3.62799	-1.1043	5e-05	0.00106051	-	3.62799	7.19024	0.986868	5e-05	0.00106051	+	Complete
Plekha3	19.4817	14.8785	-0.388889	0.00355	0.0386905	-	14.8785	19.6298	0.399814	0.00185	0.0230235	+	Complete
Plekha6	12.1887	20.5169	0.75127	5e-05	0.00106051	+	20.5169	15.286	-0.424604	0.0002	0.00359453	-	Complete
Plekha7	4.69943	7.38167	0.651462	5e-05	0.00106051	+	7.38167	5.25376	-0.490598	0.0012	0.0162067	-	Complete
Pls3	107.674	74.8226	-0.525124	5e-05	0.00106051	-	74.8226	93.3806	0.319648	0.0035	0.0382594	+	Complete
Plxdc1	6.33893	19.9662	1.65525	5e-05	0.00106051	+	19.9662	12.9851	-0.620708	5e-05	0.00106051	-	Partial
Plxna1	29.689	16.6048	-0.838328	5e-05	0.00106051	-	16.6048	20.7173	0.319235	0.00445	0.0462504	+	Partial
Plxna3	5.98969	9.89525	0.724256	5e-05	0.00106051	+	9.89525	7.23602	-0.451541	0.00025	0.00433845	-	Complete
Plxna4	20.1752	13.1184	-0.62099	5e-05	0.00106051	-	13.1184	18.1924	0.471741	5e-05	0.00106051	+	Complete
Plxnd1	5.06174	19.1495	1.9196	5e-05	0.00106051	+	19.1495	9.97017	-0.941619	5e-05	0.00106051	-	Partial
Pmfbp1	0.0963345	0.349672	1.85988	5e-05	0.00106051	+	0.349672	0.121054	-1.53036	0.0008	0.0116324	-	Complete
Podxl	5.80013	8.7857	0.599071	5e-05	0.00106051	+	8.7857	5.88162	-0.578945	5e-05	0.00106051	-	Complete
Pou3f1	36.8427	10.6872	-1.78549	5e-05	0.00106051	-	10.6872	21.2443	0.991188	5e-05	0.00106051	+	Partial
Pou3f2	3.35867	5.13969	0.613791	0.0001	0.00196849	+	5.13969	3.56294	-0.528613	0.00035	0.00578907	-	Complete
Pou3f3	34.9351	26.7074	-0.38744	0.0012	0.0162067	-	26.7074	34.9874	0.389598	0.0011	0.0150894	+	Complete
Pparg	0.717243	2.94265	2.03658	5e-05	0.00106051	+	2.94265	1.62315	-0.858317	0.001	0.0139711	-	Partial
Ppfia2	34.3994	22.986	-0.581626	5e-05	0.00106051	-	22.986	33.2992	0.53473	5e-05	0.00106051	+	Complete
Ppm1e	99.4363	53.6565	-0.890021	5e-05	0.00106051	-	53.6565	72.5682	0.435586	0.0001	0.00196849	+	Partial
Ppp1r26	4.16306	7.99171	0.94086	5e-05	0.00106051	+	7.99171	5.55742	-0.524089	0.00025	0.00433845	-	Complete
Ppp1r9b	304.845	226.904	-0.425998	0.00145	0.0189102	-	226.904	295.379	0.380486	0.0037	0.0399868	+	Complete
Ppp3ca	546.722	293.889	-0.895537	5e-05	0.00106051	-	293.889	404.059	0.459295	0.00025	0.00433845	+	Partial
Ppp4r4	31.2767	14.7513	-1.08424	5e-05	0.00106051	-	14.7513	21.4119	0.537563	5e-05	0.00106051	+	Partial
Prdm5	3.82461	2.0752	-0.882061	0.0005	0.00782446	-	2.0752	4.90469	1.24091	5e-05	0.00106051	+	Complete
Prkce	114.6	83.4563	-0.457521	0.00015	0.00279231	-	83.4563	104.502	0.324434	0.0048	0.0491216	+	Complete
Prkcg	226.985	136.882	-0.729672	5e-05	0.00106051	-	136.882	178.639	0.384118	0.0007	0.0103861	+	Partial
Prkg2	0.956535	4.69556	2.29541	5e-05	0.00106051	+	4.69556	3.35494	-0.485011	0.0043	0.0450601	-	Partial
Prox1	11.3941	5.26992	-1.11244	5e-05	0.00106051	-	5.26992	12.9154	1.29324	5e-05	0.00106051	+	Complete
Prrg3	6.96625	13.9371	1.00048	5e-05	0.00106051	+	13.9371	9.59558	-0.538492	5e-05	0.00106051	-	Partial
Prrt4	0.795735	1.9063	1.26041	5e-05	0.00106051	+	1.9063	0.97929	-0.960965	0.0002	0.00359453	-	Complete
Prss56	0.0372098	1.08881	4.87092	5e-05	0.00106051	+	1.08881	0.296095	-1.87862	5e-05	0.00106051	-	Partial
Psd	154.224	108.688	-0.50483	5e-05	0.00106051	-	108.688	155.118	0.513165	5e-05	0.00106051	+	Complete
Psph	15.433	10.6864	-0.530249	0.0017	0.0214766	-	10.6864	14.9023	0.479765	0.00275	0.0316443	+	Complete
Ptchd1	1.30855	4.05651	1.63227	5e-05	0.00106051	+	4.05651	2.96852	-0.450495	0.0038	0.0408543	-	Partial
Ptgdr	0.248733	0.802663	1.69019	0.0001	0.00196849	+	0.802663	0.269868	-1.57254	5e-05	0.00106051	-	Complete
Ptgds	146.97	408.577	1.47508	5e-05	0.00106051	+	408.577	252.885	-0.692128	5e-05	0.00106051	-	Partial
Ptgfrn	2.78562	8.88469	1.67332	5e-05	0.00106051	+	8.88469	5.02795	-0.821351	5e-05	0.00106051	-	Partial
Ptgr1	1.07728	0.513875	-1.06791	0.00205	0.0250221	-	0.513875	1.07826	1.06922	0.00135	0.0178182	+	Complete
Ptk2b	234.197	119.698	-0.968327	5e-05	0.00106051	-	119.698	184.283	0.622525	5e-05	0.00106051	+	Complete
Ptma	259.521	187.235	-0.471002	0.00015	0.00279231	-	187.235	242.653	0.374048	0.0008	0.0116324	+	Complete
Ptpn5	56.3469	71.2048	0.33764	0.00345	0.0378693	+	71.2048	52.3173	-0.444688	5e-05	0.00106051	-	Complete
Ptprd	27.3561	41.8096	0.611968	5e-05	0.00106051	+	41.8096	29.987	-0.479494	5e-05	0.00106051	-	Complete
Ptprm	6.74317	11.8386	0.811997	5e-05	0.00106051	+	11.8386	8.75927	-0.434613	0.00035	0.00578907	-	Complete
Ptprt	8.67691	12.8371	0.56507	5e-05	0.00106051	+	12.8371	9.80651	-0.388513	0.0018	0.0225041	-	Complete
Ptprv	0.042276	0.234231	2.47002	5e-05	0.00106051	+	0.234231	0.0609556	-1.9421	5e-05	0.00106051	-	Complete
Pvrl1	8.72221	12.9539	0.570625	5e-05	0.00106051	+	12.9539	9.62023	-0.429249	0.00115	0.0156535	-	Complete
Pwwp2b	12.7804	7.07489	-0.853149	5e-05	0.00106051	-	7.07489	10.8852	0.621595	0.0001	0.00196849	+	Complete
Rab40b	32.4148	20.3365	-0.672577	5e-05	0.00106051	-	20.3365	28.454	0.484555	0.0003	0.00506137	+	Complete
Rab8b	24.3938	14.8835	-0.712798	5e-05	0.00106051	-	14.8835	22.8393	0.617805	5e-05	0.00106051	+	Complete
Radil	3.78747	5.69159	0.587596	0.00095	0.0134262	+	5.69159	3.85875	-0.560699	0.001	0.0139711	-	Complete
Ralgps2	14.1097	9.52116	-0.567477	5e-05	0.00106051	-	9.52116	12.228	0.36098	0.00315	0.0352258	+	Complete
Ramp3	3.6978	7.69268	1.05682	5e-05	0.00106051	+	7.69268	4.87635	-0.657684	0.0043	0.0450601	-	Complete
Rapgef5	36.2538	24.8811	-0.543084	5e-05	0.00106051	-	24.8811	32.9031	0.403175	0.0002	0.00359453	+	Complete
Rasd1	41.0535	7.43557	-2.46499	5e-05	0.00106051	-	7.43557	23.3951	1.65369	0.0013	0.0173142	+	Complete
Rasgef1a	122.185	91.2685	-0.420873	0.0002	0.00359453	-	91.2685	113.569	0.315382	0.00445	0.0462504	+	Complete
Rasgef1b	3.35716	16.9664	2.33737	5e-05	0.00106051	+	16.9664	6.87642	-1.30295	5e-05	0.00106051	-	Partial
Rasgef1c	1.14348	12.8456	3.48978	5e-05	0.00106051	+	12.8456	5.49526	-1.22502	5e-05	0.00106051	-	Partial
Rasgrf2	17.3397	33.2416	0.938911	5e-05	0.00106051	+	33.2416	22.2457	-0.579467	5e-05	0.00106051	-	Partial
Rasgrp1	157.03	98.4506	-0.673566	5e-05	0.00106051	-	98.4506	123.975	0.332574	0.0049	0.0499785	+	Complete
Rasgrp2	4.63861	8.67067	0.902451	5e-05	0.00106051	+	8.67067	5.90231	-0.554865	0.0017	0.0214766	-	Complete
Rassf3	4.85446	14.5696	1.58558	5e-05	0.00106051	+	14.5696	6.22462	-1.22691	5e-05	0.00106051	-	Complete
Rdh13	12.4089	16.9753	0.45206	0.0014	0.0183814	+	16.9753	13.0498	-0.379408	0.0044	0.0458608	-	Complete
Resp18	72.1339	119.262	0.725385	5e-05	0.00106051	+	119.262	85.9733	-0.472174	0.00015	0.00279231	-	Complete
Rgs14	84.362	26.7188	-1.65874	5e-05	0.00106051	-	26.7188	37.3944	0.484964	0.0001	0.00196849	+	Partial
Rgs6	2.44633	9.56191	1.96668	5e-05	0.00106051	+	9.56191	4.98522	-0.939641	5e-05	0.00106051	-	Partial
Rgs8	25.2794	16.8526	-0.584991	5e-05	0.00106051	-	16.8526	21.8308	0.373392	0.00085	0.0122454	+	Complete
Rims3	11.3542	37.9142	1.73951	5e-05	0.00106051	+	37.9142	19.4428	-0.963502	5e-05	0.00106051	-	Partial
Rnd1	5.25611	11.0447	1.07128	5e-05	0.00106051	+	11.0447	7.72368	-0.515991	0.00115	0.0156535	-	Partial
Rnf112	138.357	77.0947	-0.843693	5e-05	0.00106051	-	77.0947	104.33	0.436447	0.0002	0.00359453	+	Partial
Rnf128	15.2904	8.63779	-0.823889	5e-05	0.00106051	-	8.63779	12.3699	0.518103	0.0006	0.00913425	+	Complete
Rnf144b	4.64104	10.227	1.13986	5e-05	0.00106051	+	10.227	6.66978	-0.616665	5e-05	0.00106051	-	Partial
Rnf152	1.20555	2.06816	0.778648	0.0001	0.00196849	+	2.06816	1.09626	-0.915748	5e-05	0.00106051	-	Complete
Rnf182	13.7511	6.02079	-1.19152	5e-05	0.00106051	-	6.02079	10.1424	0.752369	5e-05	0.00106051	+	Partial
Rogdi	139.875	102.581	-0.447376	0.0002	0.00359453	-	102.581	133.265	0.377535	0.001	0.0139711	+	Complete
Ror1	1.55139	0.340962	-2.18588	5e-05	0.00106051	-	0.340962	0.996915	1.54786	5e-05	0.00106051	+	Complete
Rorb	2.29047	4.81613	1.07223	5e-05	0.00106051	+	4.81613	3.20628	-0.586976	5e-05	0.00106051	-	Partial
Rprm	22.2926	48.2041	1.11259	5e-05	0.00106051	+	48.2041	34.2267	-0.494035	0.0001	0.00196849	-	Partial
Rsad1	3.73091	5.73762	0.620925	0.0003	0.00506137	+	5.73762	3.80857	-0.591204	0.0001	0.00196849	-	Complete
Rspo1	0.696398	3.32787	2.25662	5e-05	0.00106051	+	3.32787	1.00519	-1.72714	5e-05	0.00106051	-	Complete
Rxfp1	3.32112	14.5844	2.13469	5e-05	0.00106051	+	14.5844	7.66382	-0.928295	5e-05	0.00106051	-	Partial
Ryr3	11.8546	6.46666	-0.874353	5e-05	0.00106051	-	6.46666	9.7685	0.595117	5e-05	0.00106051	+	Complete
Samd4	3.56624	6.16645	0.790038	5e-05	0.00106051	+	6.16645	4.62619	-0.414615	0.0029	0.0329641	-	Complete
Satb1	14.8083	34.1921	1.20725	5e-05	0.00106051	+	34.1921	24.6246	-0.47356	5e-05	0.00106051	-	Partial
Satb2	4.98897	11.8909	1.25304	5e-05	0.00106051	+	11.8909	7.38516	-0.687155	5e-05	0.00106051	-	Partial
Sbk1	34.8629	25.5409	-0.448885	0.00025	0.00433845	-	25.5409	40.7934	0.675527	5e-05	0.00106051	+	Complete
Scg2	100.885	77.9131	-0.372766	0.00115	0.0156535	-	77.9131	99.8097	0.357313	0.00115	0.0156535	+	Complete
Scgn	1.58291	0.360276	-2.1354	5e-05	0.00106051	-	0.360276	1.24727	1.7916	0.00025	0.00433845	+	Complete
Scn3b	99.0228	47.556	-1.05813	5e-05	0.00106051	-	47.556	86.0454	0.855472	5e-05	0.00106051	+	Complete
Scn4b	6.88815	12.7051	0.883221	5e-05	0.00106051	+	12.7051	9.24814	-0.458174	0.00275	0.0316443	-	Complete
Scn5a	0.327789	1.20219	1.87483	5e-05	0.00106051	+	1.20219	0.433599	-1.47123	5e-05	0.00106051	-	Complete
Scn7a	0.559594	1.07411	0.940694	0.00015	0.00279231	+	1.07411	0.585711	-0.874884	0.00095	0.0134262	-	Complete
Sdf2l1	13.0377	8.31801	-0.648379	0.0016	0.0204657	-	8.31801	16.7597	1.01068	5e-05	0.00106051	+	Complete
Sebox	5.6215	1.09015	-2.36642	5e-05	0.00106051	-	1.09015	2.96823	1.44507	5e-05	0.00106051	+	Partial
Sec14l2	33.9137	25.5017	-0.411272	0.0009	0.0128338	-	25.5017	32.5158	0.350547	0.00305	0.034317	+	Complete
Sema3a	0.729456	3.82063	2.38892	5e-05	0.00106051	+	3.82063	2.33336	-0.711404	5e-05	0.00106051	-	Partial
Sema3e	19.0918	5.28896	-1.8519	5e-05	0.00106051	-	5.28896	10.2446	0.953813	5e-05	0.00106051	+	Partial
Sema3f	0.974091	3.52844	1.8569	5e-05	0.00106051	+	3.52844	2.06484	-0.772996	0.0007	0.0103861	-	Partial
Sema4a	14.747	21.9988	0.577006	5e-05	0.00106051	+	21.9988	15.9258	-0.466053	5e-05	0.00106051	-	Complete
Sema5a	11.4259	6.14932	-0.893814	5e-05	0.00106051	-	6.14932	12.5335	1.02729	5e-05	0.00106051	+	Complete
Serpina3c	1.08497	0.258264	-2.07074	5e-05	0.00106051	-	0.258264	0.758498	1.5543	0.0001	0.00196849	+	Complete
Serpina3n	63.7739	20.9057	-1.60907	5e-05	0.00106051	-	20.9057	43.0819	1.04318	5e-05	0.00106051	+	Partial
Sertm1	48.0515	23.8229	-1.01223	5e-05	0.00106051	-	23.8229	33.945	0.510847	5e-05	0.00106051	+	Partial
Sestd1	9.1598	12.5965	0.459638	5e-05	0.00106051	+	12.5965	9.89695	-0.347969	0.00225	0.0269488	-	Complete
Sfrp1	2.46152	5.19323	1.07709	5e-05	0.00106051	+	5.19323	3.1935	-0.701495	5e-05	0.00106051	-	Complete
Sgcz	0.511368	1.73905	1.76587	5e-05	0.00106051	+	1.73905	0.927168	-0.907398	0.00175	0.0220061	-	Complete
Sh2d3c	6.61356	11.8583	0.842395	5e-05	0.00106051	+	11.8583	8.23821	-0.525493	0.0007	0.0103861	-	Complete
Sh3bgrl	64.6695	35.1583	-0.879219	5e-05	0.00106051	-	35.1583	45.7743	0.380671	0.001	0.0139711	+	Partial
Sh3bp5	60.3406	27.0954	-1.15508	5e-05	0.00106051	-	27.0954	41.4853	0.614551	5e-05	0.00106051	+	Partial
Sh3rf2	0.0571572	0.249724	2.12733	5e-05	0.00106051	+	0.249724	0.0415906	-2.58601	0.00395	0.0421482	-	Complete
Shank3	50.2762	39.7733	-0.338077	0.00335	0.0369933	-	39.7733	51.8791	0.383355	0.0008	0.0116324	+	Complete
Shd	10.9906	19.1812	0.803421	5e-05	0.00106051	+	19.1812	13.5035	-0.506355	0.0018	0.0225041	-	Complete
Shisa3	0.0580942	0.28429	2.2909	5e-05	0.00106051	+	0.28429	0.117782	-1.27124	0.00235	0.0278836	-	Complete
Shisa4	49.6741	79.9878	0.687287	5e-05	0.00106051	+	79.9878	55.2684	-0.533325	5e-05	0.00106051	-	Complete
Shisa5	31.7494	44.908	0.500241	0.0002	0.00359453	+	44.908	34.0069	-0.401147	0.0019	0.0235626	-	Complete
Shisa6	33.902	7.82107	-2.11593	5e-05	0.00106051	-	7.82107	21.3975	1.452	5e-05	0.00106051	+	Partial
Sipa1l3	31.0096	11.3996	-1.44373	5e-05	0.00106051	-	11.3996	25.2365	1.14653	5e-05	0.00106051	+	Complete
Slc13a3	4.30604	7.41847	0.784759	0.0001	0.00196849	+	7.41847	3.75167	-0.98359	5e-05	0.00106051	-	Complete
Slc13a4	1.36215	5.15908	1.92122	5e-05	0.00106051	+	5.15908	1.81867	-1.50423	5e-05	0.00106051	-	Complete
Slc14a1	7.39438	5.11351	-0.532117	0.001	0.0139711	-	5.11351	7.41748	0.536616	0.0007	0.0103861	+	Complete
Slc17a6	6.01618	13.3535	1.1503	5e-05	0.00106051	+	13.3535	8.29882	-0.686244	5e-05	0.00106051	-	Complete
Slc22a3	0.179004	1.16987	2.70828	5e-05	0.00106051	+	1.16987	0.620038	-0.915915	0.00335	0.0369933	-	Partial
Slc22a6	0.410593	1.96715	2.26032	5e-05	0.00106051	+	1.96715	0.578424	-1.7659	5e-05	0.00106051	-	Complete
Slc22a8	3.12905	5.70801	0.86726	5e-05	0.00106051	+	5.70801	3.21877	-0.826478	5e-05	0.00106051	-	Complete
Slc24a3	92.3216	41.8643	-1.14095	5e-05	0.00106051	-	41.8643	71.6176	0.774592	5e-05	0.00106051	+	Partial
Slc25a37	6.64763	12.3112	0.889061	5e-05	0.00106051	+	12.3112	8.87867	-0.471558	0.0002	0.00359453	-	Complete
Slc26a10	3.1459	1.77424	-0.826269	0.0015	0.0194477	-	1.77424	3.00606	0.760671	0.0022	0.0264597	+	Complete
Slc26a4	8.3467	5.33256	-0.646377	0.0003	0.00506137	-	5.33256	8.62676	0.693991	5e-05	0.00106051	+	Complete
Slc29a4	11.1601	6.17674	-0.853429	5e-05	0.00106051	-	6.17674	10.3303	0.741968	5e-05	0.00106051	+	Complete
Slc2a9	1.5204	0.326547	-2.21909	5e-05	0.00106051	-	0.326547	0.816966	1.32298	5e-05	0.00106051	+	Partial
Slc36a2	0.0870722	0.327753	1.91233	0.00055	0.0084815	+	0.327753	0.110537	-1.56808	0.00115	0.0156535	-	Complete
Slc44a5	10.6726	5.3257	-1.00286	5e-05	0.00106051	-	5.3257	9.99745	0.908589	5e-05	0.00106051	+	Complete
Slc4a3	28.7709	48.5668	0.75536	5e-05	0.00106051	+	48.5668	35.3415	-0.458609	5e-05	0.00106051	-	Complete
Slc4a7	12.0856	7.37879	-0.711834	5e-05	0.00106051	-	7.37879	11.3546	0.621823	5e-05	0.00106051	+	Complete
Slc5a5	5.09406	12.0817	1.24593	5e-05	0.00106051	+	12.0817	8.3416	-0.534425	0.0006	0.00913425	-	Partial
Slc6a13	2.06009	5.1776	1.32958	5e-05	0.00106051	+	5.1776	2.22851	-1.2162	5e-05	0.00106051	-	Complete
Slc6a20a	2.23505	4.90459	1.13383	5e-05	0.00106051	+	4.90459	2.33931	-1.06805	5e-05	0.00106051	-	Complete
Slc8a3	4.13959	7.66379	0.888571	5e-05	0.00106051	+	7.66379	5.0216	-0.609912	5e-05	0.00106051	-	Complete
Slc9a2	17.8549	3.66377	-2.28492	5e-05	0.00106051	-	3.66377	6.67379	0.865177	5e-05	0.00106051	+	Partial
Slc9a4	9.86394	2.06601	-2.25532	5e-05	0.00106051	-	2.06601	4.23204	1.03451	5e-05	0.00106051	+	Partial
Slc9a5	3.53458	7.1048	1.00726	5e-05	0.00106051	+	7.1048	5.13721	-0.467809	0.001	0.0139711	-	Partial
Slco1c1	27.4943	21.1043	-0.381596	0.0033	0.0365556	-	21.1043	30.039	0.5093	5e-05	0.00106051	+	Complete
Slit1	48.1466	24.8432	-0.954581	5e-05	0.00106051	-	24.8432	39.4435	0.666933	5e-05	0.00106051	+	Complete
Slit3	14.6133	10.4535	-0.4833	0.00015	0.00279231	-	10.4535	13.9714	0.418489	0.0011	0.0150894	+	Complete
Slitrk5	24.8865	16.0921	-0.629013	5e-05	0.00106051	-	16.0921	20.5969	0.356075	0.0023	0.0274304	+	Complete
Snca	353.25	221.629	-0.672542	5e-05	0.00106051	-	221.629	279.078	0.332517	0.0035	0.0382594	+	Partial
Snhg11	216.229	322.838	0.578249	5e-05	0.00106051	+	322.838	244.572	-0.40055	0.00385	0.0413126	-	Complete
Socs3	0.461726	1.99239	2.10939	5e-05	0.00106051	+	1.99239	1.1672	-0.771447	0.0041	0.0434229	-	Partial
Soga2	7.78362	13.0644	0.747132	5e-05	0.00106051	+	13.0644	10.0709	-0.375459	0.0025	0.029349	-	Partial
Sorcs1	3.50958	7.35745	1.06791	5e-05	0.00106051	+	7.35745	4.74665	-0.632297	5e-05	0.00106051	-	Complete
Sowaha	69.2834	37.9228	-0.869444	5e-05	0.00106051	-	37.9228	66.7527	0.815762	5e-05	0.00106051	+	Complete
Sowahb	1.39428	6.72688	2.27041	5e-05	0.00106051	+	6.72688	4.25489	-0.660816	0.00015	0.00279231	-	Partial
Spag5	2.72447	6.99566	1.36048	5e-05	0.00106051	+	6.99566	4.22912	-0.726105	5e-05	0.00106051	-	Partial
Sphk1	0.558372	2.36649	2.08345	5e-05	0.00106051	+	2.36649	0.843758	-1.48784	5e-05	0.00106051	-	Complete
Sphkap	61.5967	34.3082	-0.844299	5e-05	0.00106051	-	34.3082	47.7708	0.477575	0.00015	0.00279231	+	Partial
Spink8	67.9765	6.20997	-3.45238	5e-05	0.00106051	-	6.20997	22.2031	1.8381	5e-05	0.00106051	+	Partial
Spns2	32.6234	24.9436	-0.387237	0.00205	0.0250221	-	24.9436	31.9677	0.357948	0.00345	0.0378693	+	Complete
Sptbn2	185.901	135.27	-0.45869	0.0013	0.0173142	-	135.27	177.96	0.395711	0.004	0.0425816	+	Complete
Srl	3.66089	1.48014	-1.30646	5e-05	0.00106051	-	1.48014	2.24047	0.598066	0.00315	0.0352258	+	Partial
Ss18	14.979	11.4197	-0.391414	0.00455	0.0470791	-	11.4197	15.264	0.418612	0.00185	0.0230235	+	Complete
Sstr4	28.0776	10.6701	-1.39584	5e-05	0.00106051	-	10.6701	20.3733	0.9331	5e-05	0.00106051	+	Partial
St18	6.08453	2.50281	-1.2816	5e-05	0.00106051	-	2.50281	4.86294	0.95828	5e-05	0.00106051	+	Complete
St5	8.76951	6.27188	-0.483598	0.001	0.0139711	-	6.27188	8.44074	0.428471	0.0034	0.0374283	+	Complete
St6galnac5	92.669	44.9665	-1.04323	5e-05	0.00106051	-	44.9665	65.6693	0.546367	5e-05	0.00106051	+	Partial
Stac	4.68733	0.668019	-2.81081	5e-05	0.00106051	-	0.668019	3.17909	2.25065	5e-05	0.00106051	+	Complete
Stard10	22.5163	40.7886	0.857192	5e-05	0.00106051	+	40.7886	30.4395	-0.422219	0.0022	0.0264597	-	Complete
Stard13	5.81239	3.32362	-0.806377	5e-05	0.00106051	-	3.32362	4.81724	0.535453	0.0012	0.0162067	+	Complete
Stard8	2.3651	4.26109	0.849323	5e-05	0.00106051	+	4.26109	2.9748	-0.518429	0.00195	0.0240418	-	Complete
Stat4	0.112047	0.469063	2.06567	0.00025	0.00433845	+	0.469063	0.195489	-1.26269	0.00215	0.0260061	-	Complete
Stat5b	4.36143	8.17271	0.906014	5e-05	0.00106051	+	8.17271	6.04686	-0.434627	0.002	0.0245313	-	Partial
Steap2	1.21352	1.79975	0.568594	0.0018	0.0225041	+	1.79975	1.28899	-0.481555	0.0042	0.0442605	-	Complete
Stim2	32.0551	14.4391	-1.15057	5e-05	0.00106051	-	14.4391	23.3607	0.694105	5e-05	0.00106051	+	Partial
Stmn1	232.028	388.863	0.744961	5e-05	0.00106051	+	388.863	305.28	-0.349131	0.00215	0.0260061	-	Partial
Stra6	5.13355	1.95241	-1.3947	5e-05	0.00106051	-	1.95241	3.12823	0.680089	0.00305	0.034317	+	Partial
Strbp	10.2346	18.6735	0.86754	5e-05	0.00106051	+	18.6735	13.2204	-0.498228	5e-05	0.00106051	-	Partial
Strip2	12.3261	3.18393	-1.95284	5e-05	0.00106051	-	3.18393	4.62953	0.540055	0.001	0.0139711	+	Partial
Stx1a	51.277	112.736	1.13657	5e-05	0.00106051	+	112.736	77.0768	-0.548581	5e-05	0.00106051	-	Partial
Sulf1	1.63887	3.62434	1.14501	5e-05	0.00106051	+	3.62434	2.14632	-0.755852	5e-05	0.00106051	-	Complete
Susd2	1.56571	4.2	1.42357	5e-05	0.00106051	+	4.2	1.80708	-1.21673	5e-05	0.00106051	-	Complete
Syne1	40.026	29.6084	-0.434931	0.00035	0.00578907	-	29.6084	40.3986	0.448297	5e-05	0.00106051	+	Complete
Syt2	5.43881	10.0709	0.888826	5e-05	0.00106051	+	10.0709	7.02667	-0.519276	0.0022	0.0264597	-	Complete
Sytl1	0.840599	4.40195	2.38865	5e-05	0.00106051	+	4.40195	2.38553	-0.883831	0.00075	0.0110011	-	Partial
Sytl2	14.5271	25.6385	0.819568	5e-05	0.00106051	+	25.6385	16.9119	-0.600274	5e-05	0.00106051	-	Complete
Tacr3	0.926185	1.68634	0.86452	0.0015	0.0194477	+	1.68634	1.01335	-0.734759	0.0042	0.0442605	-	Complete
Tanc1	22.69	9.05433	-1.32538	5e-05	0.00106051	-	9.05433	19.0906	1.07618	5e-05	0.00106051	+	Complete
Tbc1d16	11.7072	8.22038	-0.510121	5e-05	0.00106051	-	8.22038	10.7245	0.383629	0.0017	0.0214766	+	Complete
Tbc1d30	13.0003	25.824	0.990172	5e-05	0.00106051	+	25.824	17.523	-0.559465	5e-05	0.00106051	-	Partial
Tbc1d8b	3.96544	2.1075	-0.911945	5e-05	0.00106051	-	2.1075	3.9208	0.895612	5e-05	0.00106051	+	Complete
Tbc1d9	19.047	28.5883	0.585862	5e-05	0.00106051	+	28.5883	22.5853	-0.34004	0.0026	0.0302434	-	Complete
Tbr1	11.7765	32.5678	1.46753	5e-05	0.00106051	+	32.5678	23.4557	-0.473507	5e-05	0.00106051	-	Partial
Tcap	0.796136	4.969	2.64187	5e-05	0.00106051	+	4.969	1.86889	-1.41077	5e-05	0.00106051	-	Partial
Tdo2	2.97674	0.836507	-1.83129	5e-05	0.00106051	-	0.836507	3.91748	2.22748	5e-05	0.00106051	+	Complete
Tekt2	0.865318	1.94332	1.16722	0.00035	0.00578907	+	1.94332	0.850133	-1.19276	0.00025	0.00433845	-	Complete
Tgfa	8.44299	6.02263	-0.487359	0.00145	0.0189102	-	6.02263	8.09016	0.425775	0.00375	0.0404171	+	Complete
Tgfb2	16.6278	4.77403	-1.80032	5e-05	0.00106051	-	4.77403	9.93644	1.05752	5e-05	0.00106051	+	Partial
Tgm3	0.208982	0.823844	1.979	5e-05	0.00106051	+	0.823844	0.299725	-1.45873	5e-05	0.00106051	-	Complete
Thbs4	4.75404	1.64394	-1.532	5e-05	0.00106051	-	1.64394	4.38979	1.41699	5e-05	0.00106051	+	Complete
Thrsp	29.6202	16.9424	-0.805944	5e-05	0.00106051	-	16.9424	25.8527	0.60968	0.0003	0.00506137	+	Complete
Thsd4	10.362	3.45277	-1.58548	5e-05	0.00106051	-	3.45277	5.31503	0.622325	5e-05	0.00106051	+	Partial
Tle1	16.8878	9.99356	-0.756911	5e-05	0.00106051	-	9.99356	15.9144	0.671258	5e-05	0.00106051	+	Complete
Tle2	10.8786	14.7602	0.440213	0.00275	0.0316443	+	14.7602	10.2945	-0.519835	0.0005	0.00782446	-	Complete
Tle6	0.77297	1.70713	1.14308	0.0004	0.00647333	+	1.70713	0.648816	-1.39569	5e-05	0.00106051	-	Complete
Tmem130	71.9491	104.125	0.533263	5e-05	0.00106051	+	104.125	78.1762	-0.413509	5e-05	0.00106051	-	Complete
Tmem132d	4.48704	6.82439	0.604937	0.0003	0.00506137	+	6.82439	4.87001	-0.486776	0.00185	0.0230235	-	Complete
Tmem132e	3.26557	7.73382	1.24385	5e-05	0.00106051	+	7.73382	5.60241	-0.465133	0.0028	0.0320647	-	Partial
Tmem145	11.8963	32.1144	1.4327	5e-05	0.00106051	+	32.1144	20.0443	-0.680027	5e-05	0.00106051	-	Partial
Tmem163	3.35939	6.85906	1.02981	5e-05	0.00106051	+	6.85906	4.60775	-0.573948	0.0019	0.0235626	-	Complete
Tmem181a	18.3947	27.2003	0.564328	0.0001	0.00196849	+	27.2003	19.8639	-0.453472	0.00055	0.0084815	-	Complete
Tmem181b-ps	32.7182	46.7379	0.514499	5e-05	0.00106051	+	46.7379	33.9545	-0.460989	5e-05	0.00106051	-	Complete
Tmem181c-ps	13.2273	25.8123	0.964542	5e-05	0.00106051	+	25.8123	18.439	-0.485294	5e-05	0.00106051	-	Partial
Tmem200a	11.9142	6.10907	-0.963655	5e-05	0.00106051	-	6.10907	8.47681	0.47257	0.00155	0.0199629	+	Partial
Tmem200b	0.81136	2.01471	1.31215	5e-05	0.00106051	+	2.01471	1.02689	-0.972288	0.0032	0.0356635	-	Complete
Tmem65	27.0943	36.9772	0.448644	0.00025	0.00433845	+	36.9772	28.9567	-0.352738	0.0016	0.0204657	-	Complete
Tmem74	11.8921	6.31937	-0.912148	5e-05	0.00106051	-	6.31937	10.492	0.731442	0.00025	0.00433845	+	Complete
Tmem97	9.15309	17.1416	0.905172	5e-05	0.00106051	+	17.1416	11.542	-0.570611	0.00055	0.0084815	-	Complete
Tmprss6	0.263643	0.0389935	-2.75728	5e-05	0.00106051	-	0.0389935	0.242437	2.6363	5e-05	0.00106051	+	Complete
Tmsb4x	989.956	610.134	-0.69824	5e-05	0.00106051	-	610.134	782.659	0.359258	0.00145	0.0189102	+	Partial
Tnfaip8l3	13.5397	9.42547	-0.522563	0.0016	0.0204657	-	9.42547	13.7982	0.54984	0.00025	0.00433845	+	Complete
Tnfrsf11a	0.396446	1.36003	1.77845	5e-05	0.00106051	+	1.36003	0.821475	-0.727354	0.00255	0.0298001	-	Partial
Tnfrsf25	6.58946	3.79436	-0.796304	0.0005	0.00782446	-	3.79436	9.7772	1.36557	5e-05	0.00106051	+	Partial
Tnnt2	0.745241	11.2305	3.91356	5e-05	0.00106051	+	11.2305	7.17064	-0.647243	0.00205	0.0250221	-	Partial
Tox	4.70108	9.95549	1.0825	5e-05	0.00106051	+	9.95549	5.81459	-0.775817	5e-05	0.00106051	-	Complete
Tpbg	3.48369	6.60098	0.922067	5e-05	0.00106051	+	6.60098	4.53856	-0.540447	0.00135	0.0178182	-	Complete
Traip	7.9239	4.47066	-0.825721	5e-05	0.00106051	-	4.47066	6.63306	0.569185	0.0015	0.0194477	+	Complete
Trh	0.870829	3.24702	1.89865	5e-05	0.00106051	+	3.24702	1.02797	-1.65931	5e-05	0.00106051	-	Complete
Trim2	78.4895	46.5455	-0.753858	5e-05	0.00106051	-	46.5455	60.874	0.387185	0.00035	0.00578907	+	Partial
Trim66	2.97162	8.67697	1.54594	5e-05	0.00106051	+	8.67697	5.73454	-0.597513	5e-05	0.00106051	-	Partial
Trpc3	2.09811	3.95541	0.914735	5e-05	0.00106051	+	3.95541	2.22367	-0.830885	5e-05	0.00106051	-	Complete
Trpc4	21.5756	10.4356	-1.04789	5e-05	0.00106051	-	10.4356	14.2293	0.447342	0.00075	0.0110011	+	Partial
Trpm2	5.53973	7.6231	0.460564	0.00075	0.0110011	+	7.6231	5.6387	-0.435015	0.0007	0.0103861	-	Complete
Tshz2	8.51965	27.0814	1.66844	5e-05	0.00106051	+	27.0814	16.6542	-0.701414	5e-05	0.00106051	-	Partial
Tshz3	2.87533	11.5642	2.00786	5e-05	0.00106051	+	11.5642	6.76245	-0.774043	5e-05	0.00106051	-	Partial
Tspan11	0.159327	0.685806	2.10581	5e-05	0.00106051	+	0.685806	0.358182	-0.937109	0.00445	0.0462504	-	Partial
Tspan13	183.654	99.4883	-0.884388	5e-05	0.00106051	-	99.4883	132.132	0.409378	0.0004	0.00647333	+	Partial
Tspan18	7.17472	3.39842	-1.07806	5e-05	0.00106051	-	3.39842	7.1354	1.07013	5e-05	0.00106051	+	Complete
Ttr	141.45	7.65107	-4.20848	5e-05	0.00106051	-	7.65107	13.2697	0.794403	5e-05	0.00106051	+	Partial
Twist1	1.56667	0.785969	-0.995161	0.0048	0.0491216	-	0.785969	2.11448	1.42776	5e-05	0.00106051	+	Complete
Tyro3	47.9477	60.3298	0.33141	0.00395	0.0421482	+	60.3298	46.3553	-0.380136	0.0008	0.0116324	-	Complete
Ube2e2	82.7197	54.6008	-0.599309	5e-05	0.00106051	-	54.6008	69.4304	0.346647	0.00325	0.0361235	+	Complete
Ube2g2	43.415	27.5642	-0.655397	5e-05	0.00106051	-	27.5642	38.4253	0.479261	0.00015	0.00279231	+	Complete
Uggt2	6.44433	9.11039	0.499484	0.0001	0.00196849	+	9.11039	6.84374	-0.412729	0.0012	0.0162067	-	Complete
Unc13c	2.73874	11.0421	2.01143	5e-05	0.00106051	+	11.0421	7.56187	-0.546197	5e-05	0.00106051	-	Partial
Unc5d	3.76753	9.60516	1.35019	5e-05	0.00106051	+	9.60516	6.13491	-0.646768	5e-05	0.00106051	-	Partial
Upp1	3.09573	1.53944	-1.00788	0.0015	0.0194477	-	1.53944	4.0009	1.37792	5e-05	0.00106051	+	Complete
Usp43	0.308582	1.39079	2.17218	5e-05	0.00106051	+	1.39079	0.838712	-0.729654	0.0046	0.0475139	-	Partial
Ust	18.9783	9.15455	-1.05179	5e-05	0.00106051	-	9.15455	14.0938	0.622497	5e-05	0.00106051	+	Partial
Utrn	4.75487	8.09567	0.767745	5e-05	0.00106051	+	8.09567	6.23804	-0.376058	0.0013	0.0173142	-	Partial
Vat1l	12.6761	19.0707	0.589252	5e-05	0.00106051	+	19.0707	10.6581	-0.839411	5e-05	0.00106051	-	Complete
Vav3	3.78684	2.33896	-0.695131	0.00115	0.0156535	-	2.33896	3.71322	0.666808	0.0013	0.0173142	+	Complete
Vill	0.35821	2.97169	3.0524	5e-05	0.00106051	+	2.97169	1.78423	-0.735979	0.00475	0.0487461	-	Partial
Vip	22.6518	33.3912	0.559841	0.0003	0.00506137	+	33.3912	22.9554	-0.540634	0.0001	0.00196849	-	Complete
Vmn2r84	0.349816	0.949986	1.44131	0.00015	0.00279231	+	0.949986	0.399287	-1.25048	0.0001	0.00196849	-	Complete
Vwa5b2	7.06967	20.0583	1.50448	5e-05	0.00106051	+	20.0583	11.6801	-0.780145	5e-05	0.00106051	-	Partial
Vwc2l	1.90968	8.06014	2.07747	5e-05	0.00106051	+	8.06014	5.08886	-0.663463	0.0001	0.00196849	-	Partial
Wasf1	162.676	95.0094	-0.775858	5e-05	0.00106051	-	95.0094	120.453	0.342322	0.00315	0.0352258	+	Partial
Wbscr17	54.8973	24.6256	-1.15658	5e-05	0.00106051	-	24.6256	38.9086	0.659929	5e-05	0.00106051	+	Partial
Wfikkn2	0.268781	0.829276	1.62542	5e-05	0.00106051	+	0.829276	0.317322	-1.3859	5e-05	0.00106051	-	Complete
Whrn	6.96195	16.8712	1.277	5e-05	0.00106051	+	16.8712	9.54301	-0.822044	5e-05	0.00106051	-	Partial
Wipf3	139.198	39.7342	-1.80869	5e-05	0.00106051	-	39.7342	93.2296	1.2304	5e-05	0.00106051	+	Partial
Wnt10a	1.75731	4.78176	1.44418	5e-05	0.00106051	+	4.78176	2.80753	-0.768243	0.001	0.0139711	-	Complete
Wnt2	5.92563	1.9038	-1.63809	5e-05	0.00106051	-	1.9038	4.45883	1.22778	5e-05	0.00106051	+	Complete
Wnt4	3.52477	6.7046	0.927623	5e-05	0.00106051	+	6.7046	4.84341	-0.469126	0.00355	0.0386905	-	Complete
Wnt6	0.0952199	0.956189	3.32796	5e-05	0.00106051	+	0.956189	0.321459	-1.57266	0.00025	0.00433845	-	Partial
Wscd2	24.6528	12.5223	-0.977252	5e-05	0.00106051	-	12.5223	17.6104	0.491927	5e-05	0.00106051	+	Partial
Xdh	1.46276	2.4145	0.723029	0.0009	0.0128338	+	2.4145	1.47333	-0.712643	0.0004	0.00647333	-	Complete
Ybx1	57.1088	42.2379	-0.435174	0.00035	0.00578907	-	42.2379	56.2315	0.41284	0.00045	0.00715366	+	Complete
Zbtb18	164.68	98.5997	-0.740008	5e-05	0.00106051	-	98.5997	128.378	0.380744	0.0008	0.0116324	+	Partial
Zbtb20	4.52629	1.27847	-1.82391	5e-05	0.00106051	-	1.27847	2.56616	1.00519	0.0001	0.00196849	+	Partial
Zbtb7c	0.727703	1.4349	0.97953	0.00025	0.00433845	+	1.4349	0.638503	-1.16819	5e-05	0.00106051	-	Complete
Zcchc5	1.88988	0.400834	-2.23722	5e-05	0.00106051	-	0.400834	1.32246	1.72215	5e-05	0.00106051	+	Complete
Zdhhc22	7.02095	24.849	1.82345	5e-05	0.00106051	+	24.849	17.2347	-0.527875	0.0041	0.0434229	-	Partial
Zdhhc8	16.2202	24.8934	0.617967	5e-05	0.00106051	+	24.8934	17.9163	-0.474491	5e-05	0.00106051	-	Complete
Zeb2	42.1237	17.9975	-1.22684	5e-05	0.00106051	-	17.9975	30.9212	0.780802	5e-05	0.00106051	+	Partial
Zfhx4	1.70543	0.891026	-0.936597	5e-05	0.00106051	-	0.891026	1.34563	0.594738	0.00085	0.0122454	+	Complete
Zfp189	11.5227	4.7544	-1.27715	5e-05	0.00106051	-	4.7544	7.85123	0.723657	5e-05	0.00106051	+	Partial
Zfp275	4.28834	7.11939	0.731334	5e-05	0.00106051	+	7.11939	5.14336	-0.469043	0.00075	0.0110011	-	Complete
Zfp608	8.86504	5.12627	-0.790218	5e-05	0.00106051	-	5.12627	7.64956	0.577467	5e-05	0.00106051	+	Complete
Zfp804b	0.239134	0.770076	1.68718	5e-05	0.00106051	+	0.770076	0.294853	-1.385	5e-05	0.00106051	-	Complete
Zfp941	5.73775	10.7471	0.905398	5e-05	0.00106051	+	10.7471	6.93066	-0.63289	5e-05	0.00106051	-	Complete
Zfpm1	15.4013	7.79155	-0.983073	5e-05	0.00106051	-	7.79155	13.4358	0.786099	5e-05	0.00106051	+	Complete
Zhx1	23.9779	18.0703	-0.408083	0.0006	0.00913425	-	18.0703	22.7047	0.329369	0.0037	0.0399868	+	Complete
Zhx2	7.71951	5.0496	-0.612339	0.00015	0.00279231	-	5.0496	7.01913	0.475121	0.00205	0.0250221	+	Complete
Zkscan2	5.55209	7.48369	0.430718	0.00405	0.0430081	+	7.48369	5.17239	-0.532918	0.00025	0.00433845	-	Complete
Zmat5	57.0849	26.9512	-1.08276	5e-05	0.00106051	-	26.9512	38.0846	0.498859	0.00205	0.0250221	+	Partial
Zswim5	6.65167	3.94236	-0.754655	5e-05	0.00106051	-	3.94236	5.44147	0.464935	0.00245	0.0288652	+	Complete
