# Supplementary material for: Calorie Restriction Suppresses Age-Dependent Hippocampal Transcriptional Signatures
Source: PLoS One. 2015 Jul 29;10(7):e0133923. doi: 10.1371/journal.pone.0133923 (PMC4519125; doi:10.1371/journal.pone.0133923)
Supplement: S6 Table — (XLS) [file pone.0133923.s006.xls]

## Sheet: CA1-AL-15--CA1-CR-15_Dec2013
	gene_id	gene	locus	sample_1	sample_2	status	value_1	value_2	log2(fold_change)	test_stat	p_value	q_value	significant
1700003M02Rik	1700003M02Rik	1700003M02Rik	chr4:34711331-34730206	CA1-AL-15	CA1-CR-15	OK	0.908205	0.363208	-1.32222	-1.44798	0.00175	0.0450186	yes
1700091H14Rik	1700091H14Rik	1700091H14Rik	chr14:42089749-42095277	CA1-AL-15	CA1-CR-15	OK	0.681135	0.187959	-1.85753	-1.74091	0.00065	0.0209609	yes
2010300C02Rik	2010300C02Rik	2010300C02Rik	chr1:37611675-37719811	CA1-AL-15	CA1-CR-15	OK	61.4957	85.6339	0.477698	1.53735	0.0004	0.0146525	yes
2310002F09Rik	2310002F09Rik	2310002F09Rik	chr7:43745465-43755936	CA1-AL-15	CA1-CR-15	OK	0.348134	1.25687	1.85212	2.20982	5e-05	0.00267643	yes
2310022B05Rik	2310022B05Rik	2310022B05Rik	chr8:124635755-124663369	CA1-AL-15	CA1-CR-15	OK	46.8505	34.3857	-0.446255	-1.50447	0.00035	0.0131544	yes
2610017I09Rik	2610017I09Rik	2610017I09Rik	chr1:42648199-42694825	CA1-AL-15	CA1-CR-15	OK	40.6589	68.2019	0.746241	2.4565	5e-05	0.00267643	yes
4932411E22Rik	4932411E22Rik	4932411E22Rik	chr11:89390222-89418948	CA1-AL-15	CA1-CR-15	OK	1.19541	0.305687	-1.96738	-2.23516	5e-05	0.00267643	yes
4933426M11Rik	4933426M11Rik	4933426M11Rik	chr12:80790531-80880833	CA1-AL-15	CA1-CR-15	OK	12.6675	18.5852	0.553021	1.62779	0.0002	0.0085016	yes
4933427G17Rik	4933427G17Rik	4933427G17Rik	chr7:120982508-121014787	CA1-AL-15	CA1-CR-15	OK	0.322282	1.0416	1.6924	1.85445	0.00015	0.00691217	yes
6330403A02Rik	6330403A02Rik	6330403A02Rik	chr1:180432372-180483504	CA1-AL-15	CA1-CR-15	OK	59.6978	102.715	0.782895	2.37387	5e-05	0.00267643	yes
9330182L06Rik	9330182L06Rik	9330182L06Rik	chr5:9266192-9480717	CA1-AL-15	CA1-CR-15	OK	12.1281	8.58485	-0.498484	-1.33232	0.00085	0.0256907	yes
A330021E22Rik	A330021E22Rik	A330021E22Rik	chr5:5580981-5664232	CA1-AL-15	CA1-CR-15	OK	5.19333	3.35201	-0.631631	-1.33514	0.0014	0.038641	yes
A830009L08Rik	A830009L08Rik	A830009L08Rik	chr13:91368989-91388085	CA1-AL-15	CA1-CR-15	OK	1.02119	0.24715	-2.04678	-2.19706	5e-05	0.00267643	yes
AI414108	AI414108	AI414108	chr9:27352684-27357543	CA1-AL-15	CA1-CR-15	OK	18.9314	11.4638	-0.7237	-2.1241	5e-05	0.00267643	yes
AW551984	AW551984	AW551984	chr9:39587395-39604124	CA1-AL-15	CA1-CR-15	OK	4.36085	2.18872	-0.99452	-1.74412	5e-05	0.00267643	yes
Abi3bp	Abi3bp	Abi3bp	chr16:56477845-56690135	CA1-AL-15	CA1-CR-15	OK	1.90834	0.851958	-1.16347	-1.56889	0.0001	0.00493727	yes
Acot5	Acot5	Acot5	chr12:84069324-84076019	CA1-AL-15	CA1-CR-15	OK	1.05371	2.37755	1.17399	1.65027	0.0007	0.0222128	yes
Actr3	Actr3	Actr3	chr1:125392904-125435727	CA1-AL-15	CA1-CR-15	OK	81.5753	108.077	0.40585	1.28812	0.0014	0.038641	yes
Adamts16	Adamts16	Adamts16	chr13:70727807-70841810	CA1-AL-15	CA1-CR-15	OK	2.29934	1.08092	-1.08897	-1.90098	5e-05	0.00267643	yes
Adra1b	Adra1b	Adra1b	chr11:43774605-43836332	CA1-AL-15	CA1-CR-15	OK	4.61423	2.76059	-0.741114	-1.48952	0.00125	0.0354233	yes
Afap1l1	Afap1l1	Afap1l1	chr18:61730261-61786662	CA1-AL-15	CA1-CR-15	OK	6.11397	4.0222	-0.604126	-1.36375	0.0018	0.0458596	yes
Agmat	Agmat	Agmat	chr4:141746674-141759263	CA1-AL-15	CA1-CR-15	OK	1.3259	0.352364	-1.91184	-2.10377	5e-05	0.00267643	yes
Agxt2l1	Agxt2l1	Agxt2l1	chr3:130617447-130635750	CA1-AL-15	CA1-CR-15	OK	4.30696	7.36321	0.773665	1.53859	0.0002	0.0085016	yes
Aifm3	Aifm3	Aifm3	chr16:17489690-17507482	CA1-AL-15	CA1-CR-15	OK	36.4655	26.8407	-0.442112	-1.42038	0.00125	0.0354233	yes
Aldh1a2	Aldh1a2	Aldh1a2	chr9:71215788-71296243	CA1-AL-15	CA1-CR-15	OK	6.40756	2.88157	-1.15292	-2.05055	5e-05	0.00267643	yes
Amz1	Amz1	Amz1	chr5:140724126-140753312	CA1-AL-15	CA1-CR-15	OK	6.74878	4.03237	-0.743001	-1.59683	0.00055	0.0187637	yes
Ankfn1	Ankfn1	Ankfn1	chr11:89421085-89538555	CA1-AL-15	CA1-CR-15	OK	1.01901	0.226596	-2.16897	-2.29008	5e-05	0.00267643	yes
Ankrd24	Ankrd24	Ankrd24	chr10:81628539-81647612	CA1-AL-15	CA1-CR-15	OK	13.519	8.74261	-0.628851	-1.75071	5e-05	0.00267643	yes
Ankrd34c	Ankrd34c	Ankrd34c	chr9:89728248-89738475	CA1-AL-15	CA1-CR-15	OK	2.56566	1.233	-1.05716	-1.56953	0.0004	0.0146525	yes
Ankrd44	Ankrd44	Ankrd44	chr1:54645339-54926387	CA1-AL-15	CA1-CR-15	OK	3.1416	2.0556	-0.611942	-1.34021	0.00165	0.0430028	yes
Anxa11	Anxa11	Anxa11	chr14:25842154-25886804	CA1-AL-15	CA1-CR-15	OK	16.6167	25.2817	0.605456	1.7755	5e-05	0.00267643	yes
Arhgap10	Arhgap10	Arhgap10	chr8:77250365-77518578	CA1-AL-15	CA1-CR-15	OK	6.68701	4.25831	-0.65108	-1.4216	0.0015	0.0404873	yes
Arhgap12	Arhgap12	Arhgap12	chr18:6024449-6136098	CA1-AL-15	CA1-CR-15	OK	11.7323	24.5761	1.06677	3.0226	5e-05	0.00267643	yes
Arhgap32	Arhgap32	Arhgap32	chr9:32116135-32265511	CA1-AL-15	CA1-CR-15	OK	45.0166	32.6769	-0.462186	-1.39217	0.0004	0.0146525	yes
Arhgap39	Arhgap39	Arhgap39	chr15:76723984-76818170	CA1-AL-15	CA1-CR-15	OK	23.4772	33.1932	0.499625	1.54295	0.0003	0.0116897	yes
Arhgef25	Arhgef25	Arhgef25	chr10:127182520-127190054	CA1-AL-15	CA1-CR-15	OK	72.0722	102.126	0.502829	1.56089	5e-05	0.00267643	yes
Arhgef28	Arhgef28	Arhgef28	chr13:97898594-98206165	CA1-AL-15	CA1-CR-15	OK	8.21631	11.7884	0.520806	1.50246	0.00055	0.0187637	yes
Arl15	Arl15	Arl15	chr13:113794507-114157461	CA1-AL-15	CA1-CR-15	OK	11.9632	20.635	0.786487	2.2768	5e-05	0.00267643	yes
Arl4d	Arl4d	Arl4d	chr11:101665540-101667832	CA1-AL-15	CA1-CR-15	OK	14.0597	8.3867	-0.745395	-1.69944	0.0004	0.0146525	yes
Arpc2	Arpc2	Arpc2	chr1:74236549-74268213	CA1-AL-15	CA1-CR-15	OK	105.645	159.923	0.598156	2.12213	5e-05	0.00267643	yes
Arpc5	Arpc5	Arpc5	chr1:152766541-152775580	CA1-AL-15	CA1-CR-15	OK	49.8247	81.7441	0.714254	2.41897	5e-05	0.00267643	yes
Arpp19	Arpp19	Arpp19	chr9:75037613-75060313	CA1-AL-15	CA1-CR-15	OK	66.8648	46.1323	-0.535472	-1.61184	0.00015	0.00691217	yes
Asic1	Asic1	Asic1	chr15:99670717-99701128	CA1-AL-15	CA1-CR-15	OK	21.2133	14.6405	-0.535005	-1.63259	5e-05	0.00267643	yes
Atp2b1	Atp2b1	Atp2b1	chr10:98915151-99026143	CA1-AL-15	CA1-CR-15	OK	77.7391	120.252	0.629352	1.89721	5e-05	0.00267643	yes
Atp2b4	Atp2b4	Atp2b4	chr1:133702673-133753747	CA1-AL-15	CA1-CR-15	OK	51.947	32.4923	-0.676941	-1.93436	5e-05	0.00267643	yes
B3galt5	B3galt5	B3galt5	chr16:96235800-96319858	CA1-AL-15	CA1-CR-15	OK	9.99795	15.1901	0.60343	1.68575	0.0001	0.00493727	yes
BC030476	BC030476	BC030476	chr15:34453311-34473892	CA1-AL-15	CA1-CR-15	OK	0.591731	1.39515	1.2374	1.57438	0.00045	0.0161128	yes
Bace2	Bace2	Bace2	chr16:97356727-97439012	CA1-AL-15	CA1-CR-15	OK	1.8502	0.818445	-1.17673	-1.70521	0.0001	0.00493727	yes
Baiap3	Baiap3	Baiap3	chr17:25240169-25256364	CA1-AL-15	CA1-CR-15	OK	8.68105	3.51486	-1.3044	-1.60618	0.0017	0.0438743	yes
Barx2	Barx2	Barx2	chr9:31846043-31913285	CA1-AL-15	CA1-CR-15	OK	3.03355	1.56596	-0.953954	-1.43105	0.0015	0.0404873	yes
Bcl11b	Bcl11b	Bcl11b	chr12:107910402-108003414	CA1-AL-15	CA1-CR-15	OK	12.1478	21.4232	0.818477	2.44296	5e-05	0.00267643	yes
Bcl6	Bcl6	Bcl6	chr16:23965051-23988612	CA1-AL-15	CA1-CR-15	OK	10.4158	20.6324	0.986145	2.80682	5e-05	0.00267643	yes
Bcr	Bcr	Bcr	chr10:75060895-75184923	CA1-AL-15	CA1-CR-15	OK	28.5066	38.6116	0.437737	1.4373	0.00075	0.0232881	yes
Bdnf	Bdnf	Bdnf	chr2:109674699-109727043	CA1-AL-15	CA1-CR-15	OK	9.99571	13.8837	0.474008	1.29911	0.00115	0.0329418	yes
Bean1	Bean1	Bean1	chr8:104170512-104219097	CA1-AL-15	CA1-CR-15	OK	7.34011	4.86466	-0.593463	-1.32883	0.0015	0.0404873	yes
Beta-s	Beta-s	Beta-s	chr7:103826522-103827928	CA1-AL-15	CA1-CR-15	OK	5.48831	16.7402	1.60889	2.90083	5e-05	0.00267643	yes
Bhlhe22	Bhlhe22	Bhlhe22	chr3:18054324-18057514	CA1-AL-15	CA1-CR-15	OK	24.6823	35.7005	0.53247	1.66583	0.00015	0.00691217	yes
Btbd3	Btbd3	Btbd3	chr2:138256583-138287422	CA1-AL-15	CA1-CR-15	OK	49.6211	68.7747	0.470926	1.45675	0.0002	0.0085016	yes
Btbd9	Btbd9	Btbd9	chr17:30215523-30576287	CA1-AL-15	CA1-CR-15	OK	16.4528	26.0054	0.660479	2.08396	5e-05	0.00267643	yes
Btg1	Btg1	Btg1	chr10:96617000-96622811	CA1-AL-15	CA1-CR-15	OK	7.59819	11.0951	0.546199	1.52461	0.00055	0.0187637	yes
Btg2	Btg2	Btg2	chr1:134074864-134079155	CA1-AL-15	CA1-CR-15	OK	14.1655	8.15872	-0.795962	-1.97041	5e-05	0.00267643	yes
C130074G19Rik	C130074G19Rik	C130074G19Rik	chr1:184871925-184883036	CA1-AL-15	CA1-CR-15	OK	15.1556	8.67382	-0.805114	-2.06069	5e-05	0.00267643	yes
C1ql2	C1ql2	C1ql2	chr1:120340581-120343174	CA1-AL-15	CA1-CR-15	OK	12.674	23.4084	0.885149	2.27917	5e-05	0.00267643	yes
C1ql3	C1ql3	C1ql3	chr2:12924040-13010864	CA1-AL-15	CA1-CR-15	OK	61.7001	85.0309	0.462715	1.43455	0.00045	0.0161128	yes
C2cd4b	C2cd4b	C2cd4b	chr9:67759436-67760933	CA1-AL-15	CA1-CR-15	OK	2.96381	5.47241	0.88472	1.64535	0.0013	0.0363863	yes
C630043F03Rik	C630043F03Rik	C630043F03Rik	chr4:72201243-72203930	CA1-AL-15	CA1-CR-15	OK	3.96297	7.14282	0.849911	1.84455	5e-05	0.00267643	yes
Cabp7	Cabp7	Cabp7	chr11:4738820-4746778	CA1-AL-15	CA1-CR-15	OK	42.6693	88.1257	1.04637	3.40573	5e-05	0.00267643	yes
Cachd1	Cachd1	Cachd1	chr4:100776678-101003748	CA1-AL-15	CA1-CR-15	OK	4.68797	6.87767	0.552955	1.41052	0.00075	0.0232881	yes
Cacna1h	Cacna1h	Cacna1h	chr17:25370552-25433783	CA1-AL-15	CA1-CR-15	OK	12.7717	17.56	0.459343	1.39805	0.00075	0.0232881	yes
Cacng8	Cacng8	Cacng8	chr7:3394116-3415605	CA1-AL-15	CA1-CR-15	OK	37.64	59.2969	0.65569	2.20098	5e-05	0.00267643	yes
Calb2	Calb2	Calb2	chr8:110142537-110168206	CA1-AL-15	CA1-CR-15	OK	29.3437	49.2951	0.748395	1.61976	0.0001	0.00493727	yes
Calr	Calr	Calr	chr8:84842087-84846931	CA1-AL-15	CA1-CR-15	OK	155.549	213.095	0.454123	1.58208	0.0002	0.0085016	yes
Camk2d	Camk2d	Camk2d	chr3:126596972-126845054	CA1-AL-15	CA1-CR-15	OK	57.4748	37.1608	-0.629148	-1.88598	5e-05	0.00267643	yes
Camk2n1	Camk2n1	Camk2n1	chr4:138455147-138460126	CA1-AL-15	CA1-CR-15	OK	215.535	160.209	-0.427966	-1.34634	0.002	0.0496812	yes
Camk4	Camk4	Camk4	chr18:32939040-33195767	CA1-AL-15	CA1-CR-15	OK	18.7475	13.3198	-0.493128	-1.52222	5e-05	0.00267643	yes
Camkk1	Camkk1	Camkk1	chr11:73019007-73042065	CA1-AL-15	CA1-CR-15	OK	52.2524	71.2152	0.446686	1.47602	0.00055	0.0187637	yes
Camta2	Camta2	Camta2	chr11:70669462-70688105	CA1-AL-15	CA1-CR-15	OK	73.3808	97.0257	0.402964	1.2761	0.00155	0.0408655	yes
Capn11	Capn11	Capn11	chr17:45630203-45659309	CA1-AL-15	CA1-CR-15	OK	0.936477	0.171243	-2.4512	-2.51874	5e-05	0.00267643	yes
Capn6	Capn6	Capn6	chrX:143802236-143827412	CA1-AL-15	CA1-CR-15	OK	1.76365	0.731564	-1.26951	-1.87072	5e-05	0.00267643	yes
Car10	Car10	Car10	chr11:93099289-93601751	CA1-AL-15	CA1-CR-15	OK	47.9651	30.0265	-0.675748	-2.15988	5e-05	0.00267643	yes
Car12	Car12	Car12	chr9:66713685-66766845	CA1-AL-15	CA1-CR-15	OK	8.1456	13.3651	0.714376	1.80196	5e-05	0.00267643	yes
Car8	Car8	Car8	chr4:8141492-8239041	CA1-AL-15	CA1-CR-15	OK	2.27014	1.40377	-0.693476	-1.32074	0.0014	0.038641	yes
Cartpt	Cartpt	Cartpt	chr13:99898482-99900683	CA1-AL-15	CA1-CR-15	OK	12.8586	3.40414	-1.91737	-2.64496	5e-05	0.00267643	yes
Casr	Casr	Casr	chr16:36493695-36562134	CA1-AL-15	CA1-CR-15	OK	0.261766	0.0447055	-2.54975	-1.9439	5e-05	0.00267643	yes
Ccdc108	Ccdc108	Ccdc108	chr1:74902079-74935599	CA1-AL-15	CA1-CR-15	OK	2.29532	1.05207	-1.12546	-2.02212	5e-05	0.00267643	yes
Ccdc85a	Ccdc85a	Ccdc85a	chr11:28385691-28584296	CA1-AL-15	CA1-CR-15	OK	17.4417	23.9869	0.459701	1.39996	0.00065	0.0209609	yes
Cckbr	Cckbr	Cckbr	chr7:105425819-105436338	CA1-AL-15	CA1-CR-15	OK	26.0496	14.1675	-0.878682	-2.47792	5e-05	0.00267643	yes
Ccnd1	Ccnd1	Ccnd1	chr7:144929930-144939925	CA1-AL-15	CA1-CR-15	OK	9.86151	14.4364	0.549832	1.43468	0.00055	0.0187637	yes
Ccng2	Ccng2	Ccng2	chr5:93267572-93276231	CA1-AL-15	CA1-CR-15	OK	21.2191	32.3103	0.606631	1.88521	5e-05	0.00267643	yes
Cd109	Cd109	Cd109	chr9:78615545-78716260	CA1-AL-15	CA1-CR-15	OK	0.25126	0.578036	1.20198	1.47508	0.00065	0.0209609	yes
Cd34	Cd34	Cd34	chr1:194938820-194976959	CA1-AL-15	CA1-CR-15	OK	30.6572	20.0622	-0.61175	-1.77017	5e-05	0.00267643	yes
Cdc40	Cdc40	Cdc40	chr10:40831621-40883143	CA1-AL-15	CA1-CR-15	OK	16.3533	22.3176	0.448596	1.34417	0.00145	0.039745	yes
Cdc42ep3	Cdc42ep3	Cdc42ep3	chr17:79334024-79355091	CA1-AL-15	CA1-CR-15	OK	9.00902	5.08019	-0.826487	-1.78113	5e-05	0.00267643	yes
Cdh1	Cdh1	Cdh1	chr8:106603367-106670246	CA1-AL-15	CA1-CR-15	OK	0.56453	0.180398	-1.64587	-1.66181	0.00025	0.010139	yes
Cdh7	Cdh7	Cdh7	chr1:109983736-110139001	CA1-AL-15	CA1-CR-15	OK	4.97545	2.79179	-0.833637	-1.6892	5e-05	0.00267643	yes
Cdh9	Cdh9	Cdh9	chr15:16778100-16856777	CA1-AL-15	CA1-CR-15	OK	9.58097	17.1566	0.840521	2.20924	5e-05	0.00267643	yes
Cdkn1c	Cdkn1c	Cdkn1c	chr7:143458338-143461050	CA1-AL-15	CA1-CR-15	OK	4.60498	2.17853	-1.07984	-1.71181	0.00015	0.00691217	yes
Cebpd	Cebpd	Cebpd	chr16:15887285-16146833	CA1-AL-15	CA1-CR-15	OK	2.43874	6.34438	1.37934	2.13798	5e-05	0.00267643	yes
Chordc1	Chordc1	Chordc1	chr9:18292266-18314000	CA1-AL-15	CA1-CR-15	OK	30.2226	41.16	0.445615	1.4124	0.0011	0.0320289	yes
Chrdl1	Chrdl1	Chrdl1	chrX:143285673-143394262	CA1-AL-15	CA1-CR-15	OK	3.86566	2.08774	-0.888777	-1.6706	5e-05	0.00267643	yes
Chrna4	Chrna4	Chrna4	chr2:181022310-181039177	CA1-AL-15	CA1-CR-15	OK	14.1885	10.1288	-0.486256	-1.33988	0.0016	0.0419058	yes
Chrna6	Chrna6	Chrna6	chr8:27403211-27413944	CA1-AL-15	CA1-CR-15	OK	0.288936	0.0518952	-2.47708	-1.86755	0.0003	0.0116897	yes
Cit	Cit	Cit	chr5:115845655-116006341	CA1-AL-15	CA1-CR-15	OK	16.0204	10.9057	-0.554834	-1.67292	0.0001	0.00493727	yes
Clcnka	Clcnka	Clcnka	chr4:141384610-141398706	CA1-AL-15	CA1-CR-15	OK	0.15841	0.863925	2.44724	2.02013	5e-05	0.00267643	yes
Cldn1	Cldn1	Cldn1	chr16:26356645-26371839	CA1-AL-15	CA1-CR-15	OK	3.90197	2.21509	-0.816834	-1.49666	0.0007	0.0222128	yes
Clec18a	Clec18a	Clec18a	chr8:111069496-111081708	CA1-AL-15	CA1-CR-15	OK	4.23152	2.14121	-0.982749	-1.54475	0.00065	0.0209609	yes
Clec1a	Clec1a	Clec1a	chr6:129426683-129452000	CA1-AL-15	CA1-CR-15	OK	0.463902	1.17472	1.34042	1.64232	0.00015	0.00691217	yes
Clec9a	Clec9a	Clec9a	chr6:129408861-129424764	CA1-AL-15	CA1-CR-15	OK	0.13204	0.459505	1.7991	1.51344	0.0005	0.0175863	yes
Clvs2	Clvs2	Clvs2	chr10:33512333-33624600	CA1-AL-15	CA1-CR-15	OK	16.2961	23.2112	0.510292	1.49856	0.00065	0.0209609	yes
Cnih2	Cnih2	Cnih2	chr19:5088537-5098418	CA1-AL-15	CA1-CR-15	OK	148.002	253.351	0.77552	2.34642	5e-05	0.00267643	yes
Cntn4	Cntn4	Cntn4	chr6:105677744-106699305	CA1-AL-15	CA1-CR-15	OK	12.1489	8.04904	-0.593933	-1.52317	5e-05	0.00267643	yes
Cntn5	Cntn5	Cntn5	chr9:9660890-10904775	CA1-AL-15	CA1-CR-15	OK	3.69336	2.41156	-0.614966	-1.19776	0.002	0.0496813	yes
Cntn6	Cntn6	Cntn6	chr6:104493043-104863405	CA1-AL-15	CA1-CR-15	OK	6.65917	4.21994	-0.65812	-1.45829	0.0005	0.0175863	yes
Cntnap5c	Cntnap5c	Cntnap5c	chr17:57769569-58410342	CA1-AL-15	CA1-CR-15	OK	2.11605	4.23183	0.99991	1.95931	5e-05	0.00267643	yes
Cobl	Cobl	Cobl	chr11:12236675-12464960	CA1-AL-15	CA1-CR-15	OK	18.2657	11.3963	-0.680571	-1.92834	5e-05	0.00267643	yes
Coch	Coch	Coch	chr12:51593340-51605773	CA1-AL-15	CA1-CR-15	OK	12.4592	3.903	-1.67456	-3.27207	5e-05	0.00267643	yes
Col1a2	Col1a2	Col1a2	chr6:4505696-4541543	CA1-AL-15	CA1-CR-15	OK	2.89521	1.44673	-1.00088	-1.7584	5e-05	0.00267643	yes
Col23a1	Col23a1	Col23a1	chr11:51289919-51583925	CA1-AL-15	CA1-CR-15	OK	8.86385	5.28059	-0.747234	-1.94027	5e-05	0.00267643	yes
Col24a1	Col24a1	Col24a1	chr3:145292471-145552005	CA1-AL-15	CA1-CR-15	OK	1.28429	0.510408	-1.33125	-1.96196	5e-05	0.00267643	yes
Col25a1	Col25a1	Col25a1	chr3:130180844-130599883	CA1-AL-15	CA1-CR-15	OK	11.6029	16.1054	0.473058	1.38107	0.00055	0.0187637	yes
Col26a1	Col26a1	Col26a1	chr5:136741763-136883107	CA1-AL-15	CA1-CR-15	OK	2.25917	1.07514	-1.07126	-1.62508	0.0006	0.0200395	yes
Col5a1	Col5a1	Col5a1	chr2:27886424-28039510	CA1-AL-15	CA1-CR-15	OK	7.64132	4.38847	-0.800105	-2.12092	5e-05	0.00267643	yes
Col6a1	Col6a1	Col6a1	chr10:76708791-76726044	CA1-AL-15	CA1-CR-15	OK	24.8656	15.5543	-0.676834	-1.86611	5e-05	0.00267643	yes
Col6a2	Col6a2	Col6a2	chr10:76595755-76623404	CA1-AL-15	CA1-CR-15	OK	10.508	6.6826	-0.653003	-1.67188	0.00015	0.00691217	yes
Coro6	Coro6	Coro6	chr11:77463912-77469501	CA1-AL-15	CA1-CR-15	OK	27.7934	16.8391	-0.722924	-1.66529	5e-05	0.00267643	yes
Cotl1	Cotl1	Cotl1	chr8:119809213-119840579	CA1-AL-15	CA1-CR-15	OK	34.2373	47.6422	0.476671	1.54239	0.001	0.0294954	yes
Cpne5	Cpne5	Cpne5	chr17:29156520-29237790	CA1-AL-15	CA1-CR-15	OK	16.0761	9.66825	-0.733587	-2.1172	5e-05	0.00267643	yes
Cpne9	Cpne9	Cpne9	chr6:113282306-113305571	CA1-AL-15	CA1-CR-15	OK	13.7473	6.95075	-0.983911	-2.41171	5e-05	0.00267643	yes
Cpxm2	Cpxm2	Cpxm2	chr7:132042809-132154741	CA1-AL-15	CA1-CR-15	OK	1.35597	0.685631	-0.983824	-1.38211	0.0017	0.0438743	yes
Crabp2	Crabp2	Crabp2	chr3:87948692-87953372	CA1-AL-15	CA1-CR-15	OK	3.82598	1.54284	-1.31024	-1.76119	0.0007	0.0222128	yes
Crh	Crh	Crh	chr3:19693400-19695396	CA1-AL-15	CA1-CR-15	OK	4.13715	2.18336	-0.922087	-1.5096	0.00185	0.046908	yes
Crhr1	Crhr1	Crhr1	chr11:104132881-104175518	CA1-AL-15	CA1-CR-15	OK	14.5904	8.81298	-0.727322	-1.9269	5e-05	0.00267643	yes
Crim1	Crim1	Crim1	chr17:78200247-78376592	CA1-AL-15	CA1-CR-15	OK	18.9403	26.0813	0.461558	1.48731	0.0005	0.0175863	yes
Crlf1	Crlf1	Crlf1	chr8:70493155-70504081	CA1-AL-15	CA1-CR-15	OK	3.06051	10.0007	1.70826	3.16926	5e-05	0.00267643	yes
Crocc	Crocc	Crocc	chr4:141016636-141060545	CA1-AL-15	CA1-CR-15	OK	10.8755	6.90183	-0.656034	-1.85634	5e-05	0.00267643	yes
Csf2rb2	Csf2rb2	Csf2rb2	chr15:78282509-78305603	CA1-AL-15	CA1-CR-15	OK	0.516632	1.24562	1.26966	1.71496	0.0002	0.0085016	yes
Ctdsp2	Ctdsp2	Ctdsp2	chr10:126978716-126999975	CA1-AL-15	CA1-CR-15	OK	32.8626	44.6228	0.441334	1.39474	0.00095	0.028336	yes
Cttnbp2	Cttnbp2	Cttnbp2	chr6:18366476-18514825	CA1-AL-15	CA1-CR-15	OK	31.5347	43.0014	0.447443	1.43542	0.00055	0.0187637	yes
Ctxn3	Ctxn3	Ctxn3	chr18:57468485-57478134	CA1-AL-15	CA1-CR-15	OK	4.38589	1.81238	-1.27499	-1.84515	0.0004	0.0146525	yes
Cux1	Cux1	Cux1	chr5:136248134-136567431	CA1-AL-15	CA1-CR-15	OK	24.5653	17.4046	-0.497156	-1.38887	0.00075	0.0232881	yes
Cux2	Cux2	Cux2	chr5:121860215-122047825	CA1-AL-15	CA1-CR-15	OK	21.5724	12.0455	-0.840688	-2.53793	5e-05	0.00267643	yes
Cybrd1	Cybrd1	Cybrd1	chr2:71118053-71142926	CA1-AL-15	CA1-CR-15	OK	0.852936	1.61383	0.919979	1.47617	0.00105	0.0307987	yes
Cyp7b1	Cyp7b1	Cyp7b1	chr3:18071949-18243338	CA1-AL-15	CA1-CR-15	OK	7.8117	12.6719	0.69793	1.70778	0.0002	0.0085016	yes
Cyr61	Cyr61	Cyr61	chr3:145646970-145649985	CA1-AL-15	CA1-CR-15	OK	6.51624	3.01521	-1.11178	-2.02909	5e-05	0.00267643	yes
Cys1	Cys1	Cys1	chr12:24665837-24681795	CA1-AL-15	CA1-CR-15	OK	4.54297	7.86251	0.791352	1.50112	0.0002	0.0085016	yes
Cyth4	Cyth4	Cyth4	chr15:78597046-78622019	CA1-AL-15	CA1-CR-15	OK	4.84979	7.71783	0.670274	1.50391	0.00065	0.0209609	yes
D3Bwg0562e	D3Bwg0562e	D3Bwg0562e	chr3:117319145-117360876	CA1-AL-15	CA1-CR-15	OK	49.6607	66.807	0.427894	1.39923	0.0013	0.0363863	yes
Dact2	Dact2	Dact2	chr17:14195229-14203831	CA1-AL-15	CA1-CR-15	OK	25.6847	15.1048	-0.765902	-2.29675	5e-05	0.00267643	yes
Dcakd	Dcakd	Dcakd	chr11:102994055-103017147	CA1-AL-15	CA1-CR-15	OK	20.2216	29.1056	0.525405	1.55311	0.0009	0.0269458	yes
Dcx	Dcx	Dcx	chrX:143855841-143933219	CA1-AL-15	CA1-CR-15	OK	8.03859	4.59194	-0.807838	-2.18346	5e-05	0.00267643	yes
Ddit4l	Ddit4l	Ddit4l	chr3:137623671-137628332	CA1-AL-15	CA1-CR-15	OK	9.4523	5.43318	-0.798867	-1.80985	0.00015	0.00691217	yes
Ddn	Ddn	Ddn	chr15:98803781-98807925	CA1-AL-15	CA1-CR-15	OK	326.472	555.046	0.765647	2.1446	5e-05	0.00267643	yes
Dennd6b	Dennd6b	Dennd6b	chr15:89182212-89196474	CA1-AL-15	CA1-CR-15	OK	21.9252	15.274	-0.52151	-1.63466	0.00015	0.00691217	yes
Depdc7	Depdc7	Depdc7	chr2:104721786-104742801	CA1-AL-15	CA1-CR-15	OK	1.05117	2.26994	1.11065	1.57418	0.0007	0.0222128	yes
Dgkg	Dgkg	Dgkg	chr16:22466568-22657231	CA1-AL-15	CA1-CR-15	OK	34.1724	50.3977	0.560524	1.79047	5e-05	0.00267643	yes
Dgkz	Dgkz	Dgkz	chr2:91932821-91963563	CA1-AL-15	CA1-CR-15	OK	119.878	171.147	0.513663	1.54056	0.00025	0.010139	yes
Dhx33	Dhx33	Dhx33	chr11:70984090-71004432	CA1-AL-15	CA1-CR-15	OK	12.1662	17.0928	0.490511	1.4811	0.0006	0.0200395	yes
Diap3	Diap3	Diap3	chr14:86656322-87141114	CA1-AL-15	CA1-CR-15	OK	0.235165	0.550143	1.22613	1.37376	0.0017	0.0438744	yes
Dio2	Dio2	Dio2	chr12:90724551-90738438	CA1-AL-15	CA1-CR-15	OK	11.123	15.7377	0.500685	1.50335	0.00015	0.00691217	yes
Dkkl1	Dkkl1	Dkkl1	chr7:45207524-45211883	CA1-AL-15	CA1-CR-15	OK	15.7125	7.28331	-1.10924	-2.28217	5e-05	0.00267643	yes
Dlk2	Dlk2	Dlk2	chr17:46297420-46328023	CA1-AL-15	CA1-CR-15	OK	31.0218	20.7825	-0.577916	-1.51215	0.00155	0.0408655	yes
Dnahc9	Dnahc9	Dnahc9	chr11:65831323-66168551	CA1-AL-15	CA1-CR-15	OK	0.700947	1.457	1.05563	2.10738	5e-05	0.00267643	yes
Dnaja4	Dnaja4	Dnaja4	chr9:54699558-54716317	CA1-AL-15	CA1-CR-15	OK	23.6461	32.9951	0.480646	1.53115	0.00055	0.0187637	yes
Doc2b	Doc2b	Doc2b	chr11:75769089-75796057	CA1-AL-15	CA1-CR-15	OK	14.7235	31.3418	1.08997	3.01547	5e-05	0.00267643	yes
Dock10	Dock10	Dock10	chr1:80501072-80758553	CA1-AL-15	CA1-CR-15	OK	7.93487	14.4692	0.866704	2.46589	5e-05	0.00267643	yes
Dock4	Dock4	Dock4	chr12:40446052-40846488	CA1-AL-15	CA1-CR-15	OK	25.449	36.5526	0.522363	1.66944	5e-05	0.00267643	yes
Dock9	Dock9	Dock9	chr14:121542038-121797734	CA1-AL-15	CA1-CR-15	OK	29.5238	39.9951	0.437943	1.36891	0.0007	0.0222128	yes
Dok3	Dok3	Dok3	chr13:55523234-55528538	CA1-AL-15	CA1-CR-15	OK	4.14734	7.15834	0.787437	1.54945	0.00155	0.0408655	yes
Dpp10	Dpp10	Dpp10	chr1:123332137-124045559	CA1-AL-15	CA1-CR-15	OK	50.2231	30.0501	-0.740983	-2.23764	5e-05	0.00267643	yes
Dpp4	Dpp4	Dpp4	chr2:62330072-62412231	CA1-AL-15	CA1-CR-15	OK	1.23739	0.571245	-1.11512	-1.50122	0.0003	0.0116897	yes
Drd5	Drd5	Drd5	chr5:38319508-38322310	CA1-AL-15	CA1-CR-15	OK	1.22879	5.19633	2.08026	3.45716	5e-05	0.00267643	yes
Dsp	Dsp	Dsp	chr13:38151293-38198577	CA1-AL-15	CA1-CR-15	OK	0.620771	5.24256	3.07814	4.9037	5e-05	0.00267643	yes
Dusp1	Dusp1	Dusp1	chr17:26505590-26508472	CA1-AL-15	CA1-CR-15	OK	29.3381	19.1848	-0.612809	-1.75151	0.00015	0.00691217	yes
Dusp26	Dusp26	Dusp26	chr8:31089661-31097047	CA1-AL-15	CA1-CR-15	OK	49.5413	34.8687	-0.506699	-1.63474	0.00045	0.0161128	yes
Dusp4	Dusp4	Dusp4	chr8:34807609-34819894	CA1-AL-15	CA1-CR-15	OK	7.19074	10.8617	0.595031	1.4685	0.00155	0.0408655	yes
E030019B06Rik	E030019B06Rik	E030019B06Rik	chr7:139600950-139616329	CA1-AL-15	CA1-CR-15	OK	4.14938	2.14161	-0.954199	-1.4755	0.0013	0.0363863	yes
E330013P04Rik	E330013P04Rik	E330013P04Rik	chr19:60144674-60162591	CA1-AL-15	CA1-CR-15	OK	0.402618	1.01403	1.33262	1.55848	0.0009	0.0269458	yes
Ecel1	Ecel1	Ecel1	chr1:87147654-87155027	CA1-AL-15	CA1-CR-15	OK	8.00863	4.28881	-0.900979	-1.91935	5e-05	0.00267643	yes
Edn3	Edn3	Edn3	chr2:174760772-174784042	CA1-AL-15	CA1-CR-15	OK	2.69822	1.42817	-0.917836	-1.49692	0.0006	0.0200395	yes
Efna5	Efna5	Efna5	chr17:62602956-62881317	CA1-AL-15	CA1-CR-15	OK	5.85305	2.4427	-1.26071	-2.69726	5e-05	0.00267643	yes
Egr2	Egr2	Egr2	chr10:67537868-67542188	CA1-AL-15	CA1-CR-15	OK	4.91824	2.87034	-0.77692	-1.37991	0.0015	0.0404873	yes
Ehd1	Ehd1	Ehd1	chr19:6276895-6300096	CA1-AL-15	CA1-CR-15	OK	16.4429	27.8862	0.762092	2.28692	5e-05	0.00267643	yes
Elk1	Elk1	Elk1	chrX:20933394-20950608	CA1-AL-15	CA1-CR-15	OK	21.1424	28.7628	0.444068	1.38785	0.001	0.0294954	yes
Elmo1	Elmo1	Elmo1	chr13:20090506-20608353	CA1-AL-15	CA1-CR-15	OK	33.4381	25.046	-0.41691	-1.25141	0.002	0.0496813	yes
Emx2	Emx2	Emx2	chr19:59458689-59465357	CA1-AL-15	CA1-CR-15	OK	5.14508	9.34842	0.86153	2.02278	5e-05	0.00267643	yes
Emx2os	Emx2os	Emx2os	chr19:59425103-59458635	CA1-AL-15	CA1-CR-15	OK	0.688461	1.43418	1.05878	1.64397	0.00015	0.00691217	yes
Epha6	Epha6	Epha6	chr16:59613320-60605531	CA1-AL-15	CA1-CR-15	OK	8.25079	15.1481	0.876536	1.67825	0.0002	0.0085016	yes
Epha7	Epha7	Epha7	chr4:28813144-28967499	CA1-AL-15	CA1-CR-15	OK	17.951	38.7474	1.11004	2.95054	5e-05	0.00267643	yes
Epha8	Epha8	Epha8	chr4:136929418-136956816	CA1-AL-15	CA1-CR-15	OK	2.68701	1.12962	-1.25016	-2.27561	5e-05	0.00267643	yes
Epn2	Epn2	Epn2	chr11:61517248-61579687	CA1-AL-15	CA1-CR-15	OK	35.1624	46.2843	0.396488	1.25691	0.00155	0.0408655	yes
Erdr1	Erdr1	Erdr1	chrY:90785441-90816465	CA1-AL-15	CA1-CR-15	OK	19.8359	11.0106	-0.849219	-2.06682	0.0008	0.0244115	yes
Esyt1	Esyt1	Esyt1	chr10:128510249-128525859	CA1-AL-15	CA1-CR-15	OK	5.68452	3.47389	-0.710485	-1.55246	0.0003	0.0116897	yes
Etnk2	Etnk2	Etnk2	chr1:133363571-133380319	CA1-AL-15	CA1-CR-15	OK	2.41667	1.19875	-1.01149	-1.55182	0.00115	0.0329418	yes
Evpl	Evpl	Evpl	chr11:116220558-116238091	CA1-AL-15	CA1-CR-15	OK	1.91933	0.94717	-1.01891	-1.80076	5e-05	0.00267643	yes
Exoc6b	Exoc6b	Exoc6b	chr6:84618485-85069513	CA1-AL-15	CA1-CR-15	OK	23.7698	34.0511	0.518572	1.6708	0.0001	0.00493727	yes
Exph5	Exph5	Exph5	chr9:53301669-53381158	CA1-AL-15	CA1-CR-15	OK	2.79392	1.20007	-1.21917	-2.52262	5e-05	0.00267643	yes
Fabp7	Fabp7	Fabp7	chr10:57784922-57788450	CA1-AL-15	CA1-CR-15	OK	43.1428	29.1469	-0.565778	-1.645	0.00195	0.0486673	yes
Fam107a	Fam107a	Fam107a	chr14:8296277-8309776	CA1-AL-15	CA1-CR-15	OK	108.155	143.483	0.407775	1.34895	0.00135	0.0375872	yes
Fam107b	Fam107b	Fam107b	chr2:3713457-3782134	CA1-AL-15	CA1-CR-15	OK	3.98719	6.32218	0.665052	1.47986	0.00075	0.0232881	yes
Fam108c	Fam108c	Fam108c	chr7:84109355-84151893	CA1-AL-15	CA1-CR-15	OK	17.528	24.4067	0.477616	1.43894	0.00145	0.039745	yes
Fam188a	Fam188a	Fam188a	chr2:12347263-12419460	CA1-AL-15	CA1-CR-15	OK	18.8352	26.9418	0.516412	1.54987	0.0004	0.0146525	yes
Fam198b	Fam198b	Fam198b	chr3:79885929-79946278	CA1-AL-15	CA1-CR-15	OK	1.09329	1.85715	0.764419	1.36035	0.001	0.0294954	yes
Fam211a	Fam211a	Fam211a	chr11:62604883-62648523	CA1-AL-15	CA1-CR-15	OK	8.93605	5.33392	-0.744441	-1.64516	0.0006	0.0200395	yes
Fam212a	Fam212a	Fam212a	chr9:107984223-107985916	CA1-AL-15	CA1-CR-15	OK	2.06514	4.43199	1.10172	1.70627	0.00075	0.0232881	yes
Fam5c	Fam5c	Fam5c	chr1:146495665-146902472	CA1-AL-15	CA1-CR-15	OK	15.9613	11.2093	-0.509889	-1.2912	0.00155	0.0408655	yes
Fam83h	Fam83h	Fam83h	chr15:76001091-76014336	CA1-AL-15	CA1-CR-15	OK	1.60315	0.823914	-0.960342	-1.50391	0.00075	0.0232881	yes
Fam84a	Fam84a	Fam84a	chr12:14147597-14152038	CA1-AL-15	CA1-CR-15	OK	25.3245	37.3324	0.559894	1.78919	5e-05	0.00267643	yes
Fam84b	Fam84b	Fam84b	chr15:60818995-60831400	CA1-AL-15	CA1-CR-15	OK	1.50963	3.7242	1.30274	2.38692	5e-05	0.00267643	yes
Fat4	Fat4	Fat4	chr3:38886939-39011983	CA1-AL-15	CA1-CR-15	OK	2.79689	3.95812	0.500995	1.35671	0.00115	0.0329418	yes
Fgf10	Fgf10	Fgf10	chr13:118714698-118792573	CA1-AL-15	CA1-CR-15	OK	2.63854	5.65253	1.09916	2.45132	5e-05	0.00267643	yes
Fgf12	Fgf12	Fgf12	chr16:28158583-28753243	CA1-AL-15	CA1-CR-15	OK	48.8954	36.8886	-0.406523	-1.26817	0.00195	0.0486673	yes
Fkbp5	Fkbp5	Fkbp5	chr17:28399094-28486112	CA1-AL-15	CA1-CR-15	OK	13.8183	20.1865	0.546807	1.62108	0.00045	0.0161128	yes
Fmod	Fmod	Fmod	chr1:134037514-134048277	CA1-AL-15	CA1-CR-15	OK	8.62201	3.27202	-1.39784	-2.55003	5e-05	0.00267643	yes
Fnbp1l	Fnbp1l	Fnbp1l	chr3:122538718-122619667	CA1-AL-15	CA1-CR-15	OK	32.0299	21.4965	-0.575319	-1.68081	5e-05	0.00267643	yes
Fos	Fos	Fos	chr12:85473900-85477270	CA1-AL-15	CA1-CR-15	OK	25.9334	12.9918	-0.997207	-2.50746	5e-05	0.00267643	yes
Foxn2	Foxn2	Foxn2	chr17:88440711-88490533	CA1-AL-15	CA1-CR-15	OK	3.99393	5.85731	0.552431	1.35839	0.00135	0.0375872	yes
Foxp2	Foxp2	Foxp2	chr6:14901348-15441977	CA1-AL-15	CA1-CR-15	OK	1.57086	0.710293	-1.14507	-1.73575	5e-05	0.00267643	yes
Frmd3	Frmd3	Frmd3	chr4:74013602-74202214	CA1-AL-15	CA1-CR-15	OK	3.90418	2.09326	-0.899268	-1.38196	0.001	0.0294954	yes
Frmd4b	Frmd4b	Frmd4b	chr6:97286866-97617657	CA1-AL-15	CA1-CR-15	OK	3.99994	6.04722	0.596295	1.45503	0.00045	0.0161128	yes
Fstl4	Fstl4	Fstl4	chr11:52764705-53187347	CA1-AL-15	CA1-CR-15	OK	4.94196	2.66425	-0.891357	-1.67911	0.0001	0.00493727	yes
Fut9	Fut9	Fut9	chr4:25609332-25800003	CA1-AL-15	CA1-CR-15	OK	17.759	12.8974	-0.461474	-1.40159	0.0005	0.0175863	yes
Fxyd7	Fxyd7	Fxyd7	chr7:31042514-31051454	CA1-AL-15	CA1-CR-15	OK	124.439	79.5467	-0.645559	-2.39439	5e-05	0.00267643	yes
Gabra3	Gabra3	Gabra3	chrX:72432675-72656246	CA1-AL-15	CA1-CR-15	OK	48.8966	32.925	-0.570549	-1.6647	5e-05	0.00267643	yes
Gabra5	Gabra5	Gabra5	chr7:57387271-57510009	CA1-AL-15	CA1-CR-15	OK	41.4846	67.7092	0.706776	2.1207	5e-05	0.00267643	yes
Gabrq	Gabrq	Gabrq	chrX:72825435-72838544	CA1-AL-15	CA1-CR-15	OK	0.609779	0.122105	-2.32017	-1.93212	0.0002	0.0085016	yes
Gal	Gal	Gal	chr19:3409916-3414457	CA1-AL-15	CA1-CR-15	OK	0.496626	2.68548	2.43495	2.37801	0.00035	0.0131544	yes
Garnl3	Garnl3	Garnl3	chr2:32986365-33087204	CA1-AL-15	CA1-CR-15	OK	25.1987	18.396	-0.45396	-1.34577	0.0017	0.0438743	yes
Gbp9	Gbp9	Gbp9	chr5:105078393-105110292	CA1-AL-15	CA1-CR-15	OK	2.26727	1.12489	-1.01117	-1.61991	0.0002	0.0085016	yes
Gcnt4	Gcnt4	Gcnt4	chr13:96924688-96950914	CA1-AL-15	CA1-CR-15	OK	3.69967	2.09867	-0.817925	-1.65755	0.00025	0.010139	yes
Gfap	Gfap	Gfap	chr11:102887335-102897200	CA1-AL-15	CA1-CR-15	OK	81.81	125.269	0.614683	1.88955	5e-05	0.00267643	yes
Gfod1	Gfod1	Gfod1	chr13:43195518-43304172	CA1-AL-15	CA1-CR-15	OK	25.5431	35.7239	0.483956	1.6098	0.00025	0.010139	yes
Gfra1	Gfra1	Gfra1	chr19:58236691-58454466	CA1-AL-15	CA1-CR-15	OK	10.8011	16.9517	0.650251	1.78891	5e-05	0.00267643	yes
Ghsr	Ghsr	Ghsr	chr3:27371350-27378010	CA1-AL-15	CA1-CR-15	OK	0.141005	0.55313	1.97187	2.07555	5e-05	0.00267643	yes
Git1	Git1	Git1	chr11:77493411-77507774	CA1-AL-15	CA1-CR-15	OK	107.841	158.942	0.559601	1.8073	5e-05	0.00267643	yes
Gldc	Gldc	Gldc	chr19:30098440-30175441	CA1-AL-15	CA1-CR-15	OK	11.3627	16.798	0.563984	1.63779	0.0001	0.00493727	yes
Gm11549	Gm11549	Gm11549	chr3:36515056-36521445	CA1-AL-15	CA1-CR-15	OK	14.2373	5.22897	-1.44507	-3.26329	5e-05	0.00267643	yes
Gm129	Gm129	Gm129	chr3:95871521-95891930	CA1-AL-15	CA1-CR-15	OK	14.4939	9.23961	-0.649541	-1.49675	0.0019	0.0478704	yes
Gm16551	Gm16551	Gm16551	chr9:74848436-74852872	CA1-AL-15	CA1-CR-15	OK	0.104949	0.773266	2.88127	2.5295	5e-05	0.00267643	yes
Gm19522	Gm19522	Gm19522	chr16:42884369-42912070	CA1-AL-15	CA1-CR-15	OK	0.620417	1.58631	1.35436	1.8329	5e-05	0.00267643	yes
Gm2115	Gm2115	Gm2115	chr7:84528953-84578339	CA1-AL-15	CA1-CR-15	OK	7.9458	28.8618	1.8609	4.47071	5e-05	0.00267643	yes
Gm765	Gm765	Gm765	chr6:98238013-98342754	CA1-AL-15	CA1-CR-15	OK	2.24918	0.151687	-3.89023	-2.99779	0.0001	0.00493727	yes
Gnb4	Gnb4	Gnb4	chr3:32583527-32616535	CA1-AL-15	CA1-CR-15	OK	12.6454	7.0172	-0.849647	-2.0076	5e-05	0.00267643	yes
Gng4	Gng4	Gng4	chr13:13784538-13827895	CA1-AL-15	CA1-CR-15	OK	31.039	19.98	-0.635529	-1.91338	5e-05	0.00267643	yes
Gng7	Gng7	Gng7	chr10:80948623-81014925	CA1-AL-15	CA1-CR-15	OK	39.9348	65.0489	0.703877	2.09415	5e-05	0.00267643	yes
Golm1	Golm1	Golm1	chr13:59634995-59675784	CA1-AL-15	CA1-CR-15	OK	13.0167	25.4959	0.969902	2.63005	5e-05	0.00267643	yes
Gpc4	Gpc4	Gpc4	chrX:52053017-52164923	CA1-AL-15	CA1-CR-15	OK	9.23764	15.5972	0.755693	1.94141	5e-05	0.00267643	yes
Gpd1	Gpd1	Gpd1	chr15:99717592-99725007	CA1-AL-15	CA1-CR-15	OK	35.2886	51.2065	0.537126	1.761	0.0001	0.00493727	yes
Gpr116	Gpr116	Gpr116	chr17:43389465-43459557	CA1-AL-15	CA1-CR-15	OK	4.87319	3.49668	-0.47888	-1.26282	0.0019	0.0478704	yes
Gpr142	Gpr142	Gpr142	chr11:114798923-114806745	CA1-AL-15	CA1-CR-15	OK	0.386008	1.44722	1.90659	1.89404	0.0006	0.0200395	yes
Gpr153	Gpr153	Gpr153	chr4:152274361-152285337	CA1-AL-15	CA1-CR-15	OK	5.70648	3.53856	-0.689439	-1.60116	0.00025	0.010139	yes
Gpr161	Gpr161	Gpr161	chr1:165295765-165321851	CA1-AL-15	CA1-CR-15	OK	6.02722	11.9849	0.991653	2.20892	5e-05	0.00267643	yes
Gpr63	Gpr63	Gpr63	chr4:24973418-25009233	CA1-AL-15	CA1-CR-15	OK	2.19435	4.21649	0.94225	1.69171	0.0002	0.0085016	yes
Gpr88	Gpr88	Gpr88	chr3:116249653-116253484	CA1-AL-15	CA1-CR-15	OK	16.7389	7.81233	-1.09938	-2.91463	5e-05	0.00267643	yes
Gramd3	Gramd3	Gramd3	chr18:56432131-56503792	CA1-AL-15	CA1-CR-15	OK	5.20089	8.47203	0.703948	1.59206	0.0004	0.0146525	yes
Grb10	Grb10	Grb10	chr11:11930498-12037420	CA1-AL-15	CA1-CR-15	OK	16.438	11.5248	-0.512295	-1.46803	0.0002	0.0085016	yes
Grem1	Grem1	Grem1	chr2:113748674-113758648	CA1-AL-15	CA1-CR-15	OK	0.944448	2.76393	1.54918	2.07199	5e-05	0.00267643	yes
Gria1	Gria1	Gria1	chr11:57011617-57330244	CA1-AL-15	CA1-CR-15	OK	87.1335	145.571	0.740429	2.17561	5e-05	0.00267643	yes
Grin2a	Grin2a	Grin2a	chr16:9577709-9992533	CA1-AL-15	CA1-CR-15	OK	8.98917	14.7752	0.716915	2.00595	5e-05	0.00267643	yes
Grin3a	Grin3a	Grin3a	chr4:49661610-49845769	CA1-AL-15	CA1-CR-15	OK	11.5422	8.54326	-0.434064	-1.3044	0.00125	0.0354233	yes
Grm1	Grm1	Grm1	chr10:10686058-11082331	CA1-AL-15	CA1-CR-15	OK	11.205	15.4959	0.467737	1.39451	0.00065	0.0209609	yes
Gse1	Gse1	Gse1	chr8:120488865-120589075	CA1-AL-15	CA1-CR-15	OK	13.6015	20.403	0.585021	1.79423	5e-05	0.00267643	yes
Gucy1a3	Gucy1a3	Gucy1a3	chr3:82092426-82145877	CA1-AL-15	CA1-CR-15	OK	26.7637	11.2333	-1.25249	-3.61264	5e-05	0.00267643	yes
H2-Q10	H2-Q10	H2-Q10	chr17:35470088-35474563	CA1-AL-15	CA1-CR-15	OK	0.0567468	0.399867	2.81691	1.9455	0.00085	0.0256907	yes
Hecw1	Hecw1	Hecw1	chr13:14226437-14523226	CA1-AL-15	CA1-CR-15	OK	13.1413	9.49298	-0.469169	-1.42797	0.00065	0.0209609	yes
Hecw2	Hecw2	Hecw2	chr1:53806873-54195034	CA1-AL-15	CA1-CR-15	OK	6.64141	4.15631	-0.676187	-1.63333	0.0003	0.0116897	yes
Herc6	Herc6	Herc6	chr6:57580991-57665136	CA1-AL-15	CA1-CR-15	OK	3.06783	1.86417	-0.718683	-1.44431	0.0008	0.0244115	yes
Hist1h2bc	Hist1h2bc	Hist1h2bc	chr13:23684198-23692480	CA1-AL-15	CA1-CR-15	OK	18.6961	30.1391	0.688902	1.87459	0.00095	0.028336	yes
Hist1h2be	Hist1h2be	Hist1h2be	chr13:23583669-23622558	CA1-AL-15	CA1-CR-15	OK	0.788464	2.08282	1.40142	1.60681	0.00035	0.0131544	yes
Hist2h3c1	Hist2h3c1	Hist2h3c1	chr3:96246684-96248509	CA1-AL-15	CA1-CR-15	OK	1.79065	4.34975	1.28045	2.21256	5e-05	0.00267643	yes
Hist3h2a	Hist3h2a	Hist3h2a	chr11:58954684-58956674	CA1-AL-15	CA1-CR-15	OK	15.2184	22.2279	0.546551	1.57446	0.00065	0.0209609	yes
Hivep1	Hivep1	Hivep1	chr13:42052020-42185026	CA1-AL-15	CA1-CR-15	OK	14.2074	10.5222	-0.433209	-1.28005	0.00155	0.0408655	yes
Hkdc1	Hkdc1	Hkdc1	chr10:62383136-62422457	CA1-AL-15	CA1-CR-15	OK	3.19178	1.69871	-0.909924	-1.6352	0.0003	0.0116897	yes
Hnrpdl	Hnrpdl	Hnrpdl	chr5:100033578-100039222	CA1-AL-15	CA1-CR-15	OK	69.977	50.6226	-0.467101	-1.59555	0.00015	0.00691217	yes
Hopx	Hopx	Hopx	chr5:77086985-77115123	CA1-AL-15	CA1-CR-15	OK	38.0139	54.1852	0.511371	1.37356	0.0012	0.0342506	yes
Hpca	Hpca	Hpca	chr4:129105529-129121740	CA1-AL-15	CA1-CR-15	OK	266.209	462.063	0.795532	2.35295	5e-05	0.00267643	yes
Hr	Hr	Hr	chr14:70554055-70573542	CA1-AL-15	CA1-CR-15	OK	4.52384	2.63371	-0.780451	-1.76044	5e-05	0.00267643	yes
Hrasls	Hrasls	Hrasls	chr16:29209694-29230530	CA1-AL-15	CA1-CR-15	OK	10.6508	5.92464	-0.846163	-2.05736	5e-05	0.00267643	yes
Hrh1	Hrh1	Hrh1	chr6:114397935-114483296	CA1-AL-15	CA1-CR-15	OK	6.29934	4.13859	-0.606062	-1.31199	0.00135	0.0375872	yes
Hsd11b1	Hsd11b1	Hsd11b1	chr1:193221640-193264045	CA1-AL-15	CA1-CR-15	OK	9.92836	22.534	1.18247	2.45862	5e-05	0.00267643	yes
Hspa1b	Hspa1b	Hspa1b	chr17:34956428-34959238	CA1-AL-15	CA1-CR-15	OK	2.76994	6.01547	1.11882	2.32516	5e-05	0.00267643	yes
Hspa2	Hspa2	Hspa2	chr12:76404175-76406936	CA1-AL-15	CA1-CR-15	OK	27.3607	38.5162	0.493361	1.48088	0.0003	0.0116897	yes
Hspa5	Hspa5	Hspa5	chr2:34772089-34776529	CA1-AL-15	CA1-CR-15	OK	100.913	160.089	0.665765	2.10346	5e-05	0.00267643	yes
Hspb1	Hspb1	Hspb1	chr5:135887918-135889563	CA1-AL-15	CA1-CR-15	OK	6.90723	13.0364	0.916363	1.96458	0.00025	0.010139	yes
Htr1a	Htr1a	Htr1a	chr13:105443692-105448133	CA1-AL-15	CA1-CR-15	OK	10.8698	16.0469	0.56197	1.66869	0.0001	0.00493727	yes
Htr2c	Htr2c	Htr2c	chrX:146962512-147197277	CA1-AL-15	CA1-CR-15	OK	14.2743	8.4001	-0.764939	-1.9966	5e-05	0.00267643	yes
Htr4	Htr4	Htr4	chr18:62324203-62467802	CA1-AL-15	CA1-CR-15	OK	1.43006	3.19584	1.16013	2.14857	5e-05	0.00267643	yes
Htr7	Htr7	Htr7	chr19:35958728-36057360	CA1-AL-15	CA1-CR-15	OK	8.15504	5.02703	-0.697985	-1.64026	0.00025	0.010139	yes
Htra1	Htra1	Htra1	chr7:130936202-130985658	CA1-AL-15	CA1-CR-15	OK	69.2306	95.8725	0.469707	1.65735	0.0004	0.0146525	yes
Igf2	Igf2	Igf2	chr7:142650767-142670356	CA1-AL-15	CA1-CR-15	OK	16.4876	8.29069	-0.991816	-2.33926	5e-05	0.00267643	yes
Igfbp6	Igfbp6	Igfbp6	chr15:102144185-102149512	CA1-AL-15	CA1-CR-15	OK	27.8691	16.3032	-0.773517	-2.1151	5e-05	0.00267643	yes
Igfn1	Igfn1	Igfn1	chr1:135953577-136006342	CA1-AL-15	CA1-CR-15	OK	3.93618	1.74374	-1.17461	-2.43747	5e-05	0.00267643	yes
Igsf9b	Igsf9b	Igsf9b	chr9:27299227-27334763	CA1-AL-15	CA1-CR-15	OK	6.13281	3.99868	-0.617024	-1.3795	0.001	0.0294954	yes
Il16	Il16	Il16	chr7:83643062-83735490	CA1-AL-15	CA1-CR-15	OK	1.8254	5.37612	1.55836	3.10504	5e-05	0.00267643	yes
Il1r1	Il1r1	Il1r1	chr1:40225079-40316177	CA1-AL-15	CA1-CR-15	OK	1.39481	3.45071	1.30683	2.30061	5e-05	0.00267643	yes
Il20rb	Il20rb	Il20rb	chr9:100457718-100486473	CA1-AL-15	CA1-CR-15	OK	0.311658	1.50874	2.27531	2.48178	5e-05	0.00267643	yes
Ip6k2	Ip6k2	Ip6k2	chr9:108795993-108806333	CA1-AL-15	CA1-CR-15	OK	40.1642	54.8814	0.450407	1.48282	0.0008	0.0244115	yes
Ipcef1	Ipcef1	Ipcef1	chr10:6788600-7038209	CA1-AL-15	CA1-CR-15	OK	17.7844	12.8087	-0.473493	-1.28069	0.00115	0.0329418	yes
Ippk	Ippk	Ippk	chr13:49421222-49463060	CA1-AL-15	CA1-CR-15	OK	8.10838	13.4824	0.733589	1.81232	5e-05	0.00267643	yes
Iqgap2	Iqgap2	Iqgap2	chr13:95627176-95891922	CA1-AL-15	CA1-CR-15	OK	8.82975	26.0584	1.56131	4.35769	5e-05	0.00267643	yes
Irs4	Irs4	Irs4	chrX:141710997-141725217	CA1-AL-15	CA1-CR-15	OK	0.644455	0.152005	-2.08397	-1.98993	5e-05	0.00267643	yes
Itga8	Itga8	Itga8	chr2:12106659-12312315	CA1-AL-15	CA1-CR-15	OK	3.32854	5.07093	0.607363	1.38243	0.00105	0.0307987	yes
Itgal	Itgal	Itgal	chr7:127296259-127335137	CA1-AL-15	CA1-CR-15	OK	0.576149	0.192132	-1.58435	-1.56528	0.00025	0.010139	yes
Itpka	Itpka	Itpka	chr2:119742336-119751253	CA1-AL-15	CA1-CR-15	OK	90.8842	120.136	0.402569	1.41379	0.0016	0.0419058	yes
Itpr3	Itpr3	Itpr3	chr17:27057303-27122223	CA1-AL-15	CA1-CR-15	OK	1.3417	0.808445	-0.730844	-1.37455	0.0011	0.0320289	yes
Jhdm1d	Jhdm1d	Jhdm1d	chr6:39118472-39206773	CA1-AL-15	CA1-CR-15	OK	9.53524	13.9012	0.543865	1.64689	5e-05	0.00267643	yes
Jph1	Jph1	Jph1	chr1:16994939-17097889	CA1-AL-15	CA1-CR-15	OK	6.36628	11.1512	0.808671	2.15526	5e-05	0.00267643	yes
Jun	Jun	Jun	chr4:95049035-95052222	CA1-AL-15	CA1-CR-15	OK	30.7253	49.1602	0.678064	2.24745	5e-05	0.00267643	yes
Kbtbd11	Kbtbd11	Kbtbd11	chr8:15011024-15033332	CA1-AL-15	CA1-CR-15	OK	27.0888	36.6234	0.43507	1.41774	0.0009	0.0269458	yes
Kcnab1	Kcnab1	Kcnab1	chr3:65109642-65378219	CA1-AL-15	CA1-CR-15	OK	45.2407	64.2959	0.507104	1.65858	0.0002	0.0085016	yes
Kcnab2	Kcnab2	Kcnab2	chr4:152390739-152477549	CA1-AL-15	CA1-CR-15	OK	140.949	193.327	0.45587	1.392	0.0007	0.0222128	yes
Kcnf1	Kcnf1	Kcnf1	chr12:17172099-17176888	CA1-AL-15	CA1-CR-15	OK	27.3786	19.9354	-0.457719	-1.38133	0.0017	0.0438743	yes
Kcng2	Kcng2	Kcng2	chr18:80294543-80364254	CA1-AL-15	CA1-CR-15	OK	4.91829	7.82502	0.669938	1.54668	0.0005	0.0175863	yes
Kcnh4	Kcnh4	Kcnh4	chr11:100740377-100759778	CA1-AL-15	CA1-CR-15	OK	4.56896	1.80299	-1.34147	-2.64854	5e-05	0.00267643	yes
Kcnh5	Kcnh5	Kcnh5	chr12:74897216-75177332	CA1-AL-15	CA1-CR-15	OK	2.11119	1.1158	-0.919971	-1.50549	0.00085	0.0256907	yes
Kcnj6	Kcnj6	Kcnj6	chr16:94748682-94997696	CA1-AL-15	CA1-CR-15	OK	11.4913	16.9464	0.560434	1.39858	0.0004	0.0146525	yes
Kcns1	Kcns1	Kcns1	chr2:164163618-164171113	CA1-AL-15	CA1-CR-15	OK	7.87443	4.67095	-0.753458	-1.74422	0.0002	0.0085016	yes
Kcnt1	Kcnt1	Kcnt1	chr2:25863853-25918273	CA1-AL-15	CA1-CR-15	OK	29.5189	18.2404	-0.694499	-2.03347	5e-05	0.00267643	yes
Kctd12	Kctd12	Kctd12	chr14:102976580-102982637	CA1-AL-15	CA1-CR-15	OK	26.1107	41.9076	0.68257	2.1604	5e-05	0.00267643	yes
Kctd4	Kctd4	Kctd4	chr14:75896936-76010865	CA1-AL-15	CA1-CR-15	OK	15.5652	25.5219	0.713408	1.73159	5e-05	0.00267643	yes
Kl	Kl	Kl	chr5:150952606-150993817	CA1-AL-15	CA1-CR-15	OK	1.96876	4.4402	1.17334	2.47126	5e-05	0.00267643	yes
Klhdc8a	Klhdc8a	Klhdc8a	chr1:132298625-132307357	CA1-AL-15	CA1-CR-15	OK	8.50476	4.93511	-0.785188	-1.9546	5e-05	0.00267643	yes
Klhl2	Klhl2	Klhl2	chr8:64739861-64779865	CA1-AL-15	CA1-CR-15	OK	59.9729	91.4578	0.608796	2.0697	5e-05	0.00267643	yes
Klhl29	Klhl29	Klhl29	chr12:5077465-5375682	CA1-AL-15	CA1-CR-15	OK	8.35008	11.5572	0.468928	1.41708	0.00055	0.0187637	yes
Klk7	Klk7	Klk7	chr7:43811443-43816359	CA1-AL-15	CA1-CR-15	OK	0.0447891	0.427509	3.25473	2.37437	0.0002	0.0085016	yes
Klk8	Klk8	Klk8	chr7:43797576-43803822	CA1-AL-15	CA1-CR-15	OK	2.68355	9.83848	1.87429	3.29513	5e-05	0.00267643	yes
Kpna4	Kpna4	Kpna4	chr3:69072220-69127092	CA1-AL-15	CA1-CR-15	OK	24.8156	33.5558	0.435319	1.40612	0.0008	0.0244115	yes
Krt12	Krt12	Krt12	chr11:99415663-99422259	CA1-AL-15	CA1-CR-15	OK	8.4137	4.90687	-0.777936	-1.55897	0.0006	0.0200395	yes
Krt2	Krt2	Krt2	chr15:101810688-101818169	CA1-AL-15	CA1-CR-15	OK	2.93052	5.01382	0.774754	1.39186	0.00145	0.039745	yes
Ksr1	Ksr1	Ksr1	chr11:79014800-79146354	CA1-AL-15	CA1-CR-15	OK	12.6076	20.9626	0.733527	2.12886	5e-05	0.00267643	yes
L1cam	L1cam	L1cam	chrX:73853779-73880834	CA1-AL-15	CA1-CR-15	OK	43.0356	32.8131	-0.39126	-1.26048	0.0019	0.0478704	yes
Lama3	Lama3	Lama3	chr18:12334023-12583012	CA1-AL-15	CA1-CR-15	OK	1.37314	0.843475	-0.703057	-1.35059	0.00115	0.0329418	yes
Lama4	Lama4	Lama4	chr10:38965514-39110188	CA1-AL-15	CA1-CR-15	OK	2.05836	1.08994	-0.917244	-1.65384	5e-05	0.00267643	yes
Lamc2	Lamc2	Lamc2	chr1:153122755-153186447	CA1-AL-15	CA1-CR-15	OK	4.29623	2.32576	-0.885366	-1.85183	0.0001	0.00493727	yes
Lamp5	Lamp5	Lamp5	chr2:136057926-136069917	CA1-AL-15	CA1-CR-15	OK	53.7996	32.919	-0.708672	-2.2311	5e-05	0.00267643	yes
Lct	Lct	Lct	chr1:128284763-128328318	CA1-AL-15	CA1-CR-15	OK	0.766485	7.24311	3.24028	5.45775	5e-05	0.00267643	yes
Lefty1	Lefty1	Lefty1	chr1:180935038-180938401	CA1-AL-15	CA1-CR-15	OK	0.930141	5.47008	2.55604	3.32858	5e-05	0.00267643	yes
Lgr6	Lgr6	Lgr6	chr1:134986352-135105276	CA1-AL-15	CA1-CR-15	OK	0.910885	3.10475	1.76914	2.79275	5e-05	0.00267643	yes
Lhfpl2	Lhfpl2	Lhfpl2	chr13:94057795-94195409	CA1-AL-15	CA1-CR-15	OK	6.61901	10.0102	0.596786	1.57191	0.00025	0.010139	yes
Lhx9	Lhx9	Lhx9	chr1:138825185-138847579	CA1-AL-15	CA1-CR-15	OK	1.76729	4.48012	1.342	1.92128	5e-05	0.00267643	yes
Limd2	Limd2	Limd2	chr11:106156255-106160142	CA1-AL-15	CA1-CR-15	OK	23.2665	32.1291	0.465631	1.44066	0.0009	0.0269458	yes
Lmo1	Lmo1	Lmo1	chr7:109138571-109170308	CA1-AL-15	CA1-CR-15	OK	9.5198	22.4474	1.23754	2.94478	5e-05	0.00267643	yes
Lmo3	Lmo3	Lmo3	chr6:138364480-138581968	CA1-AL-15	CA1-CR-15	OK	29.8376	45.9961	0.624378	1.9857	5e-05	0.00267643	yes
Lmo7	Lmo7	Lmo7	chr14:101729927-101934693	CA1-AL-15	CA1-CR-15	OK	16.9207	24.6549	0.543085	1.69283	5e-05	0.00267643	yes
Lonrf3	Lonrf3	Lonrf3	chrX:36328408-36366856	CA1-AL-15	CA1-CR-15	OK	4.7749	7.26871	0.60623	1.67087	0.0001	0.00493727	yes
Lrrc10b	Lrrc10b	Lrrc10b	chr19:10455370-10457447	CA1-AL-15	CA1-CR-15	OK	4.58381	22.0557	2.26653	5.15454	5e-05	0.00267643	yes
Lrrc55	Lrrc55	Lrrc55	chr2:85188070-85196699	CA1-AL-15	CA1-CR-15	OK	8.22107	4.57855	-0.844437	-1.8976	5e-05	0.00267643	yes
Lrrn1	Lrrn1	Lrrn1	chr6:107529725-107570228	CA1-AL-15	CA1-CR-15	OK	23.0562	34.9984	0.602136	1.93664	5e-05	0.00267643	yes
Lrrn2	Lrrn2	Lrrn2	chr1:132880354-132940005	CA1-AL-15	CA1-CR-15	OK	39.3524	55.8493	0.505089	1.6562	5e-05	0.00267643	yes
Lurap1l	Lurap1l	Lurap1l	chr4:80910685-80954301	CA1-AL-15	CA1-CR-15	OK	12.3804	19.3416	0.643649	1.72658	0.00035	0.0131544	yes
Lyst	Lyst	Lyst	chr13:13590408-13777440	CA1-AL-15	CA1-CR-15	OK	7.24531	10.5732	0.545292	1.64648	5e-05	0.00267643	yes
Magel2	Magel2	Magel2	chr7:62376978-62381640	CA1-AL-15	CA1-CR-15	OK	1.07918	0.467984	-1.2054	-1.53578	0.00065	0.0209609	yes
Magi1	Magi1	Magi1	chr6:93675454-94283904	CA1-AL-15	CA1-CR-15	OK	25.3962	18.924	-0.424395	-1.28284	0.0017	0.0438743	yes
Maml2	Maml2	Maml2	chr9:13619988-13709533	CA1-AL-15	CA1-CR-15	OK	2.8326	4.66211	0.718856	1.57927	0.0002	0.0085016	yes
Man1a	Man1a	Man1a	chr10:53906032-54075796	CA1-AL-15	CA1-CR-15	OK	10.6866	18.1476	0.763984	2.21661	5e-05	0.00267643	yes
Manf	Manf	Manf	chr9:106887414-106891938	CA1-AL-15	CA1-CR-15	OK	18.6069	27.8899	0.583907	1.74695	0.0002	0.0085016	yes
Mapk11	Mapk11	Mapk11	chr15:89142483-89149606	CA1-AL-15	CA1-CR-15	OK	22.6301	15.4244	-0.553031	-1.59433	0.00035	0.0131544	yes
Mapk6	Mapk6	Mapk6	chr9:75386900-75410014	CA1-AL-15	CA1-CR-15	OK	19.3506	14.0052	-0.466417	-1.31993	0.0009	0.0269458	yes
Mast3	Mast3	Mast3	chr8:70778116-70792433	CA1-AL-15	CA1-CR-15	OK	50.4582	69.9523	0.471282	1.52756	0.00025	0.010139	yes
Matn2	Matn2	Matn2	chr15:34306680-34436240	CA1-AL-15	CA1-CR-15	OK	10.7112	21.6791	1.01718	2.71017	5e-05	0.00267643	yes
Mb21d2	Mb21d2	Mb21d2	chr16:28826175-28929698	CA1-AL-15	CA1-CR-15	OK	15.432	11.0328	-0.484129	-1.36085	0.0011	0.0320289	yes
Mc4r	Mc4r	Mc4r	chr18:66857704-66860487	CA1-AL-15	CA1-CR-15	OK	1.2726	2.3272	0.87082	1.34683	0.0019	0.0478704	yes
Mcm6	Mcm6	Mcm6	chr1:128331590-128359656	CA1-AL-15	CA1-CR-15	OK	3.39072	5.79816	0.774003	1.59066	0.00035	0.0131544	yes
Mdga1	Mdga1	Mdga1	chr17:29827957-29887882	CA1-AL-15	CA1-CR-15	OK	5.7036	10.6551	0.901595	2.497	5e-05	0.00267643	yes
Medag	Medag	Medag	chr5:149411805-149431703	CA1-AL-15	CA1-CR-15	OK	5.36488	2.97682	-0.849776	-1.66876	5e-05	0.00267643	yes
Mef2c	Mef2c	Mef2c	chr13:83504033-83667079	CA1-AL-15	CA1-CR-15	OK	79.9044	47.8103	-0.740953	-2.16601	5e-05	0.00267643	yes
Mei1	Mei1	Mei1	chr15:82070116-82126814	CA1-AL-15	CA1-CR-15	OK	1.3248	0.568669	-1.22011	-1.76549	0.00015	0.00691217	yes
Meis2	Meis2	Meis2	chr2:115861263-116065058	CA1-AL-15	CA1-CR-15	OK	23.8221	16.1576	-0.56009	-1.61413	5e-05	0.00267643	yes
Met	Met	Met	chr6:17463956-17573980	CA1-AL-15	CA1-CR-15	OK	1.93315	1.19174	-0.697883	-1.29589	0.00155	0.0408655	yes
Mmd	Mmd	Mmd	chr11:90249475-90278573	CA1-AL-15	CA1-CR-15	OK	95.827	133.191	0.474993	1.64316	0.00035	0.0131544	yes
Mycbpap	Mycbpap	Mycbpap	chr11:94501346-94521502	CA1-AL-15	CA1-CR-15	OK	0.923564	0.440436	-1.06828	-1.33828	0.00195	0.0486673	yes
Myh7	Myh7	Myh7	chr14:54968786-54994549	CA1-AL-15	CA1-CR-15	OK	1.87013	0.942114	-0.989162	-1.61095	5e-05	0.00267643	yes
Myl4	Myl4	Myl4	chr11:104550662-104587219	CA1-AL-15	CA1-CR-15	OK	6.90341	3.57897	-0.947765	-1.56808	0.00185	0.046908	yes
Myo1b	Myo1b	Myo1b	chr1:51749765-51915974	CA1-AL-15	CA1-CR-15	OK	8.92697	5.3544	-0.737447	-1.84728	5e-05	0.00267643	yes
Myo5b	Myo5b	Myo5b	chr18:74442618-74771477	CA1-AL-15	CA1-CR-15	OK	10.8629	16.0147	0.559993	1.57975	0.00025	0.010139	yes
Myo5c	Myo5c	Myo5c	chr9:75232013-75305450	CA1-AL-15	CA1-CR-15	OK	1.53274	0.753454	-1.02452	-1.6961	5e-05	0.00267643	yes
Myoc	Myoc	Myoc	chr1:162639149-162658219	CA1-AL-15	CA1-CR-15	OK	9.02957	3.50452	-1.36544	-2.54701	5e-05	0.00267643	yes
Naa38	Naa38	Naa38	chr6:18848634-18854052	CA1-AL-15	CA1-CR-15	OK	24.9154	38.2833	0.619676	1.79621	0.00055	0.0187637	yes
Naaa	Naaa	Naaa	chr5:92257659-92278181	CA1-AL-15	CA1-CR-15	OK	12.4744	17.7441	0.508369	1.27456	0.0018	0.0458596	yes
Nde1	Nde1	Nde1	chr16:14163274-14192923	CA1-AL-15	CA1-CR-15	OK	9.47235	15.255	0.687485	1.60653	5e-05	0.00267643	yes
Ndst4	Ndst4	Ndst4	chr3:125404090-125724986	CA1-AL-15	CA1-CR-15	OK	2.34295	6.3732	1.44369	2.84446	5e-05	0.00267643	yes
Necab1	Necab1	Necab1	chr4:14930640-15149131	CA1-AL-15	CA1-CR-15	OK	66.5452	48.2282	-0.464458	-1.36825	0.0006	0.0200395	yes
Necab3	Necab3	Necab3	chr2:154544404-154558853	CA1-AL-15	CA1-CR-15	OK	34.9078	22.9708	-0.603749	-1.76482	0.0002	0.0085016	yes
Neu2	Neu2	Neu2	chr1:87574026-87597840	CA1-AL-15	CA1-CR-15	OK	1.28532	0.473413	-1.44095	-1.4178	0.00065	0.0209609	yes
Neurod1	Neurod1	Neurod1	chr2:79452640-79456636	CA1-AL-15	CA1-CR-15	OK	8.79619	13.5019	0.618214	1.58509	0.00035	0.0131544	yes
Neurod6	Neurod6	Neurod6	chr6:55677818-55681263	CA1-AL-15	CA1-CR-15	OK	54.694	86.6427	0.663694	2.14497	5e-05	0.00267643	yes
Nfia	Nfia	Nfia	chr4:97567874-98118876	CA1-AL-15	CA1-CR-15	OK	4.94661	6.93713	0.487898	1.32691	0.0008	0.0244115	yes
Nfib	Nfib	Nfib	chr4:82290172-82505308	CA1-AL-15	CA1-CR-15	OK	14.8742	20.4884	0.461995	1.4286	0.0003	0.0116897	yes
Ngb	Ngb	Ngb	chr12:87097530-87102539	CA1-AL-15	CA1-CR-15	OK	9.35477	5.211	-0.844143	-1.69761	0.00015	0.00691217	yes
Nhsl1	Nhsl1	Nhsl1	chr10:18407674-18533891	CA1-AL-15	CA1-CR-15	OK	7.1582	10.6212	0.569276	1.60294	5e-05	0.00267643	yes
Nlrp5-ps	Nlrp5-ps	Nlrp5-ps	chr7:14530653-14623066	CA1-AL-15	CA1-CR-15	OK	0.755271	0.287581	-1.39302	-1.52687	0.0003	0.0116897	yes
Nova1	Nova1	Nova1	chr12:46694516-46818775	CA1-AL-15	CA1-CR-15	OK	13.8144	9.67999	-0.51309	-1.54689	0.00025	0.010139	yes
Noxred1	Noxred1	Noxred1	chr12:87221122-87238601	CA1-AL-15	CA1-CR-15	OK	1.3498	2.99974	1.15209	1.66935	0.00075	0.0232881	yes
Npas4	Npas4	Npas4	chr19:4984354-4989971	CA1-AL-15	CA1-CR-15	OK	8.92721	5.17774	-0.785886	-1.74388	5e-05	0.00267643	yes
Npnt	Npnt	Npnt	chr3:132882695-132950291	CA1-AL-15	CA1-CR-15	OK	4.99976	8.11106	0.698032	1.49399	0.0003	0.0116897	yes
Nptx1	Nptx1	Nptx1	chr11:119538718-119547820	CA1-AL-15	CA1-CR-15	OK	78.0525	114.006	0.546597	1.73778	5e-05	0.00267643	yes
Npy2r	Npy2r	Npy2r	chr3:82538382-82548085	CA1-AL-15	CA1-CR-15	OK	6.96879	11.9466	0.777623	1.76197	5e-05	0.00267643	yes
Nr1d1	Nr1d1	Nr1d1	chr11:98767934-98775242	CA1-AL-15	CA1-CR-15	OK	63.0096	45.181	-0.479856	-1.64899	0.00045	0.0161128	yes
Nr3c2	Nr3c2	Nr3c2	chr8:76902507-77243639	CA1-AL-15	CA1-CR-15	OK	12.5893	25.6626	1.02748	3.04145	5e-05	0.00267643	yes
Nr4a3	Nr4a3	Nr4a3	chr4:48051247-48083352	CA1-AL-15	CA1-CR-15	OK	11.2544	19.3582	0.782458	2.08049	5e-05	0.00267643	yes
Nrep	Nrep	Nrep	chr18:33437018-33464029	CA1-AL-15	CA1-CR-15	OK	51.7633	34.0767	-0.603144	-1.63762	5e-05	0.00267643	yes
Nrp1	Nrp1	Nrp1	chr8:128359072-128505475	CA1-AL-15	CA1-CR-15	OK	11.5538	19.0461	0.721129	2.04597	5e-05	0.00267643	yes
Nsmf	Nsmf	Nsmf	chr2:25054378-25062881	CA1-AL-15	CA1-CR-15	OK	182.454	286.546	0.651238	1.9703	5e-05	0.00267643	yes
Ntf3	Ntf3	Ntf3	chr6:126101411-126166744	CA1-AL-15	CA1-CR-15	OK	3.39811	6.92926	1.02797	1.56243	0.0001	0.00493727	yes
Ntsr1	Ntsr1	Ntsr1	chr2:180499975-180544979	CA1-AL-15	CA1-CR-15	OK	5.5611	3.2736	-0.764492	-1.68709	0.0001	0.00493727	yes
Nudt4	Nudt4	Nudt4	chr10:95547006-95564167	CA1-AL-15	CA1-CR-15	OK	53.3132	39.2954	-0.440135	-1.40857	0.0006	0.0200395	yes
Nxf7	Nxf7	Nxf7	chrX:135579786-135593855	CA1-AL-15	CA1-CR-15	OK	0.387098	0.050712	-2.9323	-2.01169	0.0015	0.0404873	yes
Obscn	Obscn	Obscn	chr11:58994255-59136375	CA1-AL-15	CA1-CR-15	OK	0.3589	0.203726	-0.81695	-1.3555	0.00155	0.0408655	yes
Olfm2	Olfm2	Olfm2	chr9:20667985-20728214	CA1-AL-15	CA1-CR-15	OK	57.55	37.5176	-0.617247	-1.99076	5e-05	0.00267643	yes
Olfm3	Olfm3	Olfm3	chr3:114863252-115125256	CA1-AL-15	CA1-CR-15	OK	13.2478	9.12416	-0.53799	-1.36352	0.0006	0.0200395	yes
Olfml2b	Olfml2b	Olfml2b	chr1:170644531-170682789	CA1-AL-15	CA1-CR-15	OK	5.21992	12.1392	1.21757	2.87852	5e-05	0.00267643	yes
Onecut2	Onecut2	Onecut2	chr18:64340363-64398488	CA1-AL-15	CA1-CR-15	OK	0.40017	0.816576	1.02897	1.75516	5e-05	0.00267643	yes
Oprk1	Oprk1	Oprk1	chr1:5588492-5606133	CA1-AL-15	CA1-CR-15	OK	2.1559	0.684007	-1.6562	-2.28691	5e-05	0.00267643	yes
Orai2	Orai2	Orai2	chr5:136147460-136170656	CA1-AL-15	CA1-CR-15	OK	24.0993	45.6354	0.921162	2.89641	5e-05	0.00267643	yes
Osbpl1a	Osbpl1a	Osbpl1a	chr18:12755311-12941841	CA1-AL-15	CA1-CR-15	OK	108.18	69.3037	-0.642433	-1.91789	5e-05	0.00267643	yes
Otof	Otof	Otof	chr5:30367065-30461932	CA1-AL-15	CA1-CR-15	OK	7.05876	2.7022	-1.38528	-3.22412	5e-05	0.00267643	yes
Otub2	Otub2	Otub2	chr12:103376893-103406350	CA1-AL-15	CA1-CR-15	OK	12.8658	23.7844	0.886475	2.38797	5e-05	0.00267643	yes
Ovol2	Ovol2	Ovol2	chr2:144305175-144332080	CA1-AL-15	CA1-CR-15	OK	7.23555	3.43284	-1.0757	-1.55742	0.00035	0.0131544	yes
P4ha1	P4ha1	P4ha1	chr10:59323295-59373304	CA1-AL-15	CA1-CR-15	OK	14.372	21.1185	0.555248	1.69225	5e-05	0.00267643	yes
Pamr1	Pamr1	Pamr1	chr2:102550020-102643040	CA1-AL-15	CA1-CR-15	OK	14.0824	6.69667	-1.07237	-2.66465	5e-05	0.00267643	yes
Pcdh11x	Pcdh11x	Pcdh11x	chrX:120290326-120910618	CA1-AL-15	CA1-CR-15	OK	3.56126	1.56211	-1.18889	-2.61312	5e-05	0.00267643	yes
Pcdh15	Pcdh15	Pcdh15	chr10:73821866-74649732	CA1-AL-15	CA1-CR-15	OK	5.12138	3.27431	-0.64534	-1.61014	0.00015	0.00691217	yes
Pcdh20	Pcdh20	Pcdh20	chr14:88464746-88471396	CA1-AL-15	CA1-CR-15	OK	11.1144	27.7831	1.32178	3.74969	5e-05	0.00267643	yes
Pcdh7	Pcdh7	Pcdh7	chr5:57718020-58132240	CA1-AL-15	CA1-CR-15	OK	18.0226	12.3653	-0.543503	-1.65168	0.0001	0.00493727	yes
Pcgf2	Pcgf2	Pcgf2	chr11:97688822-97700497	CA1-AL-15	CA1-CR-15	OK	15.0633	10.4982	-0.520899	-1.30533	0.0014	0.038641	yes
Pcolce	Pcolce	Pcolce	chr5:137605106-137611404	CA1-AL-15	CA1-CR-15	OK	3.99657	2.07972	-0.942373	-1.45723	0.00195	0.0486673	yes
Pcsk9	Pcsk9	Pcsk9	chr4:106442333-106464325	CA1-AL-15	CA1-CR-15	OK	0.996341	0.451014	-1.14347	-1.40967	0.00175	0.0450186	yes
Pdia4	Pdia4	Pdia4	chr6:47796140-47813512	CA1-AL-15	CA1-CR-15	OK	17.4473	26.2631	0.59003	1.62429	5e-05	0.00267643	yes
Pdia6	Pdia6	Pdia6	chr12:17266594-17324730	CA1-AL-15	CA1-CR-15	OK	56.6018	79.5336	0.490718	1.64552	0.00025	0.010139	yes
Pdzrn3	Pdzrn3	Pdzrn3	chr6:101149606-101377897	CA1-AL-15	CA1-CR-15	OK	12.1378	6.62322	-0.873898	-2.33306	5e-05	0.00267643	yes
Peg10	Peg10	Peg10	chr6:4747305-4760516	CA1-AL-15	CA1-CR-15	OK	6.2363	3.77246	-0.725183	-1.64561	0.0001	0.00493727	yes
Pip5k1b	Pip5k1b	Pip5k1b	chr19:24294795-24555827	CA1-AL-15	CA1-CR-15	OK	15.2471	25.1491	0.721975	1.77636	5e-05	0.00267643	yes
Pkp2	Pkp2	Pkp2	chr16:16213344-16272712	CA1-AL-15	CA1-CR-15	OK	5.34445	13.11	1.29456	3.03233	5e-05	0.00267643	yes
Pla2g2f	Pla2g2f	Pla2g2f	chr4:138750532-138757598	CA1-AL-15	CA1-CR-15	OK	0.0848753	0.534472	2.6547	2.1692	5e-05	0.00267643	yes
Plagl1	Plagl1	Plagl1	chr10:13090787-13131695	CA1-AL-15	CA1-CR-15	OK	9.01302	4.67349	-0.947511	-2.32303	5e-05	0.00267643	yes
Plcb4	Plcb4	Plcb4	chr2:135741829-136013068	CA1-AL-15	CA1-CR-15	OK	9.54073	6.15913	-0.631372	-1.56471	5e-05	0.00267643	yes
Plcxd2	Plcxd2	Plcxd2	chr16:45959260-46010413	CA1-AL-15	CA1-CR-15	OK	22.1152	13.6831	-0.692644	-1.99506	5e-05	0.00267643	yes
Pld5	Pld5	Pld5	chr1:175962305-176275312	CA1-AL-15	CA1-CR-15	OK	1.54267	0.717489	-1.10441	-1.50085	0.0003	0.0116897	yes
Plekha2	Plekha2	Plekha2	chr8:25039143-25101811	CA1-AL-15	CA1-CR-15	OK	3.64993	7.26031	0.992163	2.36189	5e-05	0.00267643	yes
Plekha6	Plekha6	Plekha6	chr1:133246096-133303435	CA1-AL-15	CA1-CR-15	OK	20.6336	15.4093	-0.421193	-1.3451	0.00115	0.0329418	yes
Plxdc1	Plxdc1	Plxdc1	chr11:97923236-97986446	CA1-AL-15	CA1-CR-15	OK	20.071	13.0984	-0.615721	-1.5535	0.00015	0.00691217	yes
Plxna3	Plxna3	Plxna3	chrX:74329065-74344689	CA1-AL-15	CA1-CR-15	OK	9.9534	7.29552	-0.448178	-1.32378	0.0015	0.0404873	yes
Plxna4	Plxna4	Plxna4	chr6:32144556-32588192	CA1-AL-15	CA1-CR-15	OK	13.1939	18.3437	0.475407	1.48467	0.0003	0.0116897	yes
Plxnd1	Plxnd1	Plxnd1	chr6:115954810-115995005	CA1-AL-15	CA1-CR-15	OK	19.2622	10.0468	-0.939033	-2.90545	5e-05	0.00267643	yes
Pmfbp1	Pmfbp1	Pmfbp1	chr8:109494026-109542642	CA1-AL-15	CA1-CR-15	OK	0.351526	0.122112	-1.52542	-1.42182	0.0018	0.0458596	yes
Pnma3	Pnma3	Pnma3	chrX:73064786-73068191	CA1-AL-15	CA1-CR-15	OK	13.7829	9.96309	-0.468216	-1.29538	0.00195	0.0486673	yes
Podxl	Podxl	Podxl	chr6:31519492-31563937	CA1-AL-15	CA1-CR-15	OK	8.83745	5.93472	-0.574451	-1.57107	0.00035	0.0131544	yes
Pou3f1	Pou3f1	Pou3f1	chr4:124657645-124660655	CA1-AL-15	CA1-CR-15	OK	10.741	21.4158	0.99554	2.7658	5e-05	0.00267643	yes
Pou3f2	Pou3f2	Pou3f2	chr4:22482094-22488366	CA1-AL-15	CA1-CR-15	OK	5.1677	3.59349	-0.524139	-1.29427	0.0018	0.0458596	yes
Ppfia2	Ppfia2	Ppfia2	chr10:106470309-106933468	CA1-AL-15	CA1-CR-15	OK	23.1235	33.5954	0.538903	1.64749	5e-05	0.00267643	yes
Ppm1e	Ppm1e	Ppm1e	chr11:87226905-87358994	CA1-AL-15	CA1-CR-15	OK	53.9638	73.1699	0.439258	1.43092	0.00065	0.0209609	yes
Ppp1r16b	Ppp1r16b	Ppp1r16b	chr2:158666732-158766334	CA1-AL-15	CA1-CR-15	OK	32.8039	48.4255	0.561896	1.78049	5e-05	0.00267643	yes
Ppp1r26	Ppp1r26	Ppp1r26	chr2:28447940-28455508	CA1-AL-15	CA1-CR-15	OK	8.03779	5.60367	-0.520427	-1.39177	0.00115	0.0329418	yes
Ppp3ca	Ppp3ca	Ppp3ca	chr3:136670769-136935779	CA1-AL-15	CA1-CR-15	OK	295.526	407.655	0.464062	1.49497	0.00075	0.0232881	yes
Ppp4r4	Ppp4r4	Ppp4r4	chr12:103532564-103613832	CA1-AL-15	CA1-CR-15	OK	14.8363	21.5975	0.541734	1.62039	0.0002	0.0085016	yes
Prdm5	Prdm5	Prdm5	chr6:65778961-65936377	CA1-AL-15	CA1-CR-15	OK	2.08765	4.95502	1.24701	2.14056	5e-05	0.00267643	yes
Prox1	Prox1	Prox1	chr1:190121776-190170680	CA1-AL-15	CA1-CR-15	OK	5.30214	13.0374	1.29801	3.11296	5e-05	0.00267643	yes
Prrg3	Prrg3	Prrg3	chrX:71963020-71972728	CA1-AL-15	CA1-CR-15	OK	14.0152	9.67153	-0.535181	-1.56453	5e-05	0.00267643	yes
Prrt4	Prrt4	Prrt4	chr6:29169229-29179584	CA1-AL-15	CA1-CR-15	OK	1.91754	0.987981	-0.956702	-1.55831	0.00055	0.0187637	yes
Prss56	Prss56	Prss56	chr1:87183492-87188404	CA1-AL-15	CA1-CR-15	OK	1.09427	0.299089	-1.87133	-2.07322	5e-05	0.00267643	yes
Psd	Psd	Psd	chr19:46304736-46327156	CA1-AL-15	CA1-CR-15	OK	109.313	156.545	0.518114	1.58098	0.00025	0.010139	yes
Ptgdr	Ptgdr	Ptgdr	chr14:44851234-44859375	CA1-AL-15	CA1-CR-15	OK	0.807375	0.271784	-1.57078	-1.7273	0.0002	0.0085016	yes
Ptgds	Ptgds	Ptgds	chr2:25466711-25469749	CA1-AL-15	CA1-CR-15	OK	410.947	254.776	-0.689722	-2.33918	5e-05	0.00267643	yes
Ptgfrn	Ptgfrn	Ptgfrn	chr3:101040235-101110166	CA1-AL-15	CA1-CR-15	OK	8.93408	5.06822	-0.81784	-2.19588	5e-05	0.00267643	yes
Ptk2b	Ptk2b	Ptk2b	chr14:66153256-66281052	CA1-AL-15	CA1-CR-15	OK	120.403	185.928	0.626869	1.86199	5e-05	0.00267643	yes
Ptpn5	Ptpn5	Ptpn5	chr7:47077799-47133684	CA1-AL-15	CA1-CR-15	OK	71.6229	52.7586	-0.441015	-1.40451	0.00045	0.0161128	yes
Ptprd	Ptprd	Ptprd	chr4:75941236-78211895	CA1-AL-15	CA1-CR-15	OK	42.0392	30.2338	-0.475572	-1.4504	0.00035	0.0131544	yes
Ptprv	Ptprv	Ptprv	chr1:135108497-135132575	CA1-AL-15	CA1-CR-15	OK	0.235714	0.0614171	-1.94033	-1.88774	5e-05	0.00267643	yes
Pwwp2b	Pwwp2b	Pwwp2b	chr7:139248481-139267253	CA1-AL-15	CA1-CR-15	OK	7.11369	10.9866	0.627077	1.4158	0.00065	0.0209609	yes
Rab40b	Rab40b	Rab40b	chr11:121356120-121388251	CA1-AL-15	CA1-CR-15	OK	20.4598	28.7206	0.48929	1.42754	0.00155	0.0408655	yes
Rab8b	Rab8b	Rab8b	chr9:66843663-66919705	CA1-AL-15	CA1-CR-15	OK	14.9697	23.0313	0.621546	1.9395	5e-05	0.00267643	yes
Rapgef5	Rapgef5	Rapgef5	chr12:117516478-117756978	CA1-AL-15	CA1-CR-15	OK	25.0269	33.1733	0.406543	1.30319	0.0013	0.0363863	yes
Rasgef1b	Rasgef1b	Rasgef1b	chr5:99217419-99252927	CA1-AL-15	CA1-CR-15	OK	17.0587	6.93243	-1.29908	-3.03464	5e-05	0.00267643	yes
Rasgef1c	Rasgef1c	Rasgef1c	chr11:49901834-49980223	CA1-AL-15	CA1-CR-15	OK	12.922	5.53806	-1.22237	-2.7219	5e-05	0.00267643	yes
Rasgrf2	Rasgrf2	Rasgrf2	chr13:91880406-91988042	CA1-AL-15	CA1-CR-15	OK	33.431	22.4387	-0.575196	-1.8074	5e-05	0.00267643	yes
Rassf3	Rassf3	Rassf3	chr10:121410350-121476250	CA1-AL-15	CA1-CR-15	OK	14.6482	6.27798	-1.22235	-3.17715	5e-05	0.00267643	yes
Resp18	Resp18	Resp18	chr1:75272201-75278380	CA1-AL-15	CA1-CR-15	OK	119.984	86.7307	-0.46823	-1.71177	0.0018	0.0458596	yes
Rfx3	Rfx3	Rfx3	chr19:27761720-28011166	CA1-AL-15	CA1-CR-15	OK	10.8271	15.102	0.480089	1.41428	0.00065	0.0209609	yes
Rgs14	Rgs14	Rgs14	chr13:55369731-55384687	CA1-AL-15	CA1-CR-15	OK	26.8787	37.7233	0.488991	1.51651	0.0011	0.0320289	yes
Rgs6	Rgs6	Rgs6	chr12:82617037-83158812	CA1-AL-15	CA1-CR-15	OK	9.61586	5.0273	-0.935631	-2.10934	5e-05	0.00267643	yes
Rims3	Rims3	Rims3	chr4:120877868-120891560	CA1-AL-15	CA1-CR-15	OK	38.1198	19.6024	-0.959507	-2.62931	5e-05	0.00267643	yes
Rnf112	Rnf112	Rnf112	chr11:61448441-61453886	CA1-AL-15	CA1-CR-15	OK	77.5443	105.269	0.44099	1.46464	0.0007	0.0222128	yes
Rnf128	Rnf128	Rnf128	chrX:139563339-139673145	CA1-AL-15	CA1-CR-15	OK	8.68822	12.4831	0.52284	1.27208	0.00155	0.0408655	yes
Rnf144b	Rnf144b	Rnf144b	chr13:47122719-47247991	CA1-AL-15	CA1-CR-15	OK	10.2829	6.72543	-0.61255	-1.58999	5e-05	0.00267643	yes
Rnf152	Rnf152	Rnf152	chr1:105276916-105356710	CA1-AL-15	CA1-CR-15	OK	2.0795	1.10463	-0.912674	-1.76422	5e-05	0.00267643	yes
Rnf182	Rnf182	Rnf182	chr13:43615796-43670944	CA1-AL-15	CA1-CR-15	OK	6.05611	10.2355	0.757123	1.88877	5e-05	0.00267643	yes
Ror1	Ror1	Ror1	chr4:100095790-100442545	CA1-AL-15	CA1-CR-15	OK	0.342981	1.00522	1.55131	1.90552	5e-05	0.00267643	yes
Rorb	Rorb	Rorb	chr19:18930608-19111196	CA1-AL-15	CA1-CR-15	OK	4.84291	3.23375	-0.582664	-1.47142	0.00035	0.0131544	yes
Rprm	Rprm	Rprm	chr2:54084092-54085552	CA1-AL-15	CA1-CR-15	OK	48.49	34.5291	-0.489874	-1.51827	0.00115	0.0329418	yes
Rsad1	Rsad1	Rsad1	chr11:94539797-94549207	CA1-AL-15	CA1-CR-15	OK	5.76974	3.84072	-0.587131	-1.39024	0.0013	0.0363863	yes
Rspo1	Rspo1	Rspo1	chr4:124986429-125009099	CA1-AL-15	CA1-CR-15	OK	3.34738	1.01422	-1.72266	-2.40029	5e-05	0.00267643	yes
Rxfp1	Rxfp1	Rxfp1	chr3:79644715-79737794	CA1-AL-15	CA1-CR-15	OK	14.6603	7.72204	-0.924857	-2.13408	5e-05	0.00267643	yes
Ryr3	Ryr3	Ryr3	chr2:112631381-113030331	CA1-AL-15	CA1-CR-15	OK	6.50445	9.84559	0.598051	1.81236	5e-05	0.00267643	yes
S100a8	S100a8	S100a8	chr3:90669070-90670034	CA1-AL-15	CA1-CR-15	OK	0.247717	2.07777	3.06827	3.41574	0.00125	0.0354234	yes
S100a9	S100a9	S100a9	chr3:90692632-90695691	CA1-AL-15	CA1-CR-15	OK	0.26652	2.27922	3.09622	3.24726	0.0002	0.0085016	yes
Satb1	Satb1	Satb1	chr17:51736186-51833290	CA1-AL-15	CA1-CR-15	OK	34.375	24.8331	-0.469093	-1.42556	0.0003	0.0116897	yes
Satb2	Satb2	Satb2	chr1:56793980-56971334	CA1-AL-15	CA1-CR-15	OK	11.9514	7.44343	-0.683137	-1.85543	5e-05	0.00267643	yes
Sbk1	Sbk1	Sbk1	chr7:126272618-126294999	CA1-AL-15	CA1-CR-15	OK	25.6872	41.1424	0.679577	2.23647	5e-05	0.00267643	yes
Scgn	Scgn	Scgn	chr13:23953456-23991214	CA1-AL-15	CA1-CR-15	OK	0.362853	1.26133	1.79749	1.75115	0.0005	0.0175863	yes
Scn3b	Scn3b	Scn3b	chr9:40269215-40291618	CA1-AL-15	CA1-CR-15	OK	47.8354	86.7751	0.859203	2.62645	5e-05	0.00267643	yes
Scn5a	Scn5a	Scn5a	chr9:119483407-119579016	CA1-AL-15	CA1-CR-15	OK	1.21182	0.436961	-1.4716	-2.12093	5e-05	0.00267643	yes
Sdf2l1	Sdf2l1	Sdf2l1	chr16:17130137-17132383	CA1-AL-15	CA1-CR-15	OK	8.36477	16.9129	1.01573	2.3631	5e-05	0.00267643	yes
Sebox	Sebox	Sebox	chr11:78503512-78505081	CA1-AL-15	CA1-CR-15	OK	1.09592	2.99298	1.44944	2.02012	0.00015	0.00691217	yes
Sema3a	Sema3a	Sema3a	chr5:13396783-13603485	CA1-AL-15	CA1-CR-15	OK	3.84245	2.35102	-0.70874	-1.49826	0.0005	0.0175863	yes
Sema3e	Sema3e	Sema3e	chr5:14025275-14256689	CA1-AL-15	CA1-CR-15	OK	5.31872	10.3269	0.957255	2.6155	5e-05	0.00267643	yes
Sema3f	Sema3f	Sema3f	chr9:107681501-107710475	CA1-AL-15	CA1-CR-15	OK	3.54827	2.08054	-0.770153	-1.44464	0.00115	0.0329418	yes
Sema4a	Sema4a	Sema4a	chr3:88435961-88461182	CA1-AL-15	CA1-CR-15	OK	22.1256	16.0549	-0.462704	-1.31799	0.0015	0.0404873	yes
Sema5a	Sema5a	Sema5a	chr15:32244812-32696341	CA1-AL-15	CA1-CR-15	OK	6.18623	12.6481	1.03179	2.86784	5e-05	0.00267643	yes
Serpina3c	Serpina3c	Serpina3c	chr12:104146906-104153872	CA1-AL-15	CA1-CR-15	OK	0.259802	0.765391	1.55878	1.60459	0.00085	0.0256907	yes
Serpina3n	Serpina3n	Serpina3n	chr12:104406707-104414329	CA1-AL-15	CA1-CR-15	OK	21.0342	43.4744	1.04743	3.10791	5e-05	0.00267643	yes
Sertm1	Sertm1	Sertm1	chr3:54897068-54915887	CA1-AL-15	CA1-CR-15	OK	23.9605	34.2411	0.51507	1.61777	0.00015	0.00691217	yes
Sfrp1	Sfrp1	Sfrp1	chr8:23411501-23449632	CA1-AL-15	CA1-CR-15	OK	5.2219	3.21928	-0.697836	-1.55524	0.00025	0.010139	yes
Sh3bp5	Sh3bp5	Sh3bp5	chr14:31373963-31436033	CA1-AL-15	CA1-CR-15	OK	27.2466	41.8578	0.61942	1.94642	5e-05	0.00267643	yes
Shisa4	Shisa4	Shisa4	chr1:135371455-135375063	CA1-AL-15	CA1-CR-15	OK	80.4501	55.7495	-0.529135	-1.85662	5e-05	0.00267643	yes
Shisa6	Shisa6	Shisa6	chr11:66211724-66526126	CA1-AL-15	CA1-CR-15	OK	7.86687	21.5817	1.45595	4.11243	5e-05	0.00267643	yes
Sipa1l2	Sipa1l2	Sipa1l2	chr8:125418062-125492710	CA1-AL-15	CA1-CR-15	OK	10.8657	14.927	0.458142	1.39057	0.0006	0.0200395	yes
Sipa1l3	Sipa1l3	Sipa1l3	chr7:29320377-29505460	CA1-AL-15	CA1-CR-15	OK	11.466	25.4509	1.15036	3.44027	5e-05	0.00267643	yes
Slc13a3	Slc13a3	Slc13a3	chr2:165405294-165473197	CA1-AL-15	CA1-CR-15	OK	7.46505	3.78268	-0.980744	-2.06755	5e-05	0.00267643	yes
Slc13a4	Slc13a4	Slc13a4	chr6:35267952-35308126	CA1-AL-15	CA1-CR-15	OK	5.19217	1.83015	-1.50438	-2.51896	5e-05	0.00267643	yes
Slc14a1	Slc14a1	Slc14a1	chr18:78100090-78142119	CA1-AL-15	CA1-CR-15	OK	5.14348	7.48702	0.541648	1.24672	0.00185	0.046908	yes
Slc17a6	Slc17a6	Slc17a6	chr7:51621829-51671126	CA1-AL-15	CA1-CR-15	OK	13.4266	8.36237	-0.683113	-1.63476	0.00045	0.0161128	yes
Slc22a6	Slc22a6	Slc22a6	chr19:8617995-8628299	CA1-AL-15	CA1-CR-15	OK	1.97974	0.58231	-1.76545	-2.33465	5e-05	0.00267643	yes
Slc22a8	Slc22a8	Slc22a8	chr19:8591253-8611835	CA1-AL-15	CA1-CR-15	OK	5.74336	3.24537	-0.823512	-1.59809	0.0002	0.0085016	yes
Slc24a3	Slc24a3	Slc24a3	chr2:145242610-145641939	CA1-AL-15	CA1-CR-15	OK	42.1183	72.2294	0.778139	2.52271	5e-05	0.00267643	yes
Slc25a37	Slc25a37	Slc25a37	chr14:69241850-69285103	CA1-AL-15	CA1-CR-15	OK	12.3809	8.95568	-0.467243	-1.33963	0.0018	0.0458596	yes
Slc26a4	Slc26a4	Slc26a4	chr12:31519818-31559969	CA1-AL-15	CA1-CR-15	OK	5.36398	8.70944	0.699275	1.68118	5e-05	0.00267643	yes
Slc29a4	Slc29a4	Slc29a4	chr5:142702100-142722490	CA1-AL-15	CA1-CR-15	OK	6.21859	10.4308	0.746194	1.73007	0.0001	0.00493727	yes
Slc2a9	Slc2a9	Slc2a9	chr5:38349272-38502152	CA1-AL-15	CA1-CR-15	OK	0.328347	0.824332	1.328	1.5377	0.0001	0.00493727	yes
Slc44a5	Slc44a5	Slc44a5	chr3:153973435-154271720	CA1-AL-15	CA1-CR-15	OK	5.35767	10.0876	0.912911	2.30745	5e-05	0.00267643	yes
Slc4a3	Slc4a3	Slc4a3	chr1:75546265-75559431	CA1-AL-15	CA1-CR-15	OK	48.8465	35.6322	-0.455075	-1.54759	0.0004	0.0146525	yes
Slc4a7	Slc4a7	Slc4a7	chr14:14703024-14799943	CA1-AL-15	CA1-CR-15	OK	7.42253	11.4526	0.625687	1.84168	5e-05	0.00267643	yes
Slc6a13	Slc6a13	Slc6a13	chr6:121300295-121337718	CA1-AL-15	CA1-CR-15	OK	5.21002	2.24378	-1.21536	-2.02409	5e-05	0.00267643	yes
Slc6a20a	Slc6a20a	Slc6a20a	chr9:123636906-123678832	CA1-AL-15	CA1-CR-15	OK	4.93518	2.35662	-1.06639	-1.77476	0.0002	0.0085016	yes
Slc6a9	Slc6a9	Slc6a9	chr4:117835257-117872470	CA1-AL-15	CA1-CR-15	OK	15.2864	10.925	-0.484607	-1.3875	0.0016	0.0419058	yes
Slc7a14	Slc7a14	Slc7a14	chr3:31202855-31310319	CA1-AL-15	CA1-CR-15	OK	24.2457	33.0978	0.449007	1.45453	0.00045	0.0161128	yes
Slc8a3	Slc8a3	Slc8a3	chr12:81197914-81333180	CA1-AL-15	CA1-CR-15	OK	7.70863	5.06291	-0.606507	-1.51285	0.0002	0.0085016	yes
Slc9a2	Slc9a2	Slc9a2	chr1:40681711-40768885	CA1-AL-15	CA1-CR-15	OK	3.6853	6.72906	0.868621	1.86302	5e-05	0.00267643	yes
Slc9a4	Slc9a4	Slc9a4	chr1:40580226-40630731	CA1-AL-15	CA1-CR-15	OK	2.07805	4.26894	1.03865	1.8643	5e-05	0.00267643	yes
Slco1c1	Slco1c1	Slco1c1	chr6:141524385-141570177	CA1-AL-15	CA1-CR-15	OK	21.2236	30.3315	0.51515	1.50922	0.0002	0.0085016	yes
Slit1	Slit1	Slit1	chr19:41600256-41743856	CA1-AL-15	CA1-CR-15	OK	24.9935	39.7827	0.670591	2.10377	5e-05	0.00267643	yes
Smoc1	Smoc1	Smoc1	chr12:81026807-81186414	CA1-AL-15	CA1-CR-15	OK	4.71608	2.36877	-0.993449	-1.80998	5e-05	0.00267643	yes
Smoc2	Smoc2	Smoc2	chr17:14279505-14404790	CA1-AL-15	CA1-CR-15	OK	10.1746	16.2517	0.675622	1.65879	0.00025	0.010139	yes
Sorcs1	Sorcs1	Sorcs1	chr19:50143300-50678646	CA1-AL-15	CA1-CR-15	OK	7.39947	4.78469	-0.628996	-1.55502	0.00015	0.00691217	yes
Sowaha	Sowaha	Sowaha	chr11:53476577-53480195	CA1-AL-15	CA1-CR-15	OK	38.1523	67.377	0.820485	2.65702	5e-05	0.00267643	yes
Sowahb	Sowahb	Sowahb	chr5:93041122-93045022	CA1-AL-15	CA1-CR-15	OK	6.76261	4.28796	-0.657288	-1.51342	0.0005	0.0175863	yes
Spag5	Spag5	Spag5	chr11:78301590-78322454	CA1-AL-15	CA1-CR-15	OK	7.03531	4.26592	-0.721758	-1.67364	5e-05	0.00267643	yes
Spata13	Spata13	Spata13	chr14:60634728-60764556	CA1-AL-15	CA1-CR-15	OK	2.78857	5.17752	0.892737	2.06783	5e-05	0.00267643	yes
Sphk1	Sphk1	Sphk1	chr11:116531910-116536675	CA1-AL-15	CA1-CR-15	OK	2.38079	0.849922	-1.48604	-1.74805	5e-05	0.00267643	yes
Sphkap	Sphkap	Sphkap	chr1:83255780-83408200	CA1-AL-15	CA1-CR-15	OK	34.5075	48.1755	0.48139	1.53784	0.0001	0.00493727	yes
Spink8	Spink8	Spink8	chr9:109816626-109826627	CA1-AL-15	CA1-CR-15	OK	6.24706	22.3885	1.84151	3.61643	5e-05	0.00267643	yes
Srsf5	Srsf5	Srsf5	chr12:80945503-80950507	CA1-AL-15	CA1-CR-15	OK	149.088	113.066	-0.399	-1.26321	0.00155	0.0408655	yes
Sstr4	Sstr4	Sstr4	chr2:148395376-148396764	CA1-AL-15	CA1-CR-15	OK	10.7308	20.5303	0.935997	2.39294	5e-05	0.00267643	yes
St18	St18	St18	chr1:6487230-6860940	CA1-AL-15	CA1-CR-15	OK	2.51774	4.90781	0.962949	2.05073	5e-05	0.00267643	yes
St6galnac5	St6galnac5	St6galnac5	chr3:152820709-152982207	CA1-AL-15	CA1-CR-15	OK	45.231	66.2343	0.550268	1.83273	0.00015	0.00691217	yes
Stab2	Stab2	Stab2	chr10:86841209-87007942	CA1-AL-15	CA1-CR-15	OK	0.586697	1.27394	1.11861	1.64745	5e-05	0.00267643	yes
Stac	Stac	Stac	chr9:111561433-111690216	CA1-AL-15	CA1-CR-15	OK	0.671997	3.20327	2.25302	3.15307	5e-05	0.00267643	yes
Stim2	Stim2	Stim2	chr5:53998522-54121057	CA1-AL-15	CA1-CR-15	OK	14.523	23.5681	0.69849	2.1342	5e-05	0.00267643	yes
Strbp	Strbp	Strbp	chr2:37569867-37647285	CA1-AL-15	CA1-CR-15	OK	18.7766	13.3289	-0.494379	-1.56829	0.0001	0.00493727	yes
Stx1a	Stx1a	Stx1a	chr5:135023571-135051099	CA1-AL-15	CA1-CR-15	OK	113.376	77.7025	-0.545086	-1.84565	0.0001	0.00493727	yes
Stxbp6	Stxbp6	Stxbp6	chr12:44852485-45074483	CA1-AL-15	CA1-CR-15	OK	24.4485	35.963	0.55677	1.69726	5e-05	0.00267643	yes
Sulf1	Sulf1	Sulf1	chr1:12692429-12860372	CA1-AL-15	CA1-CR-15	OK	3.64707	2.16154	-0.754678	-1.39328	0.00065	0.0209609	yes
Susd2	Susd2	Susd2	chr10:75636618-75644008	CA1-AL-15	CA1-CR-15	OK	4.2248	1.8219	-1.21344	-2.06876	5e-05	0.00267643	yes
Syne1	Syne1	Syne1	chr10:5020195-5194707	CA1-AL-15	CA1-CR-15	OK	29.778	40.7348	0.452018	1.45378	0.00035	0.0131544	yes
Sytl2	Sytl2	Sytl2	chr7:90348698-90410439	CA1-AL-15	CA1-CR-15	OK	25.7753	17.0501	-0.596207	-1.58337	0.0002	0.0085016	yes
Tanc1	Tanc1	Tanc1	chr2:59612043-59846149	CA1-AL-15	CA1-CR-15	OK	9.10815	19.2565	1.08012	3.204	5e-05	0.00267643	yes
Tbc1d30	Tbc1d30	Tbc1d30	chr10:121263819-121311189	CA1-AL-15	CA1-CR-15	OK	25.9667	17.6717	-0.555223	-1.75901	5e-05	0.00267643	yes
Tbc1d8b	Tbc1d8b	Tbc1d8b	chrX:139684995-139754218	CA1-AL-15	CA1-CR-15	OK	2.12085	3.95687	0.899714	1.94343	5e-05	0.00267643	yes
Tbr1	Tbr1	Tbr1	chr2:61804452-61814113	CA1-AL-15	CA1-CR-15	OK	32.7424	23.6438	-0.469696	-1.51396	0.00065	0.0209609	yes
Tcap	Tcap	Tcap	chr11:98383810-98384953	CA1-AL-15	CA1-CR-15	OK	4.99449	1.8828	-1.40746	-2.11766	0.00025	0.010139	yes
Tcf23	Tcf23	Tcf23	chr5:30968676-30977018	CA1-AL-15	CA1-CR-15	OK	0.232613	0.0814853	-1.51332	-1.46417	0.00155	0.0408655	yes
Tdo2	Tdo2	Tdo2	chr3:81958413-81975728	CA1-AL-15	CA1-CR-15	OK	0.841538	3.95823	2.23376	3.01324	5e-05	0.00267643	yes
Tead1	Tead1	Tead1	chr7:112679319-112906805	CA1-AL-15	CA1-CR-15	OK	3.18098	4.6534	0.548813	1.39558	0.00075	0.0232881	yes
Tekt2	Tekt2	Tekt2	chr4:126322120-126325199	CA1-AL-15	CA1-CR-15	OK	1.95469	0.85674	-1.19001	-1.5877	0.001	0.0294954	yes
Tfrc	Tfrc	Tfrc	chr16:32608895-32632794	CA1-AL-15	CA1-CR-15	OK	25.9771	19.6796	-0.400542	-1.27612	0.00165	0.0430028	yes
Tgfb2	Tgfb2	Tgfb2	chr1:186623185-186705992	CA1-AL-15	CA1-CR-15	OK	4.80178	10.0302	1.0627	2.66078	5e-05	0.00267643	yes
Tgm3	Tgm3	Tgm3	chr2:130012373-130050399	CA1-AL-15	CA1-CR-15	OK	0.828518	0.3022	-1.45503	-1.78067	0.0001	0.00493727	yes
Thbs4	Thbs4	Thbs4	chr13:92751585-92794818	CA1-AL-15	CA1-CR-15	OK	1.65241	4.42855	1.42226	2.50638	5e-05	0.00267643	yes
Thrsp	Thrsp	Thrsp	chr7:97412956-97417510	CA1-AL-15	CA1-CR-15	OK	17.0415	26.1097	0.615536	1.60316	0.00105	0.0307987	yes
Thsd4	Thsd4	Thsd4	chr9:59966930-60511035	CA1-AL-15	CA1-CR-15	OK	3.47227	5.35948	0.626216	1.47739	0.00035	0.0131544	yes
Tle1	Tle1	Tle1	chr4:72117141-72200919	CA1-AL-15	CA1-CR-15	OK	10.0506	16.0544	0.675688	1.94822	5e-05	0.00267643	yes
Tle2	Tle2	Tle2	chr10:81575286-81590845	CA1-AL-15	CA1-CR-15	OK	14.8468	10.3773	-0.516717	-1.33531	0.0014	0.038641	yes
Tle6	Tle6	Tle6	chr10:81590904-81600900	CA1-AL-15	CA1-CR-15	OK	1.71707	0.653899	-1.39281	-1.81883	0.0002	0.0085016	yes
Tmem130	Tmem130	Tmem130	chr5:144735914-144761578	CA1-AL-15	CA1-CR-15	OK	104.747	78.8277	-0.410138	-1.38306	0.0013	0.0363863	yes
Tmem145	Tmem145	Tmem145	chr7:25306107-25316195	CA1-AL-15	CA1-CR-15	OK	32.2929	20.2069	-0.676369	-2.17488	5e-05	0.00267643	yes
Tmem181b-ps	Tmem181b-ps	Tmem181b-ps	chr17:6439001-6450994	CA1-AL-15	CA1-CR-15	OK	47.0075	34.248	-0.456871	-1.50918	0.00055	0.0187637	yes
Tmem181c-ps	Tmem181c-ps	Tmem181c-ps	chr17:6610102-6620925	CA1-AL-15	CA1-CR-15	OK	25.9568	18.6016	-0.480689	-1.47941	0.00055	0.0187637	yes
Tmem196	Tmem196	Tmem196	chr12:119945961-120018706	CA1-AL-15	CA1-CR-15	OK	5.29067	2.69827	-0.971418	-1.61352	0.0012	0.0342506	yes
Tmem28	Tmem28	Tmem28	chrX:99821068-99846345	CA1-AL-15	CA1-CR-15	OK	8.04076	12.6165	0.649912	1.53231	0.0013	0.0363863	yes
Tmem74	Tmem74	Tmem74	chr15:43866694-43870029	CA1-AL-15	CA1-CR-15	OK	6.35465	10.5754	0.734824	1.5835	0.0008	0.0244115	yes
Tmprss6	Tmprss6	Tmprss6	chr15:78439666-78468634	CA1-AL-15	CA1-CR-15	OK	0.0392552	0.244339	2.63793	1.95642	0.00025	0.010139	yes
Tnfaip8l3	Tnfaip8l3	Tnfaip8l3	chr9:54025605-54068411	CA1-AL-15	CA1-CR-15	OK	9.48288	13.9131	0.553044	1.37232	0.00155	0.0408655	yes
Tnfrsf25	Tnfrsf25	Tnfrsf25	chr4:152116342-152120111	CA1-AL-15	CA1-CR-15	OK	3.81563	9.86013	1.36968	2.73374	5e-05	0.00267643	yes
Tox	Tox	Tox	chr4:6687385-6990723	CA1-AL-15	CA1-CR-15	OK	10.0109	5.86077	-0.772408	-1.82495	5e-05	0.00267643	yes
Trh	Trh	Trh	chr6:92242061-92244648	CA1-AL-15	CA1-CR-15	OK	3.27151	1.03563	-1.65945	-2.06986	5e-05	0.00267643	yes
Trim2	Trim2	Trim2	chr3:84160438-84304775	CA1-AL-15	CA1-CR-15	OK	46.8113	61.3852	0.391035	1.27092	0.00195	0.0486673	yes
Trim66	Trim66	Trim66	chr7:109449000-109508134	CA1-AL-15	CA1-CR-15	OK	8.7249	5.77981	-0.594116	-1.63763	0.00015	0.00691217	yes
Trpa1	Trpa1	Trpa1	chr1:14872647-14918862	CA1-AL-15	CA1-CR-15	OK	0.140629	0.561034	1.9962	2.0039	5e-05	0.00267643	yes
Trpc3	Trpc3	Trpc3	chr3:36620481-36690167	CA1-AL-15	CA1-CR-15	OK	3.97616	2.24155	-0.826879	-1.63558	0.00045	0.0161128	yes
Trpc6	Trpc6	Trpc6	chr9:8544141-8680741	CA1-AL-15	CA1-CR-15	OK	6.24286	10.9749	0.813925	2.00995	5e-05	0.00267643	yes
Tshz2	Tshz2	Tshz2	chr2:169633645-169888504	CA1-AL-15	CA1-CR-15	OK	27.2208	16.8011	-0.696153	-1.71755	5e-05	0.00267643	yes
Tshz3	Tshz3	Tshz3	chr7:36698117-36773457	CA1-AL-15	CA1-CR-15	OK	11.6269	6.8181	-0.770024	-2.08367	5e-05	0.00267643	yes
Tspan13	Tspan13	Tspan13	chr12:36014554-36042478	CA1-AL-15	CA1-CR-15	OK	100.063	133.268	0.413422	1.45695	0.0015	0.0404873	yes
Tspan18	Tspan18	Tspan18	chr2:93201759-93334487	CA1-AL-15	CA1-CR-15	OK	3.42089	7.20775	1.07518	2.27851	5e-05	0.00267643	yes
Ttr	Ttr	Ttr	chr18:20665249-20674326	CA1-AL-15	CA1-CR-15	OK	7.69852	13.3626	0.795553	1.65106	0.0003	0.0116897	yes
Twist1	Twist1	Twist1	chr12:33957670-33959831	CA1-AL-15	CA1-CR-15	OK	0.79109	2.13491	1.43226	1.8099	0.0002	0.0085016	yes
Ube2g2	Ube2g2	Ube2g2	chr10:77622320-77645990	CA1-AL-15	CA1-CR-15	OK	27.7225	38.7724	0.483976	1.46398	0.0004	0.0146525	yes
Ucp2	Ucp2	Ucp2	chr7:100493344-100502173	CA1-AL-15	CA1-CR-15	OK	7.58511	11.9252	0.652769	1.74758	5e-05	0.00267643	yes
Unc13c	Unc13c	Unc13c	chr9:73479423-73933567	CA1-AL-15	CA1-CR-15	OK	11.1068	7.63719	-0.540327	-1.47517	0.00035	0.0131544	yes
Unc5d	Unc5d	Unc5d	chr8:28646716-29219636	CA1-AL-15	CA1-CR-15	OK	9.66663	6.1814	-0.645079	-1.73638	5e-05	0.00267643	yes
Upp1	Upp1	Upp1	chr11:9118007-9136170	CA1-AL-15	CA1-CR-15	OK	1.54817	4.0446	1.38543	1.75574	5e-05	0.00267643	yes
Usp50	Usp50	Usp50	chr2:126761049-126783460	CA1-AL-15	CA1-CR-15	OK	0.277545	0.835512	1.58994	1.64777	0.00055	0.0187637	yes
Ust	Ust	Ust	chr10:8204752-8518825	CA1-AL-15	CA1-CR-15	OK	9.20819	14.2102	0.625942	1.79723	5e-05	0.00267643	yes
Vat1l	Vat1l	Vat1l	chr8:114205639-114374070	CA1-AL-15	CA1-CR-15	OK	19.1967	10.737	-0.83827	-2.19078	5e-05	0.00267643	yes
Vip	Vip	Vip	chr10:5639217-5647614	CA1-AL-15	CA1-CR-15	OK	33.577	23.1629	-0.535658	-1.55758	0.00085	0.0256907	yes
Vmn2r84	Vmn2r84	Vmn2r84	chr10:130385799-130394241	CA1-AL-15	CA1-CR-15	OK	0.955274	0.402593	-1.24659	-1.50428	0.0008	0.0244115	yes
Vwa5b2	Vwa5b2	Vwa5b2	chr16:20589581-20605377	CA1-AL-15	CA1-CR-15	OK	20.1705	11.7767	-0.776317	-2.23315	5e-05	0.00267643	yes
Vwc2l	Vwc2l	Vwc2l	chr1:70725714-70885397	CA1-AL-15	CA1-CR-15	OK	8.10266	5.13137	-0.659052	-1.46661	0.0008	0.0244115	yes
Wbscr17	Wbscr17	Wbscr17	chr5:130874950-131307522	CA1-AL-15	CA1-CR-15	OK	24.7665	39.2403	0.663943	2.1223	5e-05	0.00267643	yes
Wdtc1	Wdtc1	Wdtc1	chr4:133292465-133339315	CA1-AL-15	CA1-CR-15	OK	22.5384	30.2682	0.425418	1.38979	0.0016	0.0419058	yes
Wfikkn2	Wfikkn2	Wfikkn2	chr11:94235951-94242579	CA1-AL-15	CA1-CR-15	OK	0.834543	0.31949	-1.38522	-1.56282	0.0007	0.0222128	yes
Whrn	Whrn	Whrn	chr4:63414909-63495991	CA1-AL-15	CA1-CR-15	OK	16.9653	9.61989	-0.818496	-2.19237	5e-05	0.00267643	yes
Wipf3	Wipf3	Wipf3	chr6:54452882-54503768	CA1-AL-15	CA1-CR-15	OK	39.9664	94.0292	1.23432	3.61328	5e-05	0.00267643	yes
Wnt2	Wnt2	Wnt2	chr6:17988939-18030445	CA1-AL-15	CA1-CR-15	OK	1.9148	4.49276	1.23041	2.10829	5e-05	0.00267643	yes
Wnt6	Wnt6	Wnt6	chr1:74771891-74785319	CA1-AL-15	CA1-CR-15	OK	0.962425	0.323653	-1.57222	-1.69683	0.00075	0.0232881	yes
Wnt9a	Wnt9a	Wnt9a	chr11:59306929-59333552	CA1-AL-15	CA1-CR-15	OK	4.67027	2.50071	-0.901168	-1.78963	5e-05	0.00267643	yes
Wscd2	Wscd2	Wscd2	chr5:113550419-113589725	CA1-AL-15	CA1-CR-15	OK	12.5967	17.7594	0.495538	1.45718	0.0008	0.0244115	yes
Xdh	Xdh	Xdh	chr17:73883907-73950182	CA1-AL-15	CA1-CR-15	OK	2.4285	1.48574	-0.70888	-1.30289	0.00145	0.039745	yes
Ybx1	Ybx1	Ybx1	chr4:119277326-119294513	CA1-AL-15	CA1-CR-15	OK	42.4836	56.7569	0.417892	1.39917	0.0015	0.0404873	yes
Zbtb20	Zbtb20	Zbtb20	chr16:43247283-43619123	CA1-AL-15	CA1-CR-15	OK	1.28623	2.5866	1.00791	1.55099	0.0003	0.0116897	yes
Zbtb40	Zbtb40	Zbtb40	chr4:136979731-137048695	CA1-AL-15	CA1-CR-15	OK	2.86507	4.29043	0.582552	1.4378	0.00065	0.0209609	yes
Zbtb7c	Zbtb7c	Zbtb7c	chr18:75820177-76148564	CA1-AL-15	CA1-CR-15	OK	1.44377	0.643835	-1.16507	-1.68803	5e-05	0.00267643	yes
Zcchc5	Zcchc5	Zcchc5	chrX:106837081-106840643	CA1-AL-15	CA1-CR-15	OK	0.403399	1.33582	1.72744	1.92897	0.0001	0.00493727	yes
Zdhhc8	Zdhhc8	Zdhhc8	chr16:18220752-18235136	CA1-AL-15	CA1-CR-15	OK	25.0377	18.0657	-0.470854	-1.5285	0.0002	0.0085016	yes
Zeb2	Zeb2	Zeb2	chr2:44983633-45114084	CA1-AL-15	CA1-CR-15	OK	18.099	31.1868	0.785028	2.41549	5e-05	0.00267643	yes
Zfp189	Zfp189	Zfp189	chr4:49521216-49531545	CA1-AL-15	CA1-CR-15	OK	4.78192	7.92224	0.728317	1.6759	0.00015	0.00691217	yes
Zfp608	Zfp608	Zfp608	chr18:54888044-54990180	CA1-AL-15	CA1-CR-15	OK	5.15732	7.71594	0.58122	1.54967	0.00015	0.00691217	yes
Zfp804b	Zfp804b	Zfp804b	chr5:6769029-7344378	CA1-AL-15	CA1-CR-15	OK	0.77431	0.297068	-1.38212	-1.53346	0.0003	0.0116897	yes
Zfp941	Zfp941	Zfp941	chr7:140809676-140822178	CA1-AL-15	CA1-CR-15	OK	10.8122	6.99033	-0.629221	-1.64071	0.0001	0.00493727	yes
Zfpm1	Zfpm1	Zfpm1	chr8:122282140-122337247	CA1-AL-15	CA1-CR-15	OK	7.83424	13.551	0.790531	2.08051	5e-05	0.00267643	yes
Zfpm2	Zfpm2	Zfpm2	chr15:40655041-41104592	CA1-AL-15	CA1-CR-15	OK	5.56812	9.20152	0.724683	1.89611	5e-05	0.00267643	yes
Zkscan2	Zkscan2	Zkscan2	chr7:123478638-123500449	CA1-AL-15	CA1-CR-15	OK	7.52729	5.21426	-0.529668	-1.34712	0.00165	0.0430028	yes
0610005C13Rik	0610005C13Rik	0610005C13Rik	chr7:45567794-45589710	CA1-AL-15	CA1-CR-15	OK	0.545416	0.541727	-0.0097907	-0.00446006	0.9927	0.999643	no
0610007N19Rik	0610007N19Rik	0610007N19Rik	chr15:32240567-32244662	CA1-AL-15	CA1-CR-15	OK	1.35609	1.31798	-0.0411349	-0.048336	0.9009	0.999643	no
0610007P14Rik	0610007P14Rik	0610007P14Rik	chr12:85815454-85824545	CA1-AL-15	CA1-CR-15	OK	34.2075	37.1962	0.120842	0.380664	0.4243	0.967045	no
0610008F07Rik	0610008F07Rik	0610008F07Rik	chr2:163492317-163541721	CA1-AL-15	CA1-CR-15	NOTEST	0	0	0	0	1	1	no
0610009B14Rik	0610009B14Rik	0610009B14Rik	chr12:80686374-80692466	CA1-AL-15	CA1-CR-15	NOTEST	0.0266395	0.0294111	0.142792	0	1	1	no
0610009B22Rik	0610009B22Rik	0610009B22Rik	chr11:51685384-51688634	CA1-AL-15	CA1-CR-15	OK	20.3837	26.8493	0.397468	1.08236	0.04335	0.384801	no
0610009D07Rik	0610009D07Rik	0610009D07Rik	chr12:4817607-4827659	CA1-AL-15	CA1-CR-15	OK	30.7106	34.9761	0.187633	0.568726	0.2348	0.843751	no
0610009L18Rik	0610009L18Rik	0610009L18Rik	chr11:120348677-120351190	CA1-AL-15	CA1-CR-15	OK	7.60971	7.34144	-0.0517788	-0.102292	0.8579	0.999643	no
0610009O20Rik	0610009O20Rik	0610009O20Rik	chr18:38238404-38262629	CA1-AL-15	CA1-CR-15	OK	16.9972	15.8014	-0.105244	-0.266965	0.5082	0.994751	no
0610010B08Rik	0610010B08Rik,Gm14308,OTTMUSG00000016609	0610010B08Rik,Gm14308,OTTMUSG00000016609	chr2:175737941-175754328	CA1-AL-15	CA1-CR-15	NOTEST	0	0	0	0	1	1	no
0610010F05Rik	0610010F05Rik	0610010F05Rik	chr11:23573775-23633631	CA1-AL-15	CA1-CR-15	OK	14.3683	13.4787	-0.0922038	-0.272253	0.5082	0.99475	no
0610010K14Rik	0610010K14Rik	0610010K14Rik	chr11:70235203-70237914	CA1-AL-15	CA1-CR-15	OK	27.2998	26.7688	-0.0283357	-0.0609519	0.87975	0.999643	no
0610011F06Rik	0610011F06Rik	0610011F06Rik	chr17:25875499-25877163	CA1-AL-15	CA1-CR-15	OK	28.1345	24.6352	-0.191618	-0.540616	0.29705	0.896791	no
0610012G03Rik	0610012G03Rik	0610012G03Rik	chr16:31947050-31948521	CA1-AL-15	CA1-CR-15	OK	27.2509	30.958	0.184006	0.564571	0.2237	0.83057	no
0610012H03Rik	0610012H03Rik	0610012H03Rik	chr2:105224341-105379860	CA1-AL-15	CA1-CR-15	NOTEST	0.0265621	0.0211799	-0.326671	0	1	1	no
0610030E20Rik	0610030E20Rik	0610030E20Rik	chr6:72347316-72353160	CA1-AL-15	CA1-CR-15	OK	6.52252	6.48532	-0.00825311	-0.0216892	0.95685	0.999643	no
0610031J06Rik	0610031J06Rik	0610031J06Rik	chr3:88325022-88328631	CA1-AL-15	CA1-CR-15	OK	24.9071	25.5811	0.0385232	0.115233	0.80005	0.999643	no
0610031O16Rik	0610031O16Rik	0610031O16Rik	chr3:138210716-138239663	CA1-AL-15	CA1-CR-15	NOTEST	0	0	0	0	1	1	no
0610037L13Rik	0610037L13Rik	0610037L13Rik	chr4:107889898-107897802	CA1-AL-15	CA1-CR-15	OK	20.1286	18.6412	-0.110749	-0.310055	0.497	0.994195	no
0610038B21Rik	0610038B21Rik	0610038B21Rik	chr8:77250365-77518578	CA1-AL-15	CA1-CR-15	OK	0.970004	0.623452	-0.637712	-0.342798	0.4241	0.967045	no
0610038L08Rik	0610038L08Rik	0610038L08Rik	chr17:29549801-29606808	CA1-AL-15	CA1-CR-15	NOTEST	0.109221	0.132427	0.277951	0	1	1	no
0610039K10Rik	0610039K10Rik	0610039K10Rik	chr2:163623272-163645800	CA1-AL-15	CA1-CR-15	OK	0.389456	0.369932	-0.0742032	-0.00729705	0.92925	0.999643	no
0610040B10Rik	0610040B10Rik	0610040B10Rik	chr5:143329307-143332704	CA1-AL-15	CA1-CR-15	OK	5.28814	3.18726	-0.730442	-1.30195	0.0569	0.447107	no
0610040F04Rik	0610040F04Rik	0610040F04Rik	chr6:108577038-108666925	CA1-AL-15	CA1-CR-15	OK	0.817175	0.53256	-0.617702	-0.145808	0.7561	0.999643	no
0610040J01Rik	0610040J01Rik	0610040J01Rik	chr5:63812494-63899619	CA1-AL-15	CA1-CR-15	OK	1.81757	1.9594	0.108404	0.162827	0.7066	0.999643	no
0610043K17Rik	0610043K17Rik	0610043K17Rik	chr4:101346523-101399185	CA1-AL-15	CA1-CR-15	OK	1.26148	1.37174	0.120885	0.0525914	0.88965	0.999643	no
1100001G20Rik	1100001G20Rik	1100001G20Rik	chr11:83746939-83752646	CA1-AL-15	CA1-CR-15	NOTEST	0.0445952	0.0391137	-0.189214	0	1	1	no
1110001A16Rik	1110001A16Rik	1110001A16Rik	chr17:78916498-78937070	CA1-AL-15	CA1-CR-15	OK	8.7118	9.49005	0.123446	0.162967	0.72865	0.999643	no
1110001J03Rik	1110001J03Rik	1110001J03Rik	chr6:38534860-38539449	CA1-AL-15	CA1-CR-15	OK	52.6058	54.4906	0.0507848	0.181147	0.7878	0.999643	no
1110002L01Rik	1110002L01Rik	1110002L01Rik	chr12:3365131-3426747	CA1-AL-15	CA1-CR-15	OK	24.5931	23.6995	-0.0533938	-0.0805879	0.8425	0.999643	no
1110004E09Rik	1110004E09Rik	1110004E09Rik	chr16:90925810-90934849	CA1-AL-15	CA1-CR-15	OK	26.7691	28.2549	0.0779308	0.227405	0.63035	0.999643	no
1110004F10Rik	1110004F10Rik	1110004F10Rik	chr7:116093379-116105210	CA1-AL-15	CA1-CR-15	OK	66.8741	69.8471	0.0627522	0.216308	0.63475	0.999643	no
1110006O24Rik	1110006O24Rik	1110006O24Rik	chr5:115631048-115631816	CA1-AL-15	CA1-CR-15	OK	0.906236	0.911282	0.00801147	0.0101246	0.98925	0.999643	no
1110007C09Rik	1110007C09Rik	1110007C09Rik	chr13:49202950-49216026	CA1-AL-15	CA1-CR-15	OK	5.73523	5.25603	-0.125877	-0.230674	0.66335	0.999643	no
1110008F13Rik	1110008F13Rik	1110008F13Rik	chr2:156863121-156887078	CA1-AL-15	CA1-CR-15	OK	15.4053	19.1825	0.316361	0.586261	0.19615	0.791269	no
1110008J03Rik	1110008J03Rik	1110008J03Rik	chr5:120609059-120612589	CA1-AL-15	CA1-CR-15	OK	13.3837	13.3624	-0.0022924	-0.00518306	0.98925	0.999643	no
1110008L16Rik	1110008L16Rik	1110008L16Rik	chr12:55280813-55492647	CA1-AL-15	CA1-CR-15	OK	2.77481	2.62657	-0.0792127	-0.0640909	0.88135	0.999643	no
1110008P14Rik	1110008P14Rik	1110008P14Rik	chr2:32379100-32381915	CA1-AL-15	CA1-CR-15	OK	181.399	147.899	-0.294557	-1.21567	0.0307	0.314477	no
1110012L19Rik	1110012L19Rik	1110012L19Rik	chrX:70385912-70389416	CA1-AL-15	CA1-CR-15	OK	9.9319	11.468	0.207476	0.456574	0.33255	0.923472	no
1110015O18Rik	1110015O18Rik	1110015O18Rik	chr3:4798707-4814911	CA1-AL-15	CA1-CR-15	OK	0.271892	0.177065	-0.618754	-0.566113	0.21985	0.825885	no
1110017D15Rik	1110017D15Rik	1110017D15Rik	chr4:41505008-41517333	CA1-AL-15	CA1-CR-15	OK	4.25584	3.28586	-0.373176	-0.383658	0.33545	0.925135	no
1110018G07Rik	1110018G07Rik	1110018G07Rik	chr12:84918148-84970886	CA1-AL-15	CA1-CR-15	OK	28.8646	32.8272	0.185593	0.611462	0.13885	0.693944	no
1110019D14Rik	1110019D14Rik	1110019D14Rik	chr6:13871568-13896421	CA1-AL-15	CA1-CR-15	OK	1.32641	1.4562	0.134685	0.18365	0.67925	0.999643	no
1110020A21Rik	1110020A21Rik	1110020A21Rik	chr17:84917181-85023992	CA1-AL-15	CA1-CR-15	OK	1.1379	0.983532	-0.210328	-0.0606711	0.91315	0.999643	no
1110025L11Rik	1110025L11Rik	1110025L11Rik	chr16:89063409-89064002	CA1-AL-15	CA1-CR-15	NOTEST	0	0	0	0	1	1	no
1110028F11Rik	1110028F11Rik	1110028F11Rik	chr11:87663086-87735539	CA1-AL-15	CA1-CR-15	NOTEST	0.00942037	0.0212162	1.17131	0	1	1	no
1110028F18Rik	1110028F18Rik	1110028F18Rik	chr8:106587142-106594820	CA1-AL-15	CA1-CR-15	NOTEST	0	0	0	0	1	1	no
1110032A03Rik	1110032A03Rik	1110032A03Rik	chr9:50762827-50768152	CA1-AL-15	CA1-CR-15	OK	10.5176	10.2178	-0.0417183	-0.100914	0.8165	0.999643	no
1110032F04Rik	1110032F04Rik	1110032F04Rik	chr3:68869585-68872163	CA1-AL-15	CA1-CR-15	OK	7.35787	6.17521	-0.252799	-0.595282	0.18485	0.776929	no
1110034G24Rik	1110034G24Rik	1110034G24Rik	chr2:132690282-132751055	CA1-AL-15	CA1-CR-15	OK	7.04672	7.61419	0.111737	0.237631	0.5981	0.999643	no
1110035M17Rik	1110035M17Rik	1110035M17Rik	chr11:95700105-95712754	CA1-AL-15	CA1-CR-15	OK	6.95431	7.22887	0.0558611	0.108707	0.85275	0.999643	no
1110036E04Rik	1110036E04Rik	1110036E04Rik	chr9:64049828-64054100	CA1-AL-15	CA1-CR-15	NOTEST	0	0	0	0	1	1	no
1110037F02Rik	1110037F02Rik	1110037F02Rik	chr4:11485957-11551143	CA1-AL-15	CA1-CR-15	OK	8.61206	9.49097	0.140198	0.417823	0.3045	0.904042	no
1110038B12Rik	1110038B12Rik	1110038B12Rik	chr17:34950235-34952471	CA1-AL-15	CA1-CR-15	OK	13.4401	17.3864	0.371414	0.873984	0.14335	0.702305	no
1110038F14Rik	1110038F14Rik	1110038F14Rik	chr15:76948543-76950731	CA1-AL-15	CA1-CR-15	OK	16.4033	17.0408	0.0550138	0.143202	0.77585	0.999643	no
1110046J04Rik	1110046J04Rik	1110046J04Rik	chr13:33917917-34002794	CA1-AL-15	CA1-CR-15	OK	3.56207	2.94756	-0.273191	-0.203331	0.68905	0.999643	no
1110051M20Rik	1110051M20Rik	1110051M20Rik	chr2:91277827-91444642	CA1-AL-15	CA1-CR-15	OK	52.4367	51.1366	-0.0362214	-0.122173	0.7804	0.999643	no
1110054M08Rik	1110054M08Rik	1110054M08Rik	chr16:24392555-24992578	CA1-AL-15	CA1-CR-15	OK	3.59793	4.22901	0.233153	0.171126	0.7445	0.999643	no
1110057K04Rik	1110057K04Rik	1110057K04Rik	chr12:8208106-8285759	CA1-AL-15	CA1-CR-15	OK	16.9749	21.4556	0.33795	0.897854	0.02675	0.290685	no
1110058L19Rik	1110058L19Rik	1110058L19Rik	chr1:23995938-24005640	CA1-AL-15	CA1-CR-15	OK	29.5979	35.802	0.274544	0.808814	0.1393	0.69451	no
1110059E24Rik	1110059E24Rik	1110059E24Rik	chr19:21597312-21652791	CA1-AL-15	CA1-CR-15	OK	16.1174	17.8809	0.149802	0.39673	0.38545	0.951369	no
1110059G10Rik	1110059G10Rik	1110059G10Rik	chr9:122945088-122951000	CA1-AL-15	CA1-CR-15	OK	4.04187	4.6625	0.206079	0.449715	0.28785	0.891439	no
1110059M19Rik	1110059M19Rik	1110059M19Rik	chrX:45090903-45092790	CA1-AL-15	CA1-CR-15	OK	0.172001	0.260847	0.600782	0.480437	0.31285	0.909059	no
1110065P20Rik	1110065P20Rik	1110065P20Rik	chr4:124802548-124850730	CA1-AL-15	CA1-CR-15	OK	48.6024	56.8422	0.225935	0.389701	0.34655	0.935129	no
1190002F15Rik	1190002F15Rik	1190002F15Rik	chr6:134929091-134951718	CA1-AL-15	CA1-CR-15	NOTEST	0.0506246	0	#NAME?	0	1	1	no
1190002N15Rik	1190002N15Rik	1190002N15Rik	chr9:94517863-94538081	CA1-AL-15	CA1-CR-15	OK	13.734	13.3937	-0.0361937	-0.103813	0.80725	0.999643	no
1190003J15Rik	1190003J15Rik	1190003J15Rik	chr7:140835495-140846769	CA1-AL-15	CA1-CR-15	OK	1.0336	1.10495	0.0963024	0.104	0.8517	0.999643	no
1190003K10Rik	1190003K10Rik	1190003K10Rik	chr13:64481245-64497792	CA1-AL-15	CA1-CR-15	NOTEST	0.194471	0.0746827	-1.38071	0	1	1	no
1190005I06Rik	1190005I06Rik	1190005I06Rik	chr8:120608601-120634382	CA1-AL-15	CA1-CR-15	OK	9.97946	10.7339	0.105144	0.224552	0.6708	0.999643	no
1190007I07Rik	1190007I07Rik	1190007I07Rik	chr10:82619850-82623228	CA1-AL-15	CA1-CR-15	OK	7.27316	7.3155	0.00837549	0.0113332	0.97795	0.999643	no
1200011I18Rik	1200011I18Rik	1200011I18Rik	chr14:76086231-76110815	CA1-AL-15	CA1-CR-15	OK	11.4916	11.8532	0.0446912	0.133882	0.74685	0.999643	no
1200014J11Rik	1200014J11Rik	1200014J11Rik	chr11:73047866-73083579	CA1-AL-15	CA1-CR-15	OK	4.37355	4.70615	0.105743	0.271677	0.5013	0.994195	no
1300002E11Rik	1300002E11Rik	1300002E11Rik	chr16:21794346-21809039	CA1-AL-15	CA1-CR-15	OK	9.5285	9.75063	0.0332468	0.0407759	0.9145	0.999643	no
1300002K09Rik	1300002K09Rik	1300002K09Rik	chr4:45848946-45887008	CA1-AL-15	CA1-CR-15	NOTEST	0.0168471	0.01242	-0.439831	0	1	1	no
1300015D01Rik	1300015D01Rik	1300015D01Rik	chr2:173124748-173133204	CA1-AL-15	CA1-CR-15	NOTEST	0.0014463	0.002107	0.542825	0	1	1	no
1300017J02Rik	1300017J02Rik	1300017J02Rik	chr9:103250529-103288297	CA1-AL-15	CA1-CR-15	NOTEST	0.0509704	0.051576	0.0170403	0	1	1	no
1300018J18Rik	1300018J18Rik	1300018J18Rik	chr15:89089106-89123150	CA1-AL-15	CA1-CR-15	OK	6.83483	6.74753	-0.0185465	-0.0253774	0.9532	0.999643	no
1500002O10Rik	1500002O10Rik	1500002O10Rik	chr2:70489939-70602012	CA1-AL-15	CA1-CR-15	NOTEST	0.211648	0.173107	-0.29	0	1	1	no
1500004A13Rik	1500004A13Rik	1500004A13Rik	chr3:88777056-88832487	CA1-AL-15	CA1-CR-15	OK	1.43287	3.26043	1.18616	1.07913	0.0595	0.456409	no
1500009C09Rik	1500009C09Rik	1500009C09Rik	chr15:82252396-82260753	CA1-AL-15	CA1-CR-15	OK	61.4594	65.2236	0.0857604	0.259641	0.51285	0.996247	no
1500009L16Rik	1500009L16Rik	1500009L16Rik	chr10:83722864-83762762	CA1-AL-15	CA1-CR-15	OK	13.769	12.8655	-0.0979132	-0.240848	0.6156	0.999643	no
1500011B03Rik	1500011B03Rik	1500011B03Rik	chr5:114808195-114813976	CA1-AL-15	CA1-CR-15	OK	80.3154	89.9239	0.163027	0.443832	0.2731	0.883528	no
1500011K16Rik	1500011K16Rik	1500011K16Rik	chr2:127791376-127792488	CA1-AL-15	CA1-CR-15	OK	31.2838	34.6944	0.149286	0.443576	0.39725	0.958475	no
1500012F01Rik	1500012F01Rik	1500012F01Rik	chr2:167035796-167065862	CA1-AL-15	CA1-CR-15	OK	30.1378	40.4591	0.42489	0.653147	0.22995	0.837312	no
1500012K07Rik	1500012K07Rik	1500012K07Rik	chr7:75114894-75331419	CA1-AL-15	CA1-CR-15	OK	0.782551	0.601279	-0.380151	-0.0260254	0.8589	0.999643	no
1500015A07Rik	1500015A07Rik	1500015A07Rik	chr18:61726389-61728253	CA1-AL-15	CA1-CR-15	OK	3.48222	4.40323	0.338556	0.629035	0.1515	0.717043	no
1500015L24Rik	1500015L24Rik	1500015L24Rik	chr19:20405287-20422785	CA1-AL-15	CA1-CR-15	OK	0.584702	0.712235	0.284654	0.30303	0.55755	0.999643	no
1500015O10Rik	1500015O10Rik	1500015O10Rik	chr1:43730601-43742564	CA1-AL-15	CA1-CR-15	OK	0.974463	1.20302	0.303985	0.378571	0.4617	0.979464	no
1500016L03Rik	1500016L03Rik	1500016L03Rik	chr11:84525659-84535831	CA1-AL-15	CA1-CR-15	NOTEST	0.0715558	0.116093	0.698139	0	1	1	no
1500017E21Rik	1500017E21Rik	1500017E21Rik	chr19:36554638-36689479	CA1-AL-15	CA1-CR-15	OK	5.00067	6.75984	0.434867	0.68313	0.0864	0.550978	no
1500032L24Rik	1500032L24Rik	1500032L24Rik	chr15:82346045-82349062	CA1-AL-15	CA1-CR-15	OK	129.238	145.807	0.174033	0.718655	0.21625	0.821492	no
1600002D24Rik	1600002D24Rik	1600002D24Rik	chr16:95831122-95929077	CA1-AL-15	CA1-CR-15	NOTEST	0.0138745	0.0116918	-0.246947	0	1	1	no
1600002H07Rik	1600002H07Rik	1600002H07Rik	chr17:24215055-24220769	CA1-AL-15	CA1-CR-15	OK	4.84561	4.5922	-0.0774947	-0.156553	0.7209	0.999643	no
1600002K03Rik	1600002K03Rik	1600002K03Rik	chr10:79697304-80369637	CA1-AL-15	CA1-CR-15	OK	5.86493	7.45243	0.345595	0.0276519	0.9131	0.999643	no
1600010M07Rik	1600010M07Rik	1600010M07Rik	chr7:109998376-110006646	CA1-AL-15	CA1-CR-15	NOTEST	0.156885	0.223327	0.509449	0	1	1	no
1600012H06Rik	1600012H06Rik	1600012H06Rik	chr17:14943183-14961260	CA1-AL-15	CA1-CR-15	OK	9.45807	8.81831	-0.101044	-0.183812	0.6732	0.999643	no
1600014C10Rik	1600014C10Rik	1600014C10Rik	chr7:38183216-38197565	CA1-AL-15	CA1-CR-15	OK	9.61694	10.8765	0.177565	0.455793	0.2666	0.878461	no
1600014C23Rik	1600014C23Rik	1600014C23Rik	chr17:45732863-45733844	CA1-AL-15	CA1-CR-15	OK	0.371197	0.333712	-0.153582	-0.147544	0.8169	0.999643	no
1600014K23Rik	1600014K23Rik	1600014K23Rik	chrX:85249676-85270291	CA1-AL-15	CA1-CR-15	NOTEST	0.0127991	0.00963401	-0.409838	0	1	1	no
1600015I10Rik	1600015I10Rik	1600015I10Rik	chr6:48929895-48933687	CA1-AL-15	CA1-CR-15	NOTEST	0.000933114	0.00292642	1.64901	0	1	1	no
1600016N20Rik	1600016N20Rik	1600016N20Rik	chr7:141194129-141214080	CA1-AL-15	CA1-CR-15	NOTEST	0.0637337	0.0408751	-0.640834	0	1	1	no
1600019K03Rik	1600019K03Rik	1600019K03Rik	chr16:35503169-35509419	CA1-AL-15	CA1-CR-15	NOTEST	0	0.0109015	inf	0	1	1	no
1600020E01Rik	1600020E01Rik	1600020E01Rik	chr6:86527329-86564449	CA1-AL-15	CA1-CR-15	OK	10.5395	12.8059	0.281001	0.41362	0.28485	0.8903	no
1600023N17Rik	1600023N17Rik	1600023N17Rik	chr5:45668700-45669708	CA1-AL-15	CA1-CR-15	OK	0.581693	0.66716	0.197775	0.229504	0.6467	0.999643	no
1600025M17Rik	1600025M17Rik	1600025M17Rik	chrX:56317607-56320664	CA1-AL-15	CA1-CR-15	NOTEST	0	0	0	0	1	1	no
1600029D21Rik	1600029D21Rik	1600029D21Rik	chr9:50488798-50505639	CA1-AL-15	CA1-CR-15	NOTEST	0.163457	0.124982	-0.387185	0	1	1	no
1600029I14Rik	1600029I14Rik	1600029I14Rik	chr9:99456242-99568899	CA1-AL-15	CA1-CR-15	NOTEST	0.0554634	0.0400177	-0.470896	0	1	1	no
1600029O15Rik	1600029O15Rik	1600029O15Rik	chr9:58196296-58208808	CA1-AL-15	CA1-CR-15	OK	1.62256	1.58252	-0.0360469	-0.0170731	0.96685	0.999643	no
1700001C02Rik	1700001C02Rik	1700001C02Rik	chr5:30466076-30484087	CA1-AL-15	CA1-CR-15	NOTEST	0.253175	0.0788103	-1.68368	0	1	1	no
1700001C19Rik	1700001C19Rik	1700001C19Rik	chr17:47412733-47470638	CA1-AL-15	CA1-CR-15	NOTEST	0.0450786	0.0765318	0.763616	0	1	1	no
1700001D01Rik	1700001D01Rik	1700001D01Rik	chr8:61224170-61396072	CA1-AL-15	CA1-CR-15	NOTEST	0.00762484	0.0175066	1.19912	0	1	1	no
1700001F09Rik	1700001F09Rik	1700001F09Rik	chr14:43342383-43347811	CA1-AL-15	CA1-CR-15	NOTEST	0.0497024	0.0965474	0.957921	0	1	1	no
1700001G11Rik	1700001G11Rik	1700001G11Rik	chr14:66295328-66311424	CA1-AL-15	CA1-CR-15	OK	0.40957	0.483402	0.239116	0.0367431	0.94095	0.999643	no
1700001G17Rik	1700001G17Rik	1700001G17Rik	chr1:33669823-33670712	CA1-AL-15	CA1-CR-15	OK	0.511034	0.704728	0.463646	0.545939	0.31695	0.910365	no
1700001J03Rik	1700001J03Rik	1700001J03Rik	chr5:146182449-146185304	CA1-AL-15	CA1-CR-15	NOTEST	0.238081	0.112836	-1.07722	0	1	1	no
1700001J11Rik	1700001J11Rik	1700001J11Rik	chr9:40050557-40053025	CA1-AL-15	CA1-CR-15	NOTEST	0.0644914	0.123546	0.93787	0	1	1	no
1700001K19Rik	1700001K19Rik	1700001K19Rik	chr12:110667688-110682619	CA1-AL-15	CA1-CR-15	OK	1.24156	1.55797	0.327522	0.426798	0.393	0.954584	no
1700001K23Rik	1700001K23Rik	1700001K23Rik	chr19:53248735-53255205	CA1-AL-15	CA1-CR-15	OK	0.253408	0.410561	0.696138	0.709237	0.27295	0.88342	no
1700001L05Rik	1700001L05Rik	1700001L05Rik	chr15:83353846-83367297	CA1-AL-15	CA1-CR-15	OK	1.40928	1.01293	-0.476418	-0.81625	0.0473	0.402988	no
1700001L19Rik	1700001L19Rik	1700001L19Rik	chr13:68597438-68614231	CA1-AL-15	CA1-CR-15	OK	8.55399	6.7324	-0.345476	-0.760523	0.08345	0.540843	no
1700001O22Rik	1700001O22Rik	1700001O22Rik	chr2:30795562-30803664	CA1-AL-15	CA1-CR-15	OK	4.7088	4.04999	-0.217442	-0.313379	0.43355	0.969829	no
1700001P01Rik	1700001P01Rik	1700001P01Rik	chr11:97771480-97775918	CA1-AL-15	CA1-CR-15	OK	0.623866	0.8828	0.50085	0.588784	0.31605	0.910226	no
1700003C15Rik	1700003C15Rik	1700003C15Rik	chr5:11749832-11769308	CA1-AL-15	CA1-CR-15	NOTEST	0	0	0	0	1	1	no
1700003D09Rik	1700003D09Rik	1700003D09Rik	chr11:98348737-98358283	CA1-AL-15	CA1-CR-15	OK	0.74877	0.613679	-0.287039	-0.0888548	0.8253	0.999643	no
1700003E16Rik	1700003E16Rik	1700003E16Rik	chr6:83156403-83162975	CA1-AL-15	CA1-CR-15	OK	14.9845	14.1338	-0.0843239	-0.233229	0.60675	0.999643	no
1700003F12Rik	1700003F12Rik	1700003F12Rik	chr2:154544404-154558853	CA1-AL-15	CA1-CR-15	OK	3.00515	2.0187	-0.574009	-0.336046	0.53995	0.999643	no
1700003F17Rik	1700003F17Rik	1700003F17Rik	chr11:82911252-82964850	CA1-AL-15	CA1-CR-15	NOTEST	0.040105	0.0533077	0.41056	0	1	1	no
1700003G13Rik	1700003G13Rik	1700003G13Rik	chr9:45318265-45347580	CA1-AL-15	CA1-CR-15	NOTEST	0	0	0	0	1	1	no
1700003G18Rik	1700003G18Rik	1700003G18Rik	chr7:116081761-116093149	CA1-AL-15	CA1-CR-15	NOTEST	0.0944723	0.0732847	-0.366379	0	1	1	no
1700003H04Rik	1700003H04Rik	1700003H04Rik	chr3:124565890-124581091	CA1-AL-15	CA1-CR-15	NOTEST	0	0	0	0	1	1	no
1700003L19Rik	1700003L19Rik	1700003L19Rik	chr16:12811389-12848653	CA1-AL-15	CA1-CR-15	NOTEST	0.0381275	0.0659164	0.789804	0	1	1	no
1700003M07Rik	1700003M07Rik	1700003M07Rik	chr4:129960373-129965138	CA1-AL-15	CA1-CR-15	OK	9.52398	9.89692	0.0554145	0.122301	0.75835	0.999643	no
1700003P14Rik	1700003P14Rik	1700003P14Rik	chr13:118556167-118588629	CA1-AL-15	CA1-CR-15	NOTEST	0	0	0	0	1	1	no
1700006A11Rik	1700006A11Rik	1700006A11Rik	chr3:124401154-124426028	CA1-AL-15	CA1-CR-15	NOTEST	0	0	0	0	1	1	no
1700006E09Rik	1700006E09Rik	1700006E09Rik	chr11:101987055-101992264	CA1-AL-15	CA1-CR-15	NOTEST	0.0077712	0.00616351	-0.334385	0	1	1	no
1700006F04Rik	1700006F04Rik	1700006F04Rik	chr14:119138264-119869815	CA1-AL-15	CA1-CR-15	NOTEST	0.0186099	0.0769026	2.04696	0	1	1	no
1700006H21Rik	1700006H21Rik	1700006H21Rik	chr13:107687396-107692168	CA1-AL-15	CA1-CR-15	NOTEST	0	0.0217137	inf	0	1	1	no
1700007B14Rik	1700007B14Rik	1700007B14Rik	chr8:75448693-75984507	CA1-AL-15	CA1-CR-15	NOTEST	0.0560172	0.0715813	0.353713	0	1	1	no
1700007F19Rik	1700007F19Rik	1700007F19Rik	chr3:58141706-58163807	CA1-AL-15	CA1-CR-15	OK	0.12015	0.249549	1.05449	0.888202	0.0548	0.438855	no
1700007G11Rik	1700007G11Rik	1700007G11Rik	chr5:98329303-98802019	CA1-AL-15	CA1-CR-15	OK	0.894125	0.854587	-0.0652497	-0.0676394	0.8757	0.999643	no
1700007J10Rik	1700007J10Rik	1700007J10Rik	chr11:59662494-59780860	CA1-AL-15	CA1-CR-15	OK	1.27196	1.4367	0.175712	0.0360197	0.93425	0.999643	no
1700007K09Rik	1700007K09Rik	1700007K09Rik	chr7:131325930-131329499	CA1-AL-15	CA1-CR-15	NOTEST	0.269006	0.161099	-0.739688	0	1	1	no
1700007K13Rik	1700007K13Rik	1700007K13Rik	chr2:28462000-28466324	CA1-AL-15	CA1-CR-15	OK	2.89371	2.52529	-0.196469	-0.290343	0.5764	0.999643	no
1700007L15Rik	1700007L15Rik	1700007L15Rik	chr16:33379853-33380736	CA1-AL-15	CA1-CR-15	OK	0.630586	0.591331	-0.092728	-0.106082	0.84555	0.999643	no
1700007P06Rik	1700007P06Rik	1700007P06Rik	chr1:187048406-187215446	CA1-AL-15	CA1-CR-15	OK	1.94331	1.52499	-0.349723	-0.44473	0.38245	0.95069	no
1700008A04Rik	1700008A04Rik	1700008A04Rik	chr11:32820375-32824594	CA1-AL-15	CA1-CR-15	NOTEST	0	0	0	0	1	1	no
1700008F21Rik	1700008F21Rik	1700008F21Rik	chr8:129067133-129183732	CA1-AL-15	CA1-CR-15	OK	0.696645	0.336686	-1.04902	-0.856581	0.02765	0.295615	no
1700008I05Rik	1700008I05Rik	1700008I05Rik	chrX:135654697-135693790	CA1-AL-15	CA1-CR-15	NOTEST	0.0202224	0.00619969	-1.70568	0	1	1	no
1700008J07Rik	1700008J07Rik	1700008J07Rik	chr7:127510437-127512869	CA1-AL-15	CA1-CR-15	OK	1.47275	1.59962	0.119216	0.18333	0.6728	0.999643	no
1700008K24Rik	1700008K24Rik	1700008K24Rik	chr17:49112263-49113533	CA1-AL-15	CA1-CR-15	OK	0.144089	0.293477	1.02629	0.580361	0.13505	0.684638	no
1700008O03Rik	1700008O03Rik	1700008O03Rik	chr7:44360044-44375030	CA1-AL-15	CA1-CR-15	OK	1.47927	1.6267	0.137069	0.194178	0.7107	0.999643	no
1700008P02Rik	1700008P02Rik	1700008P02Rik	chr3:6615412-6620443	CA1-AL-15	CA1-CR-15	NOTEST	0	0	0	0	1	1	no
1700009C05Rik	1700009C05Rik	1700009C05Rik	chr6:81900464-81910800	CA1-AL-15	CA1-CR-15	NOTEST	0.0731108	0.105622	0.530757	0	1	1	no
1700009J07Rik	1700009J07Rik	1700009J07Rik	chr10:77893419-77896111	CA1-AL-15	CA1-CR-15	NOTEST	0.0209725	0.0241983	0.206402	0	1	1	no
1700009N14Rik	1700009N14Rik	1700009N14Rik	chr4:39450292-39451778	CA1-AL-15	CA1-CR-15	NOTEST	0	0	0	0	1	1	no
1700009P17Rik	1700009P17Rik	1700009P17Rik	chr1:171121660-171126967	CA1-AL-15	CA1-CR-15	OK	0.771106	0.549565	-0.48864	-0.538038	0.2793	0.888446	no
1700010B08Rik	1700010B08Rik	1700010B08Rik	chr2:173719414-173722086	CA1-AL-15	CA1-CR-15	NOTEST	0.00765472	0.00872859	0.189399	0	1	1	no
1700010D01Rik	1700010D01Rik	1700010D01Rik	chrX:95711677-95927970	CA1-AL-15	CA1-CR-15	NOTEST	0.0170557	0.0106771	-0.675731	0	1	1	no
1700010I02Rik	1700010I02Rik	1700010I02Rik	chr3:7925302-7954887	CA1-AL-15	CA1-CR-15	OK	0.423139	0.251185	-0.752379	-0.751801	0.2743	0.884369	no
1700010I14Rik	1700010I14Rik	1700010I14Rik	chr17:8988332-9008319	CA1-AL-15	CA1-CR-15	OK	0.441371	0.50276	0.187877	0.198851	0.6608	0.999643	no
1700010J16Rik	1700010J16Rik	1700010J16Rik	chr10:112726925-112785599	CA1-AL-15	CA1-CR-15	NOTEST	0.00297875	0	#NAME?	0	1	1	no
1700010K23Rik	1700010K23Rik	1700010K23Rik	chr16:66655420-67620908	CA1-AL-15	CA1-CR-15	OK	11.3307	12.5114	0.143007	0.0373131	0.9247	0.999643	no
1700011A15Rik	1700011A15Rik	1700011A15Rik	chr15:101431013-101491512	CA1-AL-15	CA1-CR-15	NOTEST	0	0	0	0	1	1	no
1700011B04Rik	1700011B04Rik	1700011B04Rik	chr13:35181622-35188014	CA1-AL-15	CA1-CR-15	NOTEST	0	0.00723277	inf	0	1	1	no
1700011E24Rik	1700011E24Rik	1700011E24Rik	chr17:87389570-87427741	CA1-AL-15	CA1-CR-15	NOTEST	0.0284079	0.0307753	0.115482	0	1	1	no
1700011H14Rik	1700011H14Rik	1700011H14Rik	chr14:49226358-49245428	CA1-AL-15	CA1-CR-15	NOTEST	0.0173661	0.0212186	0.289052	0	1	1	no
1700011I03Rik	1700011I03Rik	1700011I03Rik	chr18:57533825-57731065	CA1-AL-15	CA1-CR-15	OK	0.593379	0.235405	-1.33381	-0.471877	0.35855	0.942966	no
1700011J10Rik	1700011J10Rik	1700011J10Rik	chr2:72936431-72989249	CA1-AL-15	CA1-CR-15	OK	9.62994	10.9185	0.18118	0.18511	0.64515	0.999643	no
1700011L22Rik	1700011L22Rik	1700011L22Rik	chr8:79210429-79248583	CA1-AL-15	CA1-CR-15	NOTEST	0.0233848	0.0400873	0.777576	0	1	1	no
1700011M02Rik	1700011M02Rik	1700011M02Rik	chrX:102908904-102909651	CA1-AL-15	CA1-CR-15	NOTEST	0.223173	0.139379	-0.679144	0	1	1	no
1700012A03Rik	1700012A03Rik	1700012A03Rik	chr6:32050287-32058915	CA1-AL-15	CA1-CR-15	NOTEST	0.00402248	0	#NAME?	0	1	1	no
1700012B07Rik	1700012B07Rik	1700012B07Rik	chr11:109788290-109828046	CA1-AL-15	CA1-CR-15	NOTEST	0.00332711	0	#NAME?	0	1	1	no
1700012B09Rik	1700012B09Rik	1700012B09Rik	chr9:14758193-14771030	CA1-AL-15	CA1-CR-15	OK	0.356835	0.105924	-1.75222	-1.18813	0.03835	0.360762	no
1700012B15Rik	1700012B15Rik	1700012B15Rik	chr12:3235790-3309969	CA1-AL-15	CA1-CR-15	OK	11.7885	10.4128	-0.179019	-0.14914	0.756	0.999643	no
1700012D01Rik	1700012D01Rik	1700012D01Rik	chr10:127667122-127668851	CA1-AL-15	CA1-CR-15	OK	2.33363	2.372	0.0235262	0.0359872	0.94965	0.999643	no
1700012D14Rik	1700012D14Rik	1700012D14Rik	chr7:111117672-111122675	CA1-AL-15	CA1-CR-15	OK	1.17682	1.07403	-0.131859	-0.17885	0.76325	0.999643	no
1700012I11Rik	1700012I11Rik	1700012I11Rik	chr15:67226768-67377094	CA1-AL-15	CA1-CR-15	NOTEST	0	0	0	0	1	1	no
1700012L04Rik	1700012L04Rik	1700012L04Rik	chrX:9272783-9313245	CA1-AL-15	CA1-CR-15	NOTEST	0.0214975	0.0293225	0.447839	0	1	1	no
1700012P22Rik	1700012P22Rik	1700012P22Rik	chr4:144418190-144438772	CA1-AL-15	CA1-CR-15	NOTEST	0.0513779	0.0376824	-0.447258	0	1	1	no
1700013D24Rik	1700013D24Rik	1700013D24Rik	chr6:124347593-124357086	CA1-AL-15	CA1-CR-15	NOTEST	0	0	0	0	1	1	no
1700013F07Rik	1700013F07Rik	1700013F07Rik	chr3:108537583-108544697	CA1-AL-15	CA1-CR-15	OK	1.71753	1.83187	0.092982	0.132324	0.8181	0.999643	no
1700013G23Rik	1700013G23Rik	1700013G23Rik	chr11:59946891-59948147	CA1-AL-15	CA1-CR-15	OK	1.35015	1.67832	0.313889	0.446833	0.46395	0.981152	no
1700013G24Rik	1700013G24Rik	1700013G24Rik	chr4:137453295-137455461	CA1-AL-15	CA1-CR-15	NOTEST	0	0	0	0	1	1	no
1700013H16Rik	1700013H16Rik	1700013H16Rik	chrX:53742900-53757831	CA1-AL-15	CA1-CR-15	NOTEST	0.0253657	0.0119711	-1.08332	0	1	1	no
1700015E13Rik	1700015E13Rik	1700015E13Rik	chr1:170308860-170312125	CA1-AL-15	CA1-CR-15	OK	0.698015	1.03296	0.565451	0.675942	0.2099	0.814293	no
1700015F17Rik	1700015F17Rik	1700015F17Rik	chr5:5437826-5479143	CA1-AL-15	CA1-CR-15	OK	0.338473	0.132441	-1.35369	-1.0882	0.05315	0.432214	no
1700015G11Rik	1700015G11Rik	1700015G11Rik	chr7:52011679-52015716	CA1-AL-15	CA1-CR-15	NOTEST	0.0120201	0	#NAME?	0	1	1	no
1700016C15Rik	1700016C15Rik	1700016C15Rik	chr1:177729813-177753305	CA1-AL-15	CA1-CR-15	NOTEST	0.159408	0.104627	-0.60747	0	1	1	no
1700016D06Rik	1700016D06Rik	1700016D06Rik	chr8:11654923-11678750	CA1-AL-15	CA1-CR-15	NOTEST	0.208012	0.18281	-0.186327	0	1	1	no
1700016G22Rik	1700016G22Rik	1700016G22Rik	chr13:5855508-5858092	CA1-AL-15	CA1-CR-15	NOTEST	0.0183743	0.0150181	-0.290992	0	1	1	no
1700016H13Rik	1700016H13Rik	1700016H13Rik	chr5:103648586-103655732	CA1-AL-15	CA1-CR-15	NOTEST	0.0745498	0.0247628	-1.59003	0	1	1	no
1700016K19Rik	1700016K19Rik	1700016K19Rik	chr11:75999911-76003569	CA1-AL-15	CA1-CR-15	OK	2.67027	1.32782	-1.00793	-1.39823	0.00715	0.123287	no
1700016L04Rik	1700016L04Rik	1700016L04Rik	chr10:14705608-14759019	CA1-AL-15	CA1-CR-15	OK	0.294488	0.429257	0.543632	0.415289	0.4277	0.967198	no
1700016L21Rik	1700016L21Rik	1700016L21Rik	chr1:80445931-80475660	CA1-AL-15	CA1-CR-15	NOTEST	0	0	0	0	1	1	no
1700016P04Rik	1700016P04Rik	1700016P04Rik	chr6:13413336-13415996	CA1-AL-15	CA1-CR-15	NOTEST	0	0	0	0	1	1	no
1700017B05Rik	1700017B05Rik	1700017B05Rik	chr9:57252321-57262599	CA1-AL-15	CA1-CR-15	OK	2.93876	3.31637	0.174399	0.383925	0.36515	0.946845	no
1700017D01Rik	1700017D01Rik	1700017D01Rik	chr19:11096815-11130878	CA1-AL-15	CA1-CR-15	NOTEST	0.00498466	0.00311856	-0.676612	0	1	1	no
1700017G19Rik	1700017G19Rik	1700017G19Rik	chr3:40504864-40522912	CA1-AL-15	CA1-CR-15	NOTEST	0.0229079	0	#NAME?	0	1	1	no
1700017J07Rik	1700017J07Rik	1700017J07Rik	chr2:168978268-168978906	CA1-AL-15	CA1-CR-15	NOTEST	0.0100041	0	#NAME?	0	1	1	no
1700017N19Rik	1700017N19Rik	1700017N19Rik	chr10:100592385-100618391	CA1-AL-15	CA1-CR-15	NOTEST	0.00216965	0.00666097	1.61827	0	1	1	no
1700018A04Rik	1700018A04Rik	1700018A04Rik	chr13:31565491-31582513	CA1-AL-15	CA1-CR-15	NOTEST	0.100726	0.0309518	-1.70234	0	1	1	no
1700018B08Rik	1700018B08Rik	1700018B08Rik	chr8:121530783-121541954	CA1-AL-15	CA1-CR-15	NOTEST	0	0.00695882	inf	0	1	1	no
1700018B24Rik	1700018B24Rik	1700018B24Rik	chr3:48605730-48609100	CA1-AL-15	CA1-CR-15	NOTEST	0.00285665	0	#NAME?	0	1	1	no
1700018C11Rik	1700018C11Rik	1700018C11Rik	chr4:63607090-63622429	CA1-AL-15	CA1-CR-15	NOTEST	0.0664687	0.0467458	-0.507838	0	1	1	no
1700018F24Rik	1700018F24Rik	1700018F24Rik	chr5:145042989-145045678	CA1-AL-15	CA1-CR-15	NOTEST	0	0	0	0	1	1	no
1700018G05Rik	1700018G05Rik	1700018G05Rik	chrX:102928371-102929107	CA1-AL-15	CA1-CR-15	OK	0.936435	1.07441	0.19829	0.276775	0.7009	0.999643	no
1700018L02Rik	1700018L02Rik	1700018L02Rik	chr19:29020831-29048729	CA1-AL-15	CA1-CR-15	OK	3.29341	3.61832	0.135736	0.0814632	0.84915	0.999643	no
1700019A02Rik	1700019A02Rik	1700019A02Rik	chr1:53158576-53187617	CA1-AL-15	CA1-CR-15	NOTEST	0.128795	0.144019	0.161178	0	1	1	no
1700019B03Rik	1700019B03Rik	1700019B03Rik	chr8:3470861-3487178	CA1-AL-15	CA1-CR-15	NOTEST	0.127092	0.154151	0.278472	0	1	1	no
1700019B21Rik	1700019B21Rik	1700019B21Rik	chrX:62510538-62527011	CA1-AL-15	CA1-CR-15	NOTEST	0.00709799	0	#NAME?	0	1	1	no
1700019D03Rik	1700019D03Rik	1700019D03Rik	chr1:52925126-52952840	CA1-AL-15	CA1-CR-15	OK	5.01503	5.00866	-0.00183341	-0.00323322	0.9941	0.999643	no
1700019E08Rik	1700019E08Rik	1700019E08Rik	chr2:45696604-45698447	CA1-AL-15	CA1-CR-15	NOTEST	0	0	0	0	1	1	no
1700019G17Rik	1700019G17Rik	1700019G17Rik	chr6:85899049-85904938	CA1-AL-15	CA1-CR-15	OK	2.69084	2.48161	-0.116782	-0.162605	0.68045	0.999643	no
1700019G24Rik	1700019G24Rik	1700019G24Rik	chr6:5725638-6028039	CA1-AL-15	CA1-CR-15	OK	0.0984928	0.283327	1.52438	0.0731868	0.58335	0.999643	no
1700019L03Rik	1700019L03Rik	1700019L03Rik	chr2:32775820-32784405	CA1-AL-15	CA1-CR-15	OK	1.26892	1.28248	0.0153368	0.0145296	0.96935	0.999643	no
1700019M22Rik	1700019M22Rik	1700019M22Rik	chr12:96046614-96047222	CA1-AL-15	CA1-CR-15	NOTEST	0	0	0	0	1	1	no
1700019N19Rik	1700019N19Rik	1700019N19Rik	chr19:58785802-58794414	CA1-AL-15	CA1-CR-15	NOTEST	0.124432	0.183037	0.556772	0	1	1	no
1700019O17Rik	1700019O17Rik	1700019O17Rik	chr1:86426328-86428049	CA1-AL-15	CA1-CR-15	NOTEST	0.00820825	0.00888589	0.114442	0	1	1	no
1700020A23Rik	1700020A23Rik	1700020A23Rik	chr2:130405258-130406074	CA1-AL-15	CA1-CR-15	OK	1.45114	1.22459	-0.244887	-0.23849	0.55725	0.999643	no
1700020D05Rik	1700020D05Rik	1700020D05Rik	chr19:5495277-5510489	CA1-AL-15	CA1-CR-15	OK	2.59634	1.75182	-0.567623	-0.245136	0.5407	0.999643	no
1700020G17Rik	1700020G17Rik	1700020G17Rik	chr10:110801173-110896507	CA1-AL-15	CA1-CR-15	NOTEST	0	0	0	0	1	1	no
1700020I14Rik	1700020I14Rik	1700020I14Rik	chr2:119594295-119600744	CA1-AL-15	CA1-CR-15	OK	61.8307	56.0654	-0.141213	-0.409601	0.30065	0.89961	no
1700020L24Rik	1700020L24Rik	1700020L24Rik	chr11:83437693-83441232	CA1-AL-15	CA1-CR-15	OK	1.58996	1.50133	-0.0827465	-0.116434	0.82525	0.999643	no
1700020M21Rik	1700020M21Rik	1700020M21Rik	chr9:120913773-120915250	CA1-AL-15	CA1-CR-15	NOTEST	0	0	0	0	1	1	no
1700020N01Rik	1700020N01Rik	1700020N01Rik	chr10:21593144-21622375	CA1-AL-15	CA1-CR-15	NOTEST	0.0282549	0.0203708	-0.472002	0	1	1	no
1700020N15Rik	1700020N15Rik	1700020N15Rik	chrX:69929259-70143588	CA1-AL-15	CA1-CR-15	NOTEST	0	0	0	0	1	1	no
1700020N18Rik	1700020N18Rik	1700020N18Rik	chr1:91404878-91406029	CA1-AL-15	CA1-CR-15	OK	0.434788	0.32184	-0.433967	-0.433929	0.46155	0.979464	no
1700021F05Rik	1700021F05Rik	1700021F05Rik	chr10:43525120-43540994	CA1-AL-15	CA1-CR-15	OK	23.9355	24.6052	0.0398066	0.108381	0.8261	0.999643	no
1700021F07Rik	1700021F07Rik	1700021F07Rik	chr2:173522591-173528502	CA1-AL-15	CA1-CR-15	NOTEST	0.0300855	0.00892035	-1.75389	0	1	1	no
1700021K19Rik	1700021K19Rik	1700021K19Rik	chr16:32821701-32868366	CA1-AL-15	CA1-CR-15	OK	22.0282	20.9706	-0.0709829	-0.222751	0.5861	0.999643	no
1700021N21Rik	1700021N21Rik	1700021N21Rik	chr4:134448764-134450171	CA1-AL-15	CA1-CR-15	OK	0.765614	0.3112	-1.29877	-1.37712	0.00935	0.14732	no
1700022A21Rik	1700022A21Rik	1700022A21Rik	chr5:24645452-24648860	CA1-AL-15	CA1-CR-15	NOTEST	0	0	0	0	1	1	no
1700022A22Rik	1700022A22Rik	1700022A22Rik	chr15:46324584-46373899	CA1-AL-15	CA1-CR-15	NOTEST	0	0	0	0	1	1	no
1700022E09Rik	1700022E09Rik	1700022E09Rik	chr16:59466871-59469238	CA1-AL-15	CA1-CR-15	NOTEST	0.0420215	0	#NAME?	0	1	1	no
1700022H16Rik	1700022H16Rik	1700022H16Rik	chr12:9565235-9570585	CA1-AL-15	CA1-CR-15	NOTEST	0.0355383	0	#NAME?	0	1	1	no
1700022I11Rik	1700022I11Rik	1700022I11Rik	chr4:42969945-42974325	CA1-AL-15	CA1-CR-15	NOTEST	0.00888974	0.017056	0.940063	0	1	1	no
1700022P22Rik	1700022P22Rik	1700022P22Rik	chr1:191036821-191042941	CA1-AL-15	CA1-CR-15	OK	1.10024	1.25987	0.195456	0.274875	0.68885	0.999643	no
1700023A16Rik	1700023A16Rik	1700023A16Rik	chr6:146850109-146871404	CA1-AL-15	CA1-CR-15	NOTEST	0.035307	0.0321788	-0.133843	0	1	1	no
1700023C21Rik	1700023C21Rik	1700023C21Rik	chr11:109845877-109848476	CA1-AL-15	CA1-CR-15	NOTEST	0	0	0	0	1	1	no
1700023E05Rik	1700023E05Rik	1700023E05Rik	chr5:77004054-77061522	CA1-AL-15	CA1-CR-15	NOTEST	0.12965	0.100632	-0.365535	0	1	1	no
1700023F02Rik	1700023F02Rik	1700023F02Rik	chr10:66120608-66124064	CA1-AL-15	CA1-CR-15	NOTEST	0.195891	0.123175	-0.669338	0	1	1	no
1700023F06Rik	1700023F06Rik	1700023F06Rik	chr11:103198946-103218432	CA1-AL-15	CA1-CR-15	OK	2.3931	1.72706	-0.470565	-0.616911	0.21275	0.817375	no
1700023L04Rik	1700023L04Rik	1700023L04Rik	chr6:29985328-29993531	CA1-AL-15	CA1-CR-15	NOTEST	0.0941742	0.116233	0.303612	0	1	1	no
1700024B18Rik	1700024B18Rik	1700024B18Rik	chr14:123978290-124677127	CA1-AL-15	CA1-CR-15	NOTEST	0.180418	0.0402476	-2.16437	0	1	1	no
1700024F13Rik	1700024F13Rik	1700024F13Rik	chr13:3498049-3501393	CA1-AL-15	CA1-CR-15	OK	0.938706	0.717403	-0.387889	-0.465193	0.40495	0.961597	no
1700024G13Rik	1700024G13Rik	1700024G13Rik	chr14:32376501-32388373	CA1-AL-15	CA1-CR-15	NOTEST	0.208469	0.127676	-0.707346	0	1	1	no
1700024P03Rik	1700024P03Rik	1700024P03Rik	chr2:110017816-110050479	CA1-AL-15	CA1-CR-15	NOTEST	0.0212209	0.031653	0.57686	0	1	1	no
1700024P04Rik	1700024P04Rik	1700024P04Rik	chr13:98984089-98984565	CA1-AL-15	CA1-CR-15	NOTEST	0.00987168	0	#NAME?	0	1	1	no
1700024P16Rik	1700024P16Rik	1700024P16Rik	chr4:104913455-105016863	CA1-AL-15	CA1-CR-15	OK	1.30138	1.04209	-0.320563	-0.44286	0.27905	0.888446	no
1700025B11Rik	1700025B11Rik	1700025B11Rik	chr15:77558239-77561892	CA1-AL-15	CA1-CR-15	NOTEST	0	0	0	0	1	1	no
1700025C18Rik	1700025C18Rik	1700025C18Rik	chr2:165078692-165090750	CA1-AL-15	CA1-CR-15	NOTEST	0	0	0	0	1	1	no
1700025E21Rik	1700025E21Rik	1700025E21Rik	chr6:30509848-30520253	CA1-AL-15	CA1-CR-15	NOTEST	0.191825	0.0874707	-1.13292	0	1	1	no
1700025F22Rik	1700025F22Rik	1700025F22Rik	chr19:11139682-11165320	CA1-AL-15	CA1-CR-15	NOTEST	0	0	0	0	1	1	no
1700025F24Rik	1700025F24Rik	1700025F24Rik	chr10:119413443-119426864	CA1-AL-15	CA1-CR-15	NOTEST	0.136913	0.165271	0.271571	0	1	1	no
1700025G04Rik	1700025G04Rik	1700025G04Rik	chr1:151884523-152090320	CA1-AL-15	CA1-CR-15	OK	14.8522	14.6797	-0.0168562	-0.054362	0.896	0.999643	no
1700025K24Rik	1700025K24Rik	1700025K24Rik	chr17:54352582-54370074	CA1-AL-15	CA1-CR-15	NOTEST	0.00526663	0.00609991	0.211909	0	1	1	no
1700025M24Rik	1700025M24Rik	1700025M24Rik	chr5:73268579-73284184	CA1-AL-15	CA1-CR-15	NOTEST	0.0172811	0.0156891	-0.139436	0	1	1	no
1700025N23Rik	1700025N23Rik	1700025N23Rik	chr6:38918985-39084579	CA1-AL-15	CA1-CR-15	OK	1.17783	1.19339	0.0189425	0.0124627	0.976	0.999643	no
1700026D08Rik	1700026D08Rik	1700026D08Rik	chr7:83775616-83794839	CA1-AL-15	CA1-CR-15	OK	0.353604	0.220807	-0.679349	-0.56192	0.2427	0.851942	no
1700026D11Rik	1700026D11Rik	1700026D11Rik	chr2:132490727-132524057	CA1-AL-15	CA1-CR-15	NOTEST	0	0.00537051	inf	0	1	1	no
1700026F02Rik	1700026F02Rik	1700026F02Rik	chr8:71006727-71026755	CA1-AL-15	CA1-CR-15	NOTEST	0.0270238	0.0244925	-0.14189	0	1	1	no
1700026L06Rik	1700026L06Rik	1700026L06Rik	chr2:28692079-28699651	CA1-AL-15	CA1-CR-15	NOTEST	0.266823	0.193015	-0.467168	0	1	1	no
1700027A15Rik	1700027A15Rik	1700027A15Rik	chr1:73016035-73025508	CA1-AL-15	CA1-CR-15	NOTEST	0.0123143	0.0371531	1.59315	0	1	1	no
1700027F09Rik	1700027F09Rik	1700027F09Rik	chr5:64454812-64467942	CA1-AL-15	CA1-CR-15	NOTEST	0	0	0	0	1	1	no
1700027H10Rik	1700027H10Rik	1700027H10Rik	chr3:45378397-45439309	CA1-AL-15	CA1-CR-15	OK	1.59284	0.933993	-0.770119	-0.11653	0.79015	0.999643	no
1700027I24Rik	1700027I24Rik	1700027I24Rik	chr9:36668855-36693189	CA1-AL-15	CA1-CR-15	NOTEST	0.00488716	0.018993	1.9584	0	1	1	no
1700027J07Rik	1700027J07Rik	1700027J07Rik	chr10:43746157-43765836	CA1-AL-15	CA1-CR-15	NOTEST	0.0051242	0.00711564	0.473669	0	1	1	no
1700028B04Rik	1700028B04Rik	1700028B04Rik	chr7:28496940-28497492	CA1-AL-15	CA1-CR-15	NOTEST	0.0351454	0.0605108	0.783855	0	1	1	no
1700028D13Rik	1700028D13Rik	1700028D13Rik	chr5:112206762-112210002	CA1-AL-15	CA1-CR-15	NOTEST	0.0118864	0	#NAME?	0	1	1	no
1700028E10Rik	1700028E10Rik	1700028E10Rik	chr5:151368674-151414083	CA1-AL-15	CA1-CR-15	OK	0.243675	0.240881	-0.0166391	-0.0121255	0.9775	0.999643	no
1700028I16Rik	1700028I16Rik	1700028I16Rik	chr10:82812122-82824242	CA1-AL-15	CA1-CR-15	NOTEST	0.105652	0.12982	0.297197	0	1	1	no
1700028J19Rik	1700028J19Rik	1700028J19Rik	chr7:44229929-44236122	CA1-AL-15	CA1-CR-15	OK	1.13586	1.08831	-0.0616932	-0.0815108	0.86505	0.999643	no
1700028K03Rik	1700028K03Rik	1700028K03Rik	chr5:107534710-107661838	CA1-AL-15	CA1-CR-15	OK	1.08856	1.0682	-0.0272499	-0.0158606	0.9709	0.999643	no
1700028M03Rik	1700028M03Rik	1700028M03Rik	chr3:83555366-83574118	CA1-AL-15	CA1-CR-15	NOTEST	0	0	0	0	1	1	no
1700028P14Rik	1700028P14Rik	1700028P14Rik	chr19:23558759-23652812	CA1-AL-15	CA1-CR-15	OK	1.16815	1.04044	-0.167029	-0.209367	0.6787	0.999643	no
1700028P15Rik	1700028P15Rik	1700028P15Rik	chr2:171956878-171962799	CA1-AL-15	CA1-CR-15	NOTEST	0	0	0	0	1	1	no
1700029B22Rik	1700029B22Rik	1700029B22Rik	chr7:131146438-131150578	CA1-AL-15	CA1-CR-15	NOTEST	0	0	0	0	1	1	no
1700029F12Rik	1700029F12Rik	1700029F12Rik	chr13:97021863-97034362	CA1-AL-15	CA1-CR-15	NOTEST	0.069358	0.0406932	-0.769276	0	1	1	no
1700029H14Rik	1700029H14Rik	1700029H14Rik	chr8:13550732-13562448	CA1-AL-15	CA1-CR-15	NOTEST	0.0310875	0.0254089	-0.291004	0	1	1	no
1700029I15Rik	1700029I15Rik	1700029I15Rik	chr2:92382917-92383603	CA1-AL-15	CA1-CR-15	OK	3.07311	2.87058	-0.0983553	-0.186312	0.8154	0.999643	no
1700029J03Rik	1700029J03Rik	1700029J03Rik	chr16:93396814-93458872	CA1-AL-15	CA1-CR-15	NOTEST	0.00742238	0	#NAME?	0	1	1	no
1700029J07Rik	1700029J07Rik	1700029J07Rik	chr8:45953605-45975252	CA1-AL-15	CA1-CR-15	OK	3.15875	2.74133	-0.204478	-0.379014	0.3708	0.947251	no
1700029M20Rik	1700029M20Rik	1700029M20Rik	chr4:135626654-135630198	CA1-AL-15	CA1-CR-15	NOTEST	0.00442556	0.0157548	1.83186	0	1	1	no
1700029N11Rik	1700029N11Rik	1700029N11Rik	chr13:44439726-44457567	CA1-AL-15	CA1-CR-15	NOTEST	0	0	0	0	1	1	no
1700029P11Rik	1700029P11Rik	1700029P11Rik	chr15:81980539-81981563	CA1-AL-15	CA1-CR-15	NOTEST	0.0130329	0.0114023	-0.19283	0	1	1	no
1700030A11Rik	1700030A11Rik	1700030A11Rik	chr17:28896394-28915324	CA1-AL-15	CA1-CR-15	NOTEST	0.119376	0.082065	-0.540668	0	1	1	no
1700030C10Rik	1700030C10Rik	1700030C10Rik	chr12:20804391-20815779	CA1-AL-15	CA1-CR-15	OK	0.748767	0.754262	0.010549	0.0132309	0.9755	0.999643	no
1700030F04Rik	1700030F04Rik	1700030F04Rik	chr6:117679206-117751769	CA1-AL-15	CA1-CR-15	NOTEST	0.169665	0.139384	-0.283621	0	1	1	no
1700030F18Rik	1700030F18Rik	1700030F18Rik	chr15:99918347-99931658	CA1-AL-15	CA1-CR-15	NOTEST	0.0298077	0.0153617	-0.956343	0	1	1	no
1700030J22Rik	1700030J22Rik	1700030J22Rik	chr8:116969598-116978943	CA1-AL-15	CA1-CR-15	OK	4.22731	3.40922	-0.310298	-0.635494	0.13365	0.681597	no
1700030K09Rik	1700030K09Rik	1700030K09Rik	chr8:72443879-72475233	CA1-AL-15	CA1-CR-15	OK	4.51667	4.19216	-0.107565	-0.119134	0.7808	0.999643	no
1700030L20Rik	1700030L20Rik	1700030L20Rik	chr3:136435269-136449349	CA1-AL-15	CA1-CR-15	NOTEST	0.0177549	0.04966	1.48386	0	1	1	no
1700030M09Rik	1700030M09Rik	1700030M09Rik	chr8:121544387-121547652	CA1-AL-15	CA1-CR-15	NOTEST	0.0140997	0.00404528	-1.80136	0	1	1	no
1700030N03Rik	1700030N03Rik	1700030N03Rik	chr19:3153798-3197703	CA1-AL-15	CA1-CR-15	NOTEST	0	0	0	0	1	1	no
1700030O20Rik	1700030O20Rik	1700030O20Rik	chr10:116723066-116729177	CA1-AL-15	CA1-CR-15	NOTEST	0.0184231	0.011157	-0.723573	0	1	1	no
1700031A10Rik	1700031A10Rik	1700031A10Rik	chr17:36923791-36933432	CA1-AL-15	CA1-CR-15	NOTEST	0.0156552	0.0336088	1.1022	0	1	1	no
1700031F05Rik	1700031F05Rik	1700031F05Rik	chrX:102859186-102866353	CA1-AL-15	CA1-CR-15	NOTEST	0	0	0	0	1	1	no
1700031M16Rik	1700031M16Rik	1700031M16Rik	chr15:98398444-98416135	CA1-AL-15	CA1-CR-15	NOTEST	0	0.00721745	inf	0	1	1	no
1700031P21Rik	1700031P21Rik	1700031P21Rik	chr12:52599983-52602322	CA1-AL-15	CA1-CR-15	NOTEST	0	0	0	0	1	1	no
1700034E13Rik	1700034E13Rik	1700034E13Rik	chr18:52646219-52663731	CA1-AL-15	CA1-CR-15	NOTEST	0	0	0	0	1	1	no
1700034F02Rik	1700034F02Rik	1700034F02Rik	chr11:29545841-29578352	CA1-AL-15	CA1-CR-15	NOTEST	0.0876647	0.124445	0.505441	0	1	1	no
1700034G24Rik	1700034G24Rik	1700034G24Rik	chr5:112582935-112589996	CA1-AL-15	CA1-CR-15	OK	1.41324	1.21065	-0.223219	-0.226104	0.5686	0.999643	no
1700034H15Rik	1700034H15Rik	1700034H15Rik	chr1:191894071-191913247	CA1-AL-15	CA1-CR-15	OK	1.67804	1.3776	-0.28462	-0.28027	0.50795	0.99475	no
1700034I23Rik	1700034I23Rik	1700034I23Rik	chr3:40894276-40936307	CA1-AL-15	CA1-CR-15	NOTEST	0.0318968	0.0260062	-0.294555	0	1	1	no
1700034J05Rik	1700034J05Rik	1700034J05Rik	chr6:146888493-147032023	CA1-AL-15	CA1-CR-15	NOTEST	0.00136587	0.00339895	1.31527	0	1	1	no
1700034K08Rik	1700034K08Rik	1700034K08Rik	chr9:92979915-93005733	CA1-AL-15	CA1-CR-15	NOTEST	0.00988699	0	#NAME?	0	1	1	no
1700034O15Rik	1700034O15Rik	1700034O15Rik	chr6:41684430-41685717	CA1-AL-15	CA1-CR-15	NOTEST	0	0.0142913	inf	0	1	1	no
1700034P13Rik	1700034P13Rik	1700034P13Rik	chr1:9723195-9771256	CA1-AL-15	CA1-CR-15	OK	3.87096	4.1085	0.0859213	0.0678074	0.86835	0.999643	no
1700036G14Rik	1700036G14Rik	1700036G14Rik	chr3:85317518-85332027	CA1-AL-15	CA1-CR-15	NOTEST	0.00612102	0	#NAME?	0	1	1	no
1700037C18Rik	1700037C18Rik	1700037C18Rik	chr16:3905797-3908689	CA1-AL-15	CA1-CR-15	OK	4.17511	3.43428	-0.281807	-0.47185	0.32185	0.914751	no
1700037H04Rik	1700037H04Rik	1700037H04Rik	chr2:131127411-131604824	CA1-AL-15	CA1-CR-15	OK	50.0345	47.2809	-0.0816665	-0.078431	0.8496	0.999643	no
1700039E15Rik	1700039E15Rik	1700039E15Rik	chr7:45282872-45288993	CA1-AL-15	CA1-CR-15	NOTEST	0.0200856	0.0217851	0.117182	0	1	1	no
1700039E22Rik	1700039E22Rik	1700039E22Rik	chr19:44757393-44837869	CA1-AL-15	CA1-CR-15	NOTEST	0.0240281	0.0816857	1.76536	0	1	1	no
1700040L02Rik	1700040L02Rik	1700040L02Rik	chr10:68430955-68541875	CA1-AL-15	CA1-CR-15	OK	1.66355	1.58174	-0.0727498	-0.0998501	0.8316	0.999643	no
1700040N02Rik	1700040N02Rik	1700040N02Rik	chr2:170346990-170427845	CA1-AL-15	CA1-CR-15	OK	0.50863	0.513412	0.0135014	0.00253654	0.9948	0.999643	no
1700041C23Rik	1700041C23Rik	1700041C23Rik	chr9:57175274-57186110	CA1-AL-15	CA1-CR-15	NOTEST	0.0115312	0	#NAME?	0	1	1	no
1700041M19Rik	1700041M19Rik	1700041M19Rik	chr16:77004227-77010881	CA1-AL-15	CA1-CR-15	NOTEST	0	0.0101442	inf	0	1	1	no
1700042B14Rik	1700042B14Rik	1700042B14Rik	chrX:155124980-155147849	CA1-AL-15	CA1-CR-15	NOTEST	0.00500029	0.00532191	0.0899325	0	1	1	no
1700042G07Rik	1700042G07Rik	1700042G07Rik	chr4:116173371-116174297	CA1-AL-15	CA1-CR-15	NOTEST	0	0.0185559	inf	0	1	1	no
1700042G15Rik	1700042G15Rik	1700042G15Rik	chr4:57359791-57364292	CA1-AL-15	CA1-CR-15	NOTEST	0	0	0	0	1	1	no
1700042O10Rik	1700042O10Rik	1700042O10Rik	chr11:11814100-11898144	CA1-AL-15	CA1-CR-15	NOTEST	0.00564574	0	#NAME?	0	1	1	no
1700044C05Rik	1700044C05Rik	1700044C05Rik	chr14:118365877-118398165	CA1-AL-15	CA1-CR-15	NOTEST	0	0	0	0	1	1	no
1700044K03Rik	1700044K03Rik	1700044K03Rik	chr18:49523288-49524441	CA1-AL-15	CA1-CR-15	NOTEST	0	0	0	0	1	1	no
1700045H11Rik	1700045H11Rik	1700045H11Rik	chr4:150828224-150854949	CA1-AL-15	CA1-CR-15	NOTEST	0.0196787	0.017544	-0.165662	0	1	1	no
1700045I19Rik	1700045I19Rik	1700045I19Rik	chrX:163760139-163761329	CA1-AL-15	CA1-CR-15	OK	0.532157	0.434769	-0.291603	-0.305367	0.5299	0.9971	no
1700046C09Rik	1700046C09Rik	1700046C09Rik	chr11:14560335-14599225	CA1-AL-15	CA1-CR-15	NOTEST	0	0	0	0	1	1	no
1700047E10Rik	1700047E10Rik	1700047E10Rik	chr14:44191606-44213237	CA1-AL-15	CA1-CR-15	OK	1.01896	0.785312	-0.375754	-0.458789	0.4281	0.967253	no
1700047G03Rik	1700047G03Rik	1700047G03Rik	chr15:11967061-11970083	CA1-AL-15	CA1-CR-15	NOTEST	0.00410096	0	#NAME?	0	1	1	no
1700047I17Rik2	1700047I17Rik2	1700047I17Rik2	chr12:55124527-55142082	CA1-AL-15	CA1-CR-15	NOTEST	0	0	0	0	1	1	no
1700047L14Rik	1700047L14Rik	1700047L14Rik	chr5:108763841-108768917	CA1-AL-15	CA1-CR-15	NOTEST	0	0	0	0	1	1	no
1700047M11Rik	1700047M11Rik	1700047M11Rik	chr1:182300833-182303289	CA1-AL-15	CA1-CR-15	OK	4.79543	4.50342	-0.0906362	-0.153726	0.7766	0.999643	no
1700048M11Rik	1700048M11Rik	1700048M11Rik	chr16:92301302-92313041	CA1-AL-15	CA1-CR-15	OK	1.92095	1.7626	-0.124116	-0.0524035	0.89465	0.999643	no
1700048O20Rik	1700048O20Rik	1700048O20Rik	chr9:121937274-121947016	CA1-AL-15	CA1-CR-15	OK	5.16461	5.27696	0.0310496	0.0622106	0.8908	0.999643	no
1700049E15Rik	1700049E15Rik	1700049E15Rik	chr6:147690240-147702374	CA1-AL-15	CA1-CR-15	NOTEST	0.0177352	0	#NAME?	0	1	1	no
1700049E22Rik	1700049E22Rik	1700049E22Rik	chr6:100527399-100533426	CA1-AL-15	CA1-CR-15	NOTEST	0	0	0	0	1	1	no
1700049G17Rik	1700049G17Rik	1700049G17Rik	chr7:27907391-27929430	CA1-AL-15	CA1-CR-15	OK	2.38368	2.48373	0.0593198	0.122235	0.76595	0.999643	no
1700049L16Rik	1700049L16Rik	1700049L16Rik	chr10:71979884-71980690	CA1-AL-15	CA1-CR-15	NOTEST	0	0	0	0	1	1	no
1700051A21Rik	1700051A21Rik	1700051A21Rik	chr11:72266843-72268556	CA1-AL-15	CA1-CR-15	NOTEST	0.153459	0.0978708	-0.648899	0	1	1	no
1700052I22Rik	1700052I22Rik	1700052I22Rik	chr12:80923431-80924447	CA1-AL-15	CA1-CR-15	NOTEST	0	0	0	0	1	1	no
1700052K11Rik	1700052K11Rik	1700052K11Rik	chr11:105179020-105181433	CA1-AL-15	CA1-CR-15	OK	4.60452	3.82632	-0.267092	-0.540487	0.213	0.817694	no
1700052N19Rik	1700052N19Rik	1700052N19Rik	chr10:4432604-4455140	CA1-AL-15	CA1-CR-15	OK	9.9168	12.4219	0.324935	0.841425	0.05435	0.437014	no
1700054A03Rik	1700054A03Rik	1700054A03Rik	chr19:53076251-53084392	CA1-AL-15	CA1-CR-15	NOTEST	0.031155	0.0650647	1.06241	0	1	1	no
1700054K19Rik	1700054K19Rik	1700054K19Rik	chr6:112210707-112212518	CA1-AL-15	CA1-CR-15	NOTEST	0.00926363	0	#NAME?	0	1	1	no
1700054M17Rik	1700054M17Rik	1700054M17Rik	chr2:118277097-118373419	CA1-AL-15	CA1-CR-15	NOTEST	0.147107	0	#NAME?	0	1	1	no
1700054O13Rik	1700054O13Rik	1700054O13Rik	chrX:9846946-9847500	CA1-AL-15	CA1-CR-15	NOTEST	0	0	0	0	1	1	no
1700055C04Rik	1700055C04Rik	1700055C04Rik	chr9:64038464-64041465	CA1-AL-15	CA1-CR-15	NOTEST	0	0	0	0	1	1	no
1700055N04Rik	1700055N04Rik	1700055N04Rik	chr19:3958807-3970438	CA1-AL-15	CA1-CR-15	NOTEST	0.0154414	0.00530342	-1.54181	0	1	1	no
1700056E22Rik	1700056E22Rik	1700056E22Rik	chr1:184033031-184033998	CA1-AL-15	CA1-CR-15	NOTEST	0.176737	0.0708448	-1.31887	0	1	1	no
1700057G04Rik	1700057G04Rik	1700057G04Rik	chr9:92309376-92357876	CA1-AL-15	CA1-CR-15	NOTEST	0	0	0	0	1	1	no
1700057H15Rik	1700057H15Rik	1700057H15Rik	chr4:124449625-124485959	CA1-AL-15	CA1-CR-15	NOTEST	0.00687566	0.00868908	0.337705	0	1	1	no
1700058G18Rik	1700058G18Rik	1700058G18Rik	chr10:116417867-116473523	CA1-AL-15	CA1-CR-15	OK	14.1102	13.1634	-0.100204	-0.120208	0.76465	0.999643	no
1700060C16Rik	1700060C16Rik	1700060C16Rik	chr6:143593352-143651288	CA1-AL-15	CA1-CR-15	NOTEST	0.00632935	0	#NAME?	0	1	1	no
1700060C20Rik	1700060C20Rik	1700060C20Rik	chr2:158182532-158229224	CA1-AL-15	CA1-CR-15	NOTEST	0.0280888	0.00870335	-1.69035	0	1	1	no
1700061F12Rik	1700061F12Rik	1700061F12Rik	chr2:9189514-9197484	CA1-AL-15	CA1-CR-15	NOTEST	0	0	0	0	1	1	no
1700061G19Rik	1700061G19Rik	1700061G19Rik	chr17:56875632-56888838	CA1-AL-15	CA1-CR-15	OK	0.307422	0.286567	-0.101348	-0.109008	0.8058	0.999643	no
1700061I17Rik	1700061I17Rik	1700061I17Rik	chr3:117060521-117077765	CA1-AL-15	CA1-CR-15	NOTEST	0.0432427	0.0038675	-3.48298	0	1	1	no
1700063A18Rik	1700063A18Rik	1700063A18Rik	chr1:95990658-96021758	CA1-AL-15	CA1-CR-15	NOTEST	0	0	0	0	1	1	no
1700063D05Rik	1700063D05Rik	1700063D05Rik	chr9:41206154-41217627	CA1-AL-15	CA1-CR-15	OK	1.90556	1.80401	-0.0790068	-0.113584	0.83465	0.999643	no
1700063O14Rik	1700063O14Rik	1700063O14Rik	chr5:91766241-91767300	CA1-AL-15	CA1-CR-15	OK	0.211229	0.652723	1.62766	1.47393	0.0362	0.34837	no
1700064J06Rik	1700064J06Rik	1700064J06Rik	chr10:119092904-119103107	CA1-AL-15	CA1-CR-15	NOTEST	0	0	0	0	1	1	no
1700064M15Rik	1700064M15Rik	1700064M15Rik	chr12:99626052-99627974	CA1-AL-15	CA1-CR-15	NOTEST	0.136458	0.187243	0.456457	0	1	1	no
1700065D16Rik	1700065D16Rik	1700065D16Rik	chr9:95855417-95951644	CA1-AL-15	CA1-CR-15	NOTEST	0.151012	0.218198	0.530969	0	1	1	no
1700065I16Rik	1700065I16Rik	1700065I16Rik	chr15:63817187-63819540	CA1-AL-15	CA1-CR-15	NOTEST	0.00466477	0	#NAME?	0	1	1	no
1700065I17Rik	1700065I17Rik	1700065I17Rik	chr18:56588347-56594779	CA1-AL-15	CA1-CR-15	NOTEST	0.0131139	0.0100958	-0.377336	0	1	1	no
1700065J11Rik	1700065J11Rik	1700065J11Rik	chr6:35330845-35336829	CA1-AL-15	CA1-CR-15	NOTEST	0.0101115	0	#NAME?	0	1	1	no
1700065J18Rik	1700065J18Rik	1700065J18Rik	chr1:192841704-192842739	CA1-AL-15	CA1-CR-15	OK	0.624472	0.615677	-0.0204632	-0.0248059	0.9755	0.999643	no
1700065O20Rik	1700065O20Rik	1700065O20Rik	chr18:49803331-49817956	CA1-AL-15	CA1-CR-15	NOTEST	0	0	0	0	1	1	no
1700066B17Rik	1700066B17Rik	1700066B17Rik	chr1:39842427-39847330	CA1-AL-15	CA1-CR-15	NOTEST	0	0.0315375	inf	0	1	1	no
1700066B19Rik	1700066B19Rik	1700066B19Rik	chr18:35726988-35730869	CA1-AL-15	CA1-CR-15	NOTEST	0.0396252	0.0279603	-0.503037	0	1	1	no
1700066J24Rik	1700066J24Rik	1700066J24Rik	chr4:41517436-41569527	CA1-AL-15	CA1-CR-15	OK	46.3488	41.3762	-0.163733	-0.268095	0.61765	0.999643	no
1700066M21Rik	1700066M21Rik	1700066M21Rik	chr1:57377619-57385422	CA1-AL-15	CA1-CR-15	OK	13.7255	14.0902	0.037833	0.106894	0.79925	0.999643	no
1700066N21Rik	1700066N21Rik	1700066N21Rik	chr5:87908587-87979351	CA1-AL-15	CA1-CR-15	NOTEST	0	0	0	0	1	1	no
1700066O22Rik	1700066O22Rik	1700066O22Rik	chr18:57504421-57533752	CA1-AL-15	CA1-CR-15	NOTEST	0.011322	0	#NAME?	0	1	1	no
1700067G17Rik	1700067G17Rik	1700067G17Rik	chr1:89016112-89022210	CA1-AL-15	CA1-CR-15	NOTEST	0.014162	0.00758094	-0.901577	0	1	1	no
1700067K01Rik	1700067K01Rik	1700067K01Rik	chr8:84001705-84004770	CA1-AL-15	CA1-CR-15	OK	0.996106	0.963522	-0.047981	-0.060654	0.89755	0.999643	no
1700067P10Rik	1700067P10Rik	1700067P10Rik	chr17:48089631-48090920	CA1-AL-15	CA1-CR-15	NOTEST	0.118426	0.0544807	-1.12017	0	1	1	no
1700069L16Rik	1700069L16Rik	1700069L16Rik	chr5:113692423-113724772	CA1-AL-15	CA1-CR-15	NOTEST	0.0321363	0.0269244	-0.255293	0	1	1	no
1700069P05Rik	1700069P05Rik	1700069P05Rik	chr6:118246694-118248454	CA1-AL-15	CA1-CR-15	NOTEST	0	0	0	0	1	1	no
1700071K01Rik	1700071K01Rik	1700071K01Rik	chr11:80880164-81968396	CA1-AL-15	CA1-CR-15	NOTEST	0.00866863	0.0109888	0.342157	0	1	1	no
1700071M16Rik	1700071M16Rik	1700071M16Rik	chr17:43568450-43612201	CA1-AL-15	CA1-CR-15	OK	1.4521	1.82192	0.327315	0.11346	0.77125	0.999643	no
1700072B07Rik	1700072B07Rik	1700072B07Rik	chr9:58370503-58374183	CA1-AL-15	CA1-CR-15	NOTEST	0	0	0	0	1	1	no
1700072O05Rik	1700072O05Rik	1700072O05Rik	chr6:120554795-120574204	CA1-AL-15	CA1-CR-15	NOTEST	0	0	0	0	1	1	no
1700073E17Rik	1700073E17Rik	1700073E17Rik	chr6:145387624-145392223	CA1-AL-15	CA1-CR-15	NOTEST	0.0260937	0.019947	-0.387529	0	1	1	no
1700074H08Rik	1700074H08Rik	1700074H08Rik	chr13:119680041-119681582	CA1-AL-15	CA1-CR-15	NOTEST	0.03257	0.0430539	0.402601	0	1	1	no
1700074P13Rik	1700074P13Rik	1700074P13Rik	chr6:40920459-40940557	CA1-AL-15	CA1-CR-15	NOTEST	0	0	0	0	1	1	no
1700080E11Rik	1700080E11Rik	1700080E11Rik	chr9:105143343-105145082	CA1-AL-15	CA1-CR-15	NOTEST	0.00365352	0	#NAME?	0	1	1	no
1700080N15Rik	1700080N15Rik	1700080N15Rik	chr2:4132064-4141141	CA1-AL-15	CA1-CR-15	NOTEST	0.0342239	0	#NAME?	0	1	1	no
1700080O16Rik	1700080O16Rik	1700080O16Rik	chrX:51968694-51972772	CA1-AL-15	CA1-CR-15	NOTEST	0	0.00366889	inf	0	1	1	no
1700081H04Rik	1700081H04Rik	1700081H04Rik	chr5:119108235-119114543	CA1-AL-15	CA1-CR-15	NOTEST	0	0	0	0	1	1	no
1700081H22Rik	1700081H22Rik	1700081H22Rik	chr7:49975349-50863289	CA1-AL-15	CA1-CR-15	NOTEST	0.0107759	0	#NAME?	0	1	1	no
1700084C01Rik	1700084C01Rik	1700084C01Rik	chr1:169928938-169934653	CA1-AL-15	CA1-CR-15	OK	11.381	16.0917	0.499685	1.2319	0.0073	0.124389	no
1700084E18Rik	1700084E18Rik	1700084E18Rik	chr2:30237197-30237631	CA1-AL-15	CA1-CR-15	OK	0.866099	0.864323	-0.00296199	-0.00399507	0.98055	0.999643	no
1700084F23Rik	1700084F23Rik	1700084F23Rik	chr13:70004049-70028348	CA1-AL-15	CA1-CR-15	NOTEST	0	0.00419873	inf	0	1	1	no
1700084J12Rik	1700084J12Rik	1700084J12Rik	chr15:33083128-33653436	CA1-AL-15	CA1-CR-15	NOTEST	0	0	0	0	1	1	no
1700085B03Rik	1700085B03Rik	1700085B03Rik	chr5:127241825-127565790	CA1-AL-15	CA1-CR-15	NOTEST	0	0	0	0	1	1	no
1700085C21Rik	1700085C21Rik	1700085C21Rik	chr12:82617037-83158812	CA1-AL-15	CA1-CR-15	OK	0.257294	0.245529	-0.0675211	-0.0155404	0.9728	0.999643	no
1700086L19Rik	1700086L19Rik	1700086L19Rik	chr12:74284275-74295950	CA1-AL-15	CA1-CR-15	OK	29.5768	31.2843	0.0809726	0.179569	0.64525	0.999643	no
1700086O06Rik	1700086O06Rik	1700086O06Rik	chr18:38238404-38262629	CA1-AL-15	CA1-CR-15	OK	3.66269	3.99869	0.126621	0.123323	0.7952	0.999643	no
1700088E04Rik	1700088E04Rik	1700088E04Rik	chr15:79108982-79141251	CA1-AL-15	CA1-CR-15	OK	8.37501	9.01384	0.106051	0.113453	0.7796	0.999643	no
1700091E21Rik	1700091E21Rik	1700091E21Rik	chr18:64157723-64277180	CA1-AL-15	CA1-CR-15	OK	0.878345	0.959306	0.127204	0.0265867	0.96465	0.999643	no
1700092C02Rik	1700092C02Rik	1700092C02Rik	chr8:77624171-77628956	CA1-AL-15	CA1-CR-15	NOTEST	0	0	0	0	1	1	no
1700092C10Rik	1700092C10Rik	1700092C10Rik	chr14:69164798-69175540	CA1-AL-15	CA1-CR-15	NOTEST	0	0	0	0	1	1	no
1700092E19Rik	1700092E19Rik	1700092E19Rik	chr13:26283158-26312406	CA1-AL-15	CA1-CR-15	NOTEST	0	0.0043004	inf	0	1	1	no
1700092K14Rik	1700092K14Rik	1700092K14Rik	chr11:114198257-114199199	CA1-AL-15	CA1-CR-15	NOTEST	0.27612	0.15221	-0.859235	0	1	1	no
1700092M07Rik	1700092M07Rik	1700092M07Rik	chr19:8740717-8741225	CA1-AL-15	CA1-CR-15	OK	0.757664	0.883796	0.222156	0.305388	0.68895	0.999643	no
1700093K21Rik	1700093K21Rik	1700093K21Rik	chr11:23516202-23519942	CA1-AL-15	CA1-CR-15	NOTEST	0.181062	0.109477	-0.725858	0	1	1	no
1700094D03Rik	1700094D03Rik	1700094D03Rik	chr3:90062795-90068347	CA1-AL-15	CA1-CR-15	OK	2.81293	3.17072	0.172739	0.33379	0.43125	0.967743	no
1700094J05Rik	1700094J05Rik	1700094J05Rik	chr10:76351253-76442912	CA1-AL-15	CA1-CR-15	OK	0.219914	0.138175	-0.670441	-0.0878521	0.84225	0.999643	no
1700094M24Rik	1700094M24Rik	1700094M24Rik	chr6:52492450-52500085	CA1-AL-15	CA1-CR-15	NOTEST	0	0.00804673	inf	0	1	1	no
1700095A21Rik	1700095A21Rik	1700095A21Rik	chr4:146501999-146546873	CA1-AL-15	CA1-CR-15	NOTEST	0.0364917	0.0111597	-1.70927	0	1	1	no
1700095B10Rik	1700095B10Rik	1700095B10Rik	chr5:112688875-112896362	CA1-AL-15	CA1-CR-15	NOTEST	0.0619049	0.0445256	-0.475417	0	1	1	no
1700095B22Rik	1700095B22Rik	1700095B22Rik	chr3:105448189-105674002	CA1-AL-15	CA1-CR-15	OK	1.50213	1.6405	0.127132	0.0463887	0.9283	0.999643	no
1700096J18Rik	1700096J18Rik	1700096J18Rik	chr11:109346866-109353651	CA1-AL-15	CA1-CR-15	NOTEST	0.290861	0.084594	-1.7817	0	1	1	no
1700096K18Rik	1700096K18Rik	1700096K18Rik	chr5:25530017-25531466	CA1-AL-15	CA1-CR-15	OK	1.66446	1.69962	0.0301633	0.0434473	0.92435	0.999643	no
1700097N02Rik	1700097N02Rik	1700097N02Rik	chr17:30622440-30626905	CA1-AL-15	CA1-CR-15	NOTEST	0.0784726	0.027741	-1.50017	0	1	1	no
1700100L14Rik	1700100L14Rik	1700100L14Rik	chr13:70573240-70576104	CA1-AL-15	CA1-CR-15	NOTEST	0.0372708	0.0270811	-0.460759	0	1	1	no
1700101E01Rik	1700101E01Rik	1700101E01Rik	chr2:28955480-29055066	CA1-AL-15	CA1-CR-15	NOTEST	0.200188	0.139813	-0.517855	0	1	1	no
1700101I11Rik	1700101I11Rik	1700101I11Rik	chr6:129532183-129542331	CA1-AL-15	CA1-CR-15	OK	1.94873	1.34769	-0.532043	-0.0995619	0.8692	0.999643	no
1700101O22Rik	1700101O22Rik	1700101O22Rik	chr12:7372038-7380330	CA1-AL-15	CA1-CR-15	NOTEST	0.0156014	0	#NAME?	0	1	1	no
1700102H20Rik	1700102H20Rik	1700102H20Rik	chr17:3557823-3559863	CA1-AL-15	CA1-CR-15	OK	0.593785	0.556498	-0.093566	-0.0646436	0.86665	0.999643	no
1700102P08Rik	1700102P08Rik	1700102P08Rik	chr9:108392833-108397767	CA1-AL-15	CA1-CR-15	OK	0.77362	1.64817	1.09116	1.38826	0.00505	0.0981478	no
1700104A03Rik	1700104A03Rik	1700104A03Rik	chr9:54268579-54341777	CA1-AL-15	CA1-CR-15	NOTEST	0	0	0	0	1	1	no
1700105P06Rik	1700105P06Rik	1700105P06Rik	chr19:7356463-7383557	CA1-AL-15	CA1-CR-15	OK	0.439106	0.446704	0.0247489	0.00444812	0.98625	0.999643	no
1700106J16Rik	1700106J16Rik	1700106J16Rik	chr11:88294042-88295261	CA1-AL-15	CA1-CR-15	NOTEST	0	0	0	0	1	1	no
1700108F19Rik	1700108F19Rik	1700108F19Rik	chr14:76677567-76687108	CA1-AL-15	CA1-CR-15	NOTEST	0.0481285	0.0605592	0.331454	0	1	1	no
1700108J01Rik	1700108J01Rik	1700108J01Rik	chr14:122181693-122451146	CA1-AL-15	CA1-CR-15	NOTEST	0	0.0112527	inf	0	1	1	no
1700109F18Rik	1700109F18Rik	1700109F18Rik	chr2:74710043-74748271	CA1-AL-15	CA1-CR-15	NOTEST	0	0	0	0	1	1	no
1700109G14Rik	1700109G14Rik	1700109G14Rik	chr14:61292982-61305334	CA1-AL-15	CA1-CR-15	NOTEST	0.0702836	0.0582183	-0.271715	0	1	1	no
1700109G15Rik	1700109G15Rik	1700109G15Rik	chr11:84716975-84720432	CA1-AL-15	CA1-CR-15	NOTEST	0.0122508	0	#NAME?	0	1	1	no
1700109H08Rik	1700109H08Rik	1700109H08Rik	chr5:3571715-3637101	CA1-AL-15	CA1-CR-15	OK	2.24777	2.08586	-0.107852	-0.0607426	0.9083	0.999643	no
1700109I08Rik	1700109I08Rik	1700109I08Rik	chr14:39655662-39685293	CA1-AL-15	CA1-CR-15	NOTEST	0	0	0	0	1	1	no
1700110C19Rik	1700110C19Rik	1700110C19Rik	chr17:10324601-10329312	CA1-AL-15	CA1-CR-15	OK	6.24465	5.33165	-0.22804	-0.402637	0.4459	0.976157	no
1700110I01Rik	1700110I01Rik	1700110I01Rik	chr14:3634511-3800987	CA1-AL-15	CA1-CR-15	NOTEST	0.00949445	0.00956454	0.0106107	0	1	1	no
1700110K17Rik	1700110K17Rik	1700110K17Rik	chr9:40297906-40455764	CA1-AL-15	CA1-CR-15	OK	0.454212	0.647538	0.5116	0.087598	0.84465	0.999643	no
1700110M21Rik	1700110M21Rik	1700110M21Rik	chr14:101197689-101200069	CA1-AL-15	CA1-CR-15	NOTEST	0.00301532	0.0021376	-0.49632	0	1	1	no
1700111N16Rik	1700111N16Rik	1700111N16Rik	chrX:69929259-70143588	CA1-AL-15	CA1-CR-15	NOTEST	0.0199658	0.0101782	-0.972043	0	1	1	no
1700112E06Rik	1700112E06Rik	1700112E06Rik	chr14:22019711-23094571	CA1-AL-15	CA1-CR-15	OK	0.726483	0.708009	-0.0371603	-0.0363496	0.9347	0.999643	no
1700112H15Rik	1700112H15Rik	1700112H15Rik	chr1:184527840-184557691	CA1-AL-15	CA1-CR-15	NOTEST	0	0	0	0	1	1	no
1700112J05Rik	1700112J05Rik	1700112J05Rik	chr5:77004054-77061522	CA1-AL-15	CA1-CR-15	NOTEST	0.107548	0.096197	-0.160922	0	1	1	no
1700113A16Rik	1700113A16Rik	1700113A16Rik	chr3:88171559-88177785	CA1-AL-15	CA1-CR-15	OK	26.6806	26.578	-0.00555964	-0.0157681	0.9764	0.999643	no
1700113H08Rik	1700113H08Rik	1700113H08Rik	chr10:87058045-87230599	CA1-AL-15	CA1-CR-15	NOTEST	0.0326958	0.0421741	0.367251	0	1	1	no
1700119H24Rik	1700119H24Rik	1700119H24Rik	chr16:34784949-35002434	CA1-AL-15	CA1-CR-15	NOTEST	0.0225293	0.0250428	0.152593	0	1	1	no
1700120C14Rik	1700120C14Rik	1700120C14Rik	chr15:99224975-99262041	CA1-AL-15	CA1-CR-15	OK	1.67577	1.19518	-0.487597	-0.0551853	0.89415	0.999643	no
1700120E14Rik	1700120E14Rik	1700120E14Rik	chr18:74442618-74771477	CA1-AL-15	CA1-CR-15	NOTEST	0	0	0	0	1	1	no
1700120G07Rik	1700120G07Rik	1700120G07Rik	chr7:135191764-135196002	CA1-AL-15	CA1-CR-15	NOTEST	0.0292308	0.0209661	-0.479433	0	1	1	no
1700120K04Rik	1700120K04Rik	1700120K04Rik	chr7:127603902-127604445	CA1-AL-15	CA1-CR-15	OK	0.776091	1.08746	0.486668	0.628112	0.31555	0.910226	no
1700121L16Rik	1700121L16Rik	1700121L16Rik	chrX:104816775-104842455	CA1-AL-15	CA1-CR-15	NOTEST	0.0268288	0.064158	1.25785	0	1	1	no
1700121N20Rik	1700121N20Rik	1700121N20Rik	chr12:106442651-106447666	CA1-AL-15	CA1-CR-15	NOTEST	0.0206713	0.0358488	0.794295	0	1	1	no
1700122O11Rik	1700122O11Rik	1700122O11Rik	chr17:48036744-48038293	CA1-AL-15	CA1-CR-15	NOTEST	0	0	0	0	1	1	no
1700123I01Rik	1700123I01Rik	1700123I01Rik	chr19:6184409-6224219	CA1-AL-15	CA1-CR-15	NOTEST	0.0728174	0.0761299	0.0641801	0	1	1	no
1700123K08Rik	1700123K08Rik	1700123K08Rik	chr5:138561839-138564694	CA1-AL-15	CA1-CR-15	NOTEST	0.0678535	0.0820014	0.273225	0	1	1	no
1700123L14Rik	1700123L14Rik	1700123L14Rik	chr6:96113153-96657198	CA1-AL-15	CA1-CR-15	NOTEST	0.0754868	0.0584725	-0.368467	0	1	1	no
1700123M08Rik	1700123M08Rik	1700123M08Rik	chr4:11966573-11994295	CA1-AL-15	CA1-CR-15	OK	1.18359	1.38404	0.22572	0.297682	0.53425	0.998742	no
1700123O12Rik	1700123O12Rik	1700123O12Rik	chr4:10508030-10797802	CA1-AL-15	CA1-CR-15	NOTEST	0.0239486	0	#NAME?	0	1	1	no
1700123O20Rik	1700123O20Rik	1700123O20Rik	chr14:54642160-54690742	CA1-AL-15	CA1-CR-15	OK	9.46832	11.9553	0.336473	0.366071	0.3769	0.949572	no
1700123O21Rik	1700123O21Rik	1700123O21Rik	chr16:5884792-7412480	CA1-AL-15	CA1-CR-15	NOTEST	0.0472041	0.0342886	-0.461182	0	1	1	no
1700125G02Rik	1700125G02Rik	1700125G02Rik	chr4:124881784-124917800	CA1-AL-15	CA1-CR-15	OK	1.05776	0.821528	-0.364628	-0.0695532	0.87155	0.999643	no
1700125G22Rik	1700125G22Rik	1700125G22Rik	chr3:27154025-27157019	CA1-AL-15	CA1-CR-15	NOTEST	0.0452211	0.0395471	-0.193425	0	1	1	no
1700125H03Rik	1700125H03Rik	1700125H03Rik	chr8:68356780-68735146	CA1-AL-15	CA1-CR-15	OK	1.72265	1.49632	-0.203211	-0.0624717	0.87635	0.999643	no
1700125H20Rik	1700125H20Rik	1700125H20Rik	chr11:85171095-85181154	CA1-AL-15	CA1-CR-15	NOTEST	0.174041	0.135561	-0.360482	0	1	1	no
1700126H18Rik	1700126H18Rik	1700126H18Rik	chr5:66166606-66191335	CA1-AL-15	CA1-CR-15	NOTEST	0	0	0	0	1	1	no
1700128A07Rik	1700128A07Rik	1700128A07Rik	chr14:106417186-106486484	CA1-AL-15	CA1-CR-15	NOTEST	0	0	0	0	1	1	no
1700128F08Rik	1700128F08Rik	1700128F08Rik	chr9:8221888-8241987	CA1-AL-15	CA1-CR-15	OK	0.454819	0.358803	-0.342099	-0.359627	0.45845	0.977895	no
1700129C05Rik	1700129C05Rik	1700129C05Rik	chr14:59133039-59142893	CA1-AL-15	CA1-CR-15	NOTEST	0	0	0	0	1	1	no
1810006J02Rik	1810006J02Rik	1810006J02Rik	chr1:98131466-98144655	CA1-AL-15	CA1-CR-15	NOTEST	0.00833545	0.00255328	-1.70691	0	1	1	no
1810007C17Rik	1810007C17Rik	1810007C17Rik	chr12:49476992-49480862	CA1-AL-15	CA1-CR-15	NOTEST	0.172894	0.141028	-0.293901	0	1	1	no
1810007D17Rik	1810007D17Rik	1810007D17Rik	chr19:58606328-58629753	CA1-AL-15	CA1-CR-15	NOTEST	0.19044	0.142279	-0.420613	0	1	1	no
1810007I06Rik	1810007I06Rik	1810007I06Rik	chr16:13715061-13739471	CA1-AL-15	CA1-CR-15	OK	0.625457	0.431698	-0.534889	-0.224801	0.5274	0.9971	no
1810008I18Rik	1810008I18Rik	1810008I18Rik	chr7:65804051-65806223	CA1-AL-15	CA1-CR-15	NOTEST	0	0	0	0	1	1	no
1810009A15Rik	1810009A15Rik	1810009A15Rik	chr19:8888902-8890740	CA1-AL-15	CA1-CR-15	OK	26.0393	28.52	0.131282	0.363796	0.50995	0.99545	no
1810009J06Rik	1810009J06Rik	1810009J06Rik	chr6:40964771-40968427	CA1-AL-15	CA1-CR-15	NOTEST	0	0	0	0	1	1	no
1810010D01Rik	1810010D01Rik	1810010D01Rik	chr7:145205817-145208119	CA1-AL-15	CA1-CR-15	NOTEST	0.0176239	0.0467205	1.40652	0	1	1	no
1810010H24Rik	1810010H24Rik	1810010H24Rik	chr11:107028222-107030442	CA1-AL-15	CA1-CR-15	OK	2.58121	3.05124	0.241348	0.377232	0.4309	0.967743	no
1810011H11Rik	1810011H11Rik	1810011H11Rik	chr14:32785962-32817968	CA1-AL-15	CA1-CR-15	OK	0.569968	0.627348	0.138385	0.160777	0.7306	0.999643	no
1810011O10Rik	1810011O10Rik	1810011O10Rik	chr8:24437615-24438946	CA1-AL-15	CA1-CR-15	OK	1.06195	1.00745	-0.0760122	-0.0971636	0.83325	0.999643	no
1810012K16Rik	1810012K16Rik	1810012K16Rik	chr8:22398720-22399591	CA1-AL-15	CA1-CR-15	OK	0.467724	0.433466	-0.109739	-0.116197	0.84455	0.999643	no
1810013A23Rik	1810013A23Rik	1810013A23Rik	chr17:28232753-28301469	CA1-AL-15	CA1-CR-15	NOTEST	0	0	0	0	1	1	no
1810013D10Rik	1810013D10Rik	1810013D10Rik	chr5:53267105-53278540	CA1-AL-15	CA1-CR-15	OK	19.5693	21.0465	0.104985	0.281663	0.581	0.999643	no
1810013L24Rik	1810013L24Rik	1810013L24Rik	chr16:8830099-8858924	CA1-AL-15	CA1-CR-15	OK	15.492	16.4635	0.087753	0.269067	0.5256	0.996348	no
1810014B01Rik	1810014B01Rik	1810014B01Rik	chr10:86685526-86689954	CA1-AL-15	CA1-CR-15	OK	2.7069	2.65679	-0.0269532	-0.0436296	0.92215	0.999643	no
1810018F18Rik	1810018F18Rik	1810018F18Rik	chr19:58698916-58701323	CA1-AL-15	CA1-CR-15	NOTEST	0.00258787	0	#NAME?	0	1	1	no
1810019D21Rik	1810019D21Rik	1810019D21Rik	chr8:106131182-106138722	CA1-AL-15	CA1-CR-15	NOTEST	0.0274389	0.0497227	0.857682	0	1	1	no
1810019J16Rik	1810019J16Rik	1810019J16Rik	chr4:133518962-133530790	CA1-AL-15	CA1-CR-15	OK	0.528504	0.325466	-0.699405	-0.606099	0.14905	0.711164	no
1810020O05Rik	1810020O05Rik	1810020O05Rik	chr6:87675592-87690847	CA1-AL-15	CA1-CR-15	OK	2.202	2.92785	0.411029	0.560235	0.2445	0.854635	no
1810021B22Rik	1810021B22Rik	1810021B22Rik	chr15:89071197-89075854	CA1-AL-15	CA1-CR-15	OK	3.78724	3.72179	-0.025148	-0.0424224	0.93715	0.999643	no
1810022K09Rik	1810022K09Rik	1810022K09Rik	chr3:14578670-14611256	CA1-AL-15	CA1-CR-15	OK	61.4052	67.9337	0.145766	0.241657	0.5209	0.996348	no
1810024B03Rik	1810024B03Rik	1810024B03Rik	chr2:127186354-127208280	CA1-AL-15	CA1-CR-15	OK	0.340041	0.326613	-0.0581248	-0.0592859	0.90195	0.999643	no
1810026B05Rik	1810026B05Rik	1810026B05Rik	chr7:73426651-73558395	CA1-AL-15	CA1-CR-15	OK	3.23974	2.98132	-0.119922	-0.127384	0.75345	0.999643	no
1810026J23Rik	1810026J23Rik	1810026J23Rik	chr9:21546893-21595970	CA1-AL-15	CA1-CR-15	OK	28.3532	32.1141	0.179695	0.379918	0.35985	0.942971	no
1810030O07Rik	1810030O07Rik	1810030O07Rik	chrX:12654883-12673546	CA1-AL-15	CA1-CR-15	OK	13.3055	14.2514	0.09908	0.272729	0.5153	0.996348	no
1810032O08Rik	1810032O08Rik	1810032O08Rik	chr11:116671659-116675798	CA1-AL-15	CA1-CR-15	OK	3.8652	3.82951	-0.0133862	-0.0216688	0.9639	0.999643	no
1810033B17Rik	1810033B17Rik	1810033B17Rik	chr8:3665761-3668905	CA1-AL-15	CA1-CR-15	OK	0.326264	0.382376	0.228952	0.225196	0.63835	0.999643	no
1810034E14Rik	1810034E14Rik	1810034E14Rik	chr13:64192544-64274988	CA1-AL-15	CA1-CR-15	NOTEST	0.0972467	0.113975	0.22899	0	1	1	no
1810035I16Rik	1810035I16Rik	1810035I16Rik	chr4:141838239-141846990	CA1-AL-15	CA1-CR-15	OK	1.79917	1.87788	0.061771	0.0464541	0.90045	0.999643	no
1810037I17Rik	1810037I17Rik	1810037I17Rik	chr3:122924396-122926194	CA1-AL-15	CA1-CR-15	OK	47.496	49.0952	0.0477755	0.155637	0.75255	0.999643	no
1810041L15Rik	1810041L15Rik	1810041L15Rik	chr15:84379202-84447097	CA1-AL-15	CA1-CR-15	OK	14.5118	15.8167	0.124221	0.380925	0.3576	0.942758	no
1810043G02Rik	1810043G02Rik	1810043G02Rik	chr10:77978649-77985438	CA1-AL-15	CA1-CR-15	OK	21.262	21.2722	0.000687755	0.00198858	0.9961	0.999643	no
1810043H04Rik	1810043H04Rik	1810043H04Rik	chr11:120098933-120100424	CA1-AL-15	CA1-CR-15	OK	29.7881	31.156	0.0647755	0.196783	0.76765	0.999643	no
1810044D09Rik	1810044D09Rik	1810044D09Rik	chr6:91440986-91441755	CA1-AL-15	CA1-CR-15	OK	1.92373	1.34223	-0.51927	-0.771411	0.2398	0.849641	no
1810046K07Rik	1810046K07Rik	1810046K07Rik	chr9:51289685-51328917	CA1-AL-15	CA1-CR-15	NOTEST	0.0152604	0.0212783	0.479583	0	1	1	no
1810053B23Rik	1810053B23Rik	1810053B23Rik	chr16:93343715-93359543	CA1-AL-15	CA1-CR-15	NOTEST	0	0	0	0	1	1	no
1810055G02Rik	1810055G02Rik	1810055G02Rik	chr19:3708332-3717881	CA1-AL-15	CA1-CR-15	OK	11.9147	11.1236	-0.0991205	-0.249293	0.57095	0.999643	no
1810058I24Rik	1810058I24Rik	1810058I24Rik	chr6:35252698-35262059	CA1-AL-15	CA1-CR-15	OK	14.9204	14.1503	-0.0764507	-0.153654	0.69695	0.999643	no
1810062G17Rik	1810062G17Rik	1810062G17Rik	chr3:36475936-36482299	CA1-AL-15	CA1-CR-15	NOTEST	0.0838091	0.0636866	-0.396118	0	1	1	no
1810062O18Rik	1810062O18Rik	1810062O18Rik	chr14:20499313-20618354	CA1-AL-15	CA1-CR-15	OK	1.10977	0.778839	-0.51087	-0.0736243	0.89195	0.999643	no
1810064F22Rik	1810064F22Rik	1810064F22Rik	chr9:22055459-22389206	CA1-AL-15	CA1-CR-15	OK	0.384447	0.34436	-0.158867	-0.0352896	0.9457	0.999643	no
1810065E05Rik	1810065E05Rik	1810065E05Rik	chr11:58421110-58426023	CA1-AL-15	CA1-CR-15	NOTEST	0.0425624	0.0105085	-2.01802	0	1	1	no
2010001E11Rik	2010001E11Rik	2010001E11Rik	chr10:39920381-39926923	CA1-AL-15	CA1-CR-15	OK	0.361935	0.33567	-0.108689	-0.120062	0.7868	0.999643	no
2010001M06Rik	2010001M06Rik	2010001M06Rik	chr5:135009151-135013157	CA1-AL-15	CA1-CR-15	OK	2.57061	2.93491	0.191204	0.0831003	0.8323	0.999643	no
2010002M12Rik	2010002M12Rik	2010002M12Rik	chr19:34617050-34640743	CA1-AL-15	CA1-CR-15	OK	0.469819	0.491469	0.0649947	0.0784105	0.84985	0.999643	no
2010003K11Rik	2010003K11Rik	2010003K11Rik	chr19:4496787-4498583	CA1-AL-15	CA1-CR-15	NOTEST	0.00256035	0.0201495	2.97633	0	1	1	no
2010003O02Rik	2010003O02Rik	2010003O02Rik	chr4:40259605-40270221	CA1-AL-15	CA1-CR-15	OK	11.1851	13.8026	0.30336	0.164316	0.67065	0.999643	no
2010005H15Rik	2010005H15Rik	2010005H15Rik	chr16:36221561-36257427	CA1-AL-15	CA1-CR-15	NOTEST	0.197646	0.253494	0.35903	0	1	1	no
2010009K17Rik	2010009K17Rik	2010009K17Rik	chr2:158028793-158091797	CA1-AL-15	CA1-CR-15	NOTEST	0.180107	0.11222	-0.682525	0	1	1	no
2010010A06Rik	2010010A06Rik	2010010A06Rik	chr18:75288659-75297329	CA1-AL-15	CA1-CR-15	NOTEST	0.130101	0.215958	0.731124	0	1	1	no
2010012O05Rik	2010012O05Rik	2010012O05Rik	chr19:46689905-46703382	CA1-AL-15	CA1-CR-15	OK	13.1951	11.9184	-0.146808	-0.390082	0.37315	0.947634	no
2010015L04Rik	2010015L04Rik	2010015L04Rik	chr4:155409189-155443110	CA1-AL-15	CA1-CR-15	OK	5.8149	5.99077	0.0429875	0.0888617	0.826	0.999643	no
2010016I18Rik	2010016I18Rik	2010016I18Rik	chr3:106481985-106547761	CA1-AL-15	CA1-CR-15	NOTEST	0.0167492	0.0246333	0.556514	0	1	1	no
2010106C02Rik	2010106C02Rik	2010106C02Rik	chr17:86167784-86657919	CA1-AL-15	CA1-CR-15	NOTEST	0.0305432	0.0205258	-0.573416	0	1	1	no
2010106E10Rik	2010106E10Rik	2010106E10Rik	chrX:112495273-112558343	CA1-AL-15	CA1-CR-15	NOTEST	0.0199122	0.032558	0.709355	0	1	1	no
2010107E04Rik	2010107E04Rik	2010107E04Rik	chr12:111961375-111966977	CA1-AL-15	CA1-CR-15	OK	226.403	256.174	0.17823	0.944453	0.22305	0.830456	no
2010107G12Rik	2010107G12Rik	2010107G12Rik	chr6:34945294-34977999	CA1-AL-15	CA1-CR-15	OK	0.362151	0.215962	-0.74581	-0.784144	0.0843	0.544015	no
2010107G23Rik	2010107G23Rik	2010107G23Rik	chr10:62107655-62111013	CA1-AL-15	CA1-CR-15	OK	17.2319	14.6501	-0.234172	-0.633911	0.15965	0.733278	no
2010109A12Rik	2010109A12Rik	2010109A12Rik	chr5:93206517-93213474	CA1-AL-15	CA1-CR-15	NOTEST	0.252091	0.281525	0.15932	0	1	1	no
2010109I03Rik	2010109I03Rik	2010109I03Rik	chr15:74878335-74881704	CA1-AL-15	CA1-CR-15	OK	0.377232	0.323221	-0.222929	-0.23676	0.5933	0.999643	no
2010111I01Rik	2010111I01Rik	2010111I01Rik	chr13:63014933-63299656	CA1-AL-15	CA1-CR-15	OK	5.33927	4.24402	-0.331211	-0.739047	0.0874	0.555128	no
2010204K13Rik	2010204K13Rik	2010204K13Rik	chrX:7411816-7422988	CA1-AL-15	CA1-CR-15	OK	33.3657	44.0587	0.401063	0.81042	0.04315	0.384313	no
2010308F09Rik	2010308F09Rik	2010308F09Rik	chrX:13234640-13247733	CA1-AL-15	CA1-CR-15	OK	0.659236	0.571736	-0.205445	-0.144059	0.71005	0.999643	no
2010310C07Rik	2010310C07Rik	2010310C07Rik	chr6:42358486-42380558	CA1-AL-15	CA1-CR-15	NOTEST	0.0133612	0.00588099	-1.18392	0	1	1	no
2010315B03Rik	2010315B03Rik	2010315B03Rik	chr9:124291803-124312694	CA1-AL-15	CA1-CR-15	OK	8.26921	7.2837	-0.183078	-0.412861	0.29995	0.899397	no
2010320M18Rik	2010320M18Rik	2010320M18Rik	chr8:70776861-70777606	CA1-AL-15	CA1-CR-15	OK	8.24081	8.33429	0.0162731	0.0329262	0.95025	0.999643	no
2200002D01Rik	2200002D01Rik	2200002D01Rik	chr7:29238322-29248467	CA1-AL-15	CA1-CR-15	OK	0.343885	0.3327	-0.047703	-0.00748173	0.97535	0.999643	no
2200002J24Rik	2200002J24Rik	2200002J24Rik	chr7:30698925-30700534	CA1-AL-15	CA1-CR-15	NOTEST	0	0.00745465	inf	0	1	1	no
2210010C04Rik	2210010C04Rik	2210010C04Rik	chr6:41030267-41035509	CA1-AL-15	CA1-CR-15	NOTEST	0.0243997	0.0213037	-0.195756	0	1	1	no
2210013O21Rik	2210013O21Rik	2210013O21Rik	chrX:153723553-153741296	CA1-AL-15	CA1-CR-15	OK	35.1872	31.8114	-0.145508	-0.442678	0.39645	0.958158	no
2210015D19Rik	2210015D19Rik	2210015D19Rik	chr11:5713416-5784710	CA1-AL-15	CA1-CR-15	OK	9.1529	8.66744	-0.0786236	-0.0917133	0.81975	0.999643	no
2210016F16Rik	2210016F16Rik	2210016F16Rik	chr13:58380045-58385225	CA1-AL-15	CA1-CR-15	OK	3.68285	3.61409	-0.0271919	-0.0549304	0.8979	0.999643	no
2210016L21Rik	2210016L21Rik	2210016L21Rik	chr5:114942201-114948540	CA1-AL-15	CA1-CR-15	OK	102.258	96.3098	-0.0864552	-0.308761	0.503	0.994614	no
2210018M11Rik	2210018M11Rik	2210018M11Rik	chr7:98590605-98656569	CA1-AL-15	CA1-CR-15	OK	13.5523	15.0725	0.153388	0.44987	0.2766	0.886176	no
2210019I11Rik	2210019I11Rik	2210019I11Rik	chr5:147228597-147275149	CA1-AL-15	CA1-CR-15	NOTEST	0	0	0	0	1	1	no
2210039B01Rik	2210039B01Rik	2210039B01Rik	chr12:73548482-73551986	CA1-AL-15	CA1-CR-15	OK	0.921307	0.7299	-0.335984	-0.406315	0.4125	0.963081	no
2210404J11Rik	2210404J11Rik	2210404J11Rik	chr17:15041611-15064232	CA1-AL-15	CA1-CR-15	OK	5.77958	5.59912	-0.0457663	-0.0804382	0.83975	0.999643	no
2210404O07Rik	2210404O07Rik	2210404O07Rik	chr10:81393063-81395079	CA1-AL-15	CA1-CR-15	OK	1.72792	1.97045	0.189489	0.273287	0.6387	0.999643	no
2210404O09Rik	2210404O09Rik	2210404O09Rik	chr17:21879569-21909926	CA1-AL-15	CA1-CR-15	OK	3.52717	3.69123	0.0655892	0.121689	0.7682	0.999643	no
2210407C18Rik	2210407C18Rik	2210407C18Rik	chr11:58608205-58613492	CA1-AL-15	CA1-CR-15	NOTEST	0.0277831	0.00893862	-1.63608	0	1	1	no
2210408F21Rik	2210408F21Rik	2210408F21Rik	chr6:31220350-31337394	CA1-AL-15	CA1-CR-15	OK	15.3199	16.9308	0.144242	0.261866	0.5029	0.994614	no
2210408I21Rik	2210408I21Rik	2210408I21Rik	chr13:77135535-77613679	CA1-AL-15	CA1-CR-15	OK	3.49528	2.70149	-0.371651	-0.626632	0.11325	0.634184	no
2210409D07Rik	2210409D07Rik	2210409D07Rik	chr18:57533825-57731065	CA1-AL-15	CA1-CR-15	NOTEST	0.0341328	0.123582	1.85623	0	1	1	no
2210409E12Rik	2210409E12Rik	2210409E12Rik	chr11:88972637-88973014	CA1-AL-15	CA1-CR-15	NOTEST	0.02933	0.0657282	1.16414	0	1	1	no
2210414B05Rik	2210414B05Rik	2210414B05Rik	chr4:3656505-3663108	CA1-AL-15	CA1-CR-15	NOTEST	0.00363778	0.00485541	0.416535	0	1	1	no
2210416O15Rik	2210416O15Rik	2210416O15Rik	chr11:88098057-88194140	CA1-AL-15	CA1-CR-15	OK	0.698193	0.778765	0.157562	0.081498	0.87705	0.999643	no
2210417A02Rik	2210417A02Rik	2210417A02Rik	chr5:148741839-148743139	CA1-AL-15	CA1-CR-15	NOTEST	0.0168995	0	#NAME?	0	1	1	no
2210417K05Rik	2210417K05Rik	2210417K05Rik	chr10:62268854-62379908	CA1-AL-15	CA1-CR-15	OK	0.922344	0.891274	-0.0494364	-0.00431148	0.9142	0.999643	no
2210420H20Rik	2210420H20Rik	2210420H20Rik	chr18:82754504-82759039	CA1-AL-15	CA1-CR-15	NOTEST	0.161902	0.103501	-0.645478	0	1	1	no
2300002M23Rik	2300002M23Rik	2300002M23Rik	chr17:35567484-35568945	CA1-AL-15	CA1-CR-15	NOTEST	0.0112793	0	#NAME?	0	1	1	no
2300003K06Rik	2300003K06Rik	2300003K06Rik	chr11:99837147-99838066	CA1-AL-15	CA1-CR-15	NOTEST	0	0	0	0	1	1	no
2300005B03Rik	2300005B03Rik	2300005B03Rik	chr15:74742838-74746687	CA1-AL-15	CA1-CR-15	NOTEST	0.0186261	0.0659426	1.82388	0	1	1	no
2300009A05Rik	2300009A05Rik	2300009A05Rik	chr9:63394446-63399244	CA1-AL-15	CA1-CR-15	OK	16.0966	18.526	0.202795	0.518176	0.3827	0.95069	no
2310001H17Rik	2310001H17Rik	2310001H17Rik	chr6:129232622-129238482	CA1-AL-15	CA1-CR-15	OK	0.343947	0.322318	-0.0937036	-0.0634149	0.86455	0.999643	no
2310001K24Rik	2310001K24Rik	2310001K24Rik	chr2:163468702-163473003	CA1-AL-15	CA1-CR-15	NOTEST	0.0658211	0.0842732	0.356524	0	1	1	no
2310002D06Rik	2310002D06Rik	2310002D06Rik	chr12:80507205-80517954	CA1-AL-15	CA1-CR-15	OK	2.90368	3.11205	0.0999783	0.166421	0.79095	0.999643	no
2310002J15Rik	2310002J15Rik	2310002J15Rik	chr2:25238818-25239897	CA1-AL-15	CA1-CR-15	NOTEST	0.145914	0.0850514	-0.77871	0	1	1	no
2310002L09Rik	2310002L09Rik	2310002L09Rik	chr4:73939370-73950846	CA1-AL-15	CA1-CR-15	NOTEST	0.0104931	0	#NAME?	0	1	1	no
2310003H01Rik	2310003H01Rik	2310003H01Rik	chr11:120369561-120378746	CA1-AL-15	CA1-CR-15	OK	5.883	5.99549	0.0273253	0.0654401	0.88155	0.999643	no
2310005A03Rik	2310005A03Rik	2310005A03Rik	chr2:155097790-155100079	CA1-AL-15	CA1-CR-15	NOTEST	0.102118	0.118003	0.208576	0	1	1	no
2310005E17Rik	2310005E17Rik	2310005E17Rik	chr13:98424109-98435065	CA1-AL-15	CA1-CR-15	NOTEST	0.0200968	0.0222649	0.147805	0	1	1	no
2310005G13Rik	2310005G13Rik	2310005G13Rik	chr16:57036966-57071346	CA1-AL-15	CA1-CR-15	NOTEST	0.0651981	0.0856244	0.393191	0	1	1	no
2310007B03Rik	2310007B03Rik	2310007B03Rik	chr1:93151354-93160948	CA1-AL-15	CA1-CR-15	NOTEST	0.0276678	0.0030671	-3.17326	0	1	1	no
2310007L24Rik	2310007L24Rik	2310007L24Rik	chr11:106374825-106377114	CA1-AL-15	CA1-CR-15	NOTEST	0.0970665	0.0462013	-1.07104	0	1	1	no
2310008H04Rik	2310008H04Rik	2310008H04Rik	chr16:15887285-16146833	CA1-AL-15	CA1-CR-15	OK	1.22877	1.91178	0.637704	0.580085	0.1058	0.610529	no
2310008H09Rik	2310008H09Rik	2310008H09Rik	chr7:118842217-118995211	CA1-AL-15	CA1-CR-15	OK	6.99544	7.9271	0.180378	0.220281	0.59145	0.999643	no
2310008N11Rik	2310008N11Rik	2310008N11Rik	chr8:26814596-26824423	CA1-AL-15	CA1-CR-15	NOTEST	0.0211556	0.0161304	-0.391265	0	1	1	no
2310009A05Rik	2310009A05Rik	2310009A05Rik	chr9:73039717-73042775	CA1-AL-15	CA1-CR-15	OK	14.5425	14.8949	0.0345434	0.0821088	0.8965	0.999643	no
2310009B15Rik	2310009B15Rik	2310009B15Rik	chr1:138851978-138856854	CA1-AL-15	CA1-CR-15	OK	9.35601	12.7492	0.446444	0.976343	0.0988	0.589832	no
2310010J17Rik	2310010J17Rik	2310010J17Rik	chr7:90124835-90129936	CA1-AL-15	CA1-CR-15	OK	4.84525	5.36327	0.146541	0.147598	0.6999	0.999643	no
2310010M20Rik	2310010M20Rik	2310010M20Rik	chr16:32271608-32274779	CA1-AL-15	CA1-CR-15	OK	0.79736	0.742642	-0.102564	-0.123148	0.7942	0.999643	no
2310011J03Rik	2310011J03Rik	2310011J03Rik	chr10:79697304-80369637	CA1-AL-15	CA1-CR-15	OK	17.813	19.6787	0.143709	0.0356524	0.93305	0.999643	no
2310014F07Rik	2310014F07Rik	2310014F07Rik	chr9:50488798-50505639	CA1-AL-15	CA1-CR-15	NOTEST	0.0381399	0.0947666	1.31308	0	1	1	no
2310014L17Rik	2310014L17Rik	2310014L17Rik	chr7:12927415-12931072	CA1-AL-15	CA1-CR-15	OK	0.351881	0.320161	-0.136289	-0.157816	0.7148	0.999643	no
2310015A10Rik	2310015A10Rik	2310015A10Rik	chr12:80120545-80132844	CA1-AL-15	CA1-CR-15	OK	2.64688	2.92983	0.146525	0.311518	0.45505	0.977895	no
2310015B20Rik	2310015B20Rik	2310015B20Rik	chr10:70204666-70219711	CA1-AL-15	CA1-CR-15	NOTEST	0.250987	0.2182	-0.201959	0	1	1	no
2310015D24Rik	2310015D24Rik	2310015D24Rik	chr16:13514130-13520419	CA1-AL-15	CA1-CR-15	NOTEST	0.0570895	0.0215847	-1.40321	0	1	1	no
2310016D03Rik	2310016D03Rik	2310016D03Rik	chr12:30410558-30467358	CA1-AL-15	CA1-CR-15	NOTEST	0	0.00918899	inf	0	1	1	no
2310020H05Rik	2310020H05Rik	2310020H05Rik	chr13:99076527-99087921	CA1-AL-15	CA1-CR-15	NOTEST	0.168647	0.209151	0.31054	0	1	1	no
2310022A10Rik	2310022A10Rik	2310022A10Rik	chr7:27553289-27582098	CA1-AL-15	CA1-CR-15	OK	13.042	12.4577	-0.0661257	-0.162038	0.69585	0.999643	no
2310030A07Rik	2310030A07Rik	2310030A07Rik	chr1:150319416-150346771	CA1-AL-15	CA1-CR-15	NOTEST	0.0258703	0.0357994	0.468636	0	1	1	no
2310030G06Rik	2310030G06Rik	2310030G06Rik	chr9:50739690-50746521	CA1-AL-15	CA1-CR-15	OK	2.72217	1.72902	-0.654803	-0.955419	0.04135	0.375647	no
2310033P09Rik	2310033P09Rik	2310033P09Rik	chr11:59208360-59210734	CA1-AL-15	CA1-CR-15	OK	12.5612	12.9041	0.0388466	0.0943941	0.839	0.999643	no
2310034C09Rik	2310034C09Rik	2310034C09Rik	chr16:88758846-88759789	CA1-AL-15	CA1-CR-15	NOTEST	0.00387598	0	#NAME?	0	1	1	no
2310034G01Rik	2310034G01Rik	2310034G01Rik	chr19:46348200-46348988	CA1-AL-15	CA1-CR-15	OK	0.954227	0.976886	0.0338573	0.0422579	0.9381	0.999643	no
2310034O05Rik	2310034O05Rik	2310034O05Rik	chr5:100210691-100218049	CA1-AL-15	CA1-CR-15	NOTEST	0.13819	0.112517	-0.296511	0	1	1	no
2310035C23Rik	2310035C23Rik	2310035C23Rik	chr1:105663860-105755131	CA1-AL-15	CA1-CR-15	OK	17.2198	17.0824	-0.0115573	-0.03524	0.93085	0.999643	no
2310036O22Rik	2310036O22Rik	2310036O22Rik	chr8:85026832-85030286	CA1-AL-15	CA1-CR-15	OK	61.98	72.5263	0.226702	0.807222	0.12115	0.654671	no
2310039H08Rik	2310039H08Rik	2310039H08Rik	chr17:46772634-46773407	CA1-AL-15	CA1-CR-15	OK	4.89809	5.21695	0.0909874	0.16235	0.7626	0.999643	no
2310039L15Rik	2310039L15Rik	2310039L15Rik	chr10:95336275-95363216	CA1-AL-15	CA1-CR-15	OK	2.26512	2.36457	0.0619923	0.0936829	0.8699	0.999643	no
2310040G24Rik	2310040G24Rik	2310040G24Rik	chr6:86483375-86488227	CA1-AL-15	CA1-CR-15	OK	1.97131	1.55305	-0.344056	-0.356312	0.3641	0.946136	no
2310042D19Rik	2310042D19Rik	2310042D19Rik	chr4:156215926-156221307	CA1-AL-15	CA1-CR-15	OK	0.922404	1.1862	0.362873	0.543265	0.19465	0.789225	no
2310042E22Rik	2310042E22Rik	2310042E22Rik	chr16:21152658-21153944	CA1-AL-15	CA1-CR-15	OK	0.98597	1.22782	0.31648	0.377467	0.43	0.967743	no
2310043L19Rik	2310043L19Rik	2310043L19Rik	chr1:177641541-177642943	CA1-AL-15	CA1-CR-15	NOTEST	0.0929838	0.0454371	-1.03311	0	1	1	no
2310043O21Rik	2310043O21Rik	2310043O21Rik	chr15:38549343-38594934	CA1-AL-15	CA1-CR-15	NOTEST	0.0102118	0.0187107	0.873628	0	1	1	no
2310044G17Rik	2310044G17Rik	2310044G17Rik	chr12:86947042-86965365	CA1-AL-15	CA1-CR-15	OK	29.5608	28.7528	-0.039986	-0.125202	0.76155	0.999643	no
2310045N01Rik	2310045N01Rik	2310045N01Rik	chr8:70139712-70147260	CA1-AL-15	CA1-CR-15	OK	23.3847	25.4033	0.119448	0.321663	0.56805	0.999643	no
2310047M10Rik	2310047M10Rik	2310047M10Rik	chr11:69059774-69061576	CA1-AL-15	CA1-CR-15	OK	17.4737	18.2912	0.0659643	0.191588	0.68565	0.999643	no
2310050B05Rik	2310050B05Rik	2310050B05Rik	chr10:81194690-81230779	CA1-AL-15	CA1-CR-15	OK	3.54132	3.09168	-0.195897	-0.0577201	0.95275	0.999643	no
2310050C09Rik	2310050C09Rik	2310050C09Rik	chr3:92868358-92870205	CA1-AL-15	CA1-CR-15	NOTEST	0	0	0	0	1	1	no
2310057J18Rik	2310057J18Rik	2310057J18Rik	chr10:28972287-28986306	CA1-AL-15	CA1-CR-15	NOTEST	0.00797355	0.0207385	1.37902	0	1	1	no
2310057M21Rik	2310057M21Rik	2310057M21Rik	chr7:131342717-131362698	CA1-AL-15	CA1-CR-15	OK	9.57099	9.33058	-0.0367025	-0.0915742	0.8357	0.999643	no
2310057N15Rik	2310057N15Rik	2310057N15Rik	chr16:88773180-88774206	CA1-AL-15	CA1-CR-15	NOTEST	0.00388541	0	#NAME?	0	1	1	no
2310061I04Rik	2310061I04Rik	2310061I04Rik	chr17:35892676-35897378	CA1-AL-15	CA1-CR-15	OK	40.5212	39.5257	-0.0358832	-0.116709	0.80775	0.999643	no
2310061J03Rik	2310061J03Rik	2310061J03Rik	chr16:55973267-56008912	CA1-AL-15	CA1-CR-15	OK	2.44907	2.80584	0.196201	0.130541	0.80175	0.999643	no
2310061N02Rik	2310061N02Rik	2310061N02Rik	chr16:88707170-88707962	CA1-AL-15	CA1-CR-15	NOTEST	0	0	0	0	1	1	no
2310065F04Rik	2310065F04Rik	2310065F04Rik	chr11:67112460-67120080	CA1-AL-15	CA1-CR-15	NOTEST	0.0351795	0.00791682	-2.15174	0	1	1	no
2310067B10Rik	2310067B10Rik	2310067B10Rik	chr11:115765432-115799033	CA1-AL-15	CA1-CR-15	OK	18.63	17.2655	-0.10973	-0.350909	0.4125	0.963081	no
2310068J16Rik	2310068J16Rik	2310068J16Rik	chr15:99970073-100016358	CA1-AL-15	CA1-CR-15	OK	0.28384	0.21241	-0.418222	-0.0872913	0.87665	0.999643	no
2310069B03Rik	2310069B03Rik	2310069B03Rik	chr6:82877865-82881853	CA1-AL-15	CA1-CR-15	NOTEST	0.00316354	0	#NAME?	0	1	1	no
2310069G16Rik	2310069G16Rik	2310069G16Rik	chr15:44671855-44805829	CA1-AL-15	CA1-CR-15	OK	3.97792	4.11243	0.0479753	0.0233822	0.9548	0.999643	no
2310079G19Rik	2310079G19Rik	2310079G19Rik	chr16:88626787-88627666	CA1-AL-15	CA1-CR-15	NOTEST	0	0	0	0	1	1	no
2310081J21Rik	2310081J21Rik	2310081J21Rik	chr13:50679169-50680224	CA1-AL-15	CA1-CR-15	NOTEST	0	0	0	0	1	1	no
2410002F23Rik	2410002F23Rik	2410002F23Rik	chr7:44246721-44252319	CA1-AL-15	CA1-CR-15	OK	36.5718	33.1748	-0.140644	-0.453842	0.30465	0.904042	no
2410003L11Rik	2410003L11Rik	2410003L11Rik	chr11:97598510-97622893	CA1-AL-15	CA1-CR-15	NOTEST	0.0743912	0.0296773	-1.32577	0	1	1	no
2410004B18Rik	2410004B18Rik	2410004B18Rik	chr3:145938031-145944275	CA1-AL-15	CA1-CR-15	OK	23.6294	26.2578	0.152163	0.431303	0.38015	0.950459	no
2410004I01Rik	2410004I01Rik	2410004I01Rik	chr11:102958299-102964154	CA1-AL-15	CA1-CR-15	OK	0.548835	0.433966	-0.338791	-0.363976	0.4747	0.986249	no
2410004N09Rik	2410004N09Rik	2410004N09Rik	chr18:33794891-33795989	CA1-AL-15	CA1-CR-15	OK	14.6337	17.4861	0.256912	0.363427	0.36095	0.943192	no
2410004P03Rik	2410004P03Rik	2410004P03Rik	chr12:17004957-17011727	CA1-AL-15	CA1-CR-15	OK	1.14321	0.857199	-0.41539	-0.459601	0.25195	0.865665	no
2410006H16Rik	2410006H16Rik	2410006H16Rik	chr11:62602876-62604806	CA1-AL-15	CA1-CR-15	OK	45.9495	55.3134	0.267581	0.907608	0.17015	0.748077	no
2410007B07Rik	2410007B07Rik	2410007B07Rik	chr3:75647440-75655731	CA1-AL-15	CA1-CR-15	OK	0.507232	0.48321	-0.0699956	-0.0737824	0.87965	0.999643	no
2410012E07Rik	2410012E07Rik	2410012E07Rik	chr14:70852932-70873954	CA1-AL-15	CA1-CR-15	NOTEST	0.023809	0.0339716	0.512823	0	1	1	no
2410012M07Rik	2410012M07Rik	2410012M07Rik	chr9:98864766-98866580	CA1-AL-15	CA1-CR-15	NOTEST	0.00815227	0	#NAME?	0	1	1	no
2410015M20Rik	2410015M20Rik	2410015M20Rik	chr17:56607451-56609771	CA1-AL-15	CA1-CR-15	OK	55.9697	59.8671	0.0971178	0.32795	0.53255	0.997929	no
2410016O06Rik	2410016O06Rik	2410016O06Rik	chr12:83950607-83952953	CA1-AL-15	CA1-CR-15	OK	7.90618	7.47479	-0.0809483	-0.199261	0.66085	0.999643	no
2410017I17Rik	2410017I17Rik	2410017I17Rik	chr17:36145017-36162374	CA1-AL-15	CA1-CR-15	NOTEST	0.0250683	0.0119565	-1.06807	0	1	1	no
2410018L13Rik	2410018L13Rik	2410018L13Rik	chr12:22953996-23010243	CA1-AL-15	CA1-CR-15	OK	6.61714	6.41701	-0.0443057	-0.0915089	0.8449	0.999643	no
2410018M08Rik	2410018M08Rik	2410018M08Rik	chr5:129895722-129903622	CA1-AL-15	CA1-CR-15	OK	2.77354	2.25394	-0.299279	-0.519941	0.2253	0.831233	no
2410021H03Rik	2410021H03Rik	2410021H03Rik	chr17:69156809-69289987	CA1-AL-15	CA1-CR-15	OK	2.2411	1.49115	-0.58778	-0.128002	0.76525	0.999643	no
2410057H14Rik	2410057H14Rik	2410057H14Rik	chr3:102720230-102772310	CA1-AL-15	CA1-CR-15	OK	0.438157	0.384634	-0.187958	-0.034209	0.94915	0.999643	no
2410066E13Rik	2410066E13Rik	2410066E13Rik	chr6:54681771-54700406	CA1-AL-15	CA1-CR-15	OK	33.2225	41.8295	0.332359	1.07794	0.01905	0.23243	no
2410076I21Rik	2410076I21Rik	2410076I21Rik	chr9:58582239-58741559	CA1-AL-15	CA1-CR-15	OK	0.914187	0.72727	-0.329998	-0.0372842	0.92955	0.999643	no
2410088K16Rik	2410088K16Rik	2410088K16Rik	chr1:88754889-88755733	CA1-AL-15	CA1-CR-15	NOTEST	0.174194	0.13862	-0.329553	0	1	1	no
2410089E03Rik	2410089E03Rik	2410089E03Rik	chr15:8169105-8271158	CA1-AL-15	CA1-CR-15	OK	10.576	10.047	-0.0740295	-0.231232	0.5694	0.999643	no
2410114N07Rik	2410114N07Rik	2410114N07Rik	chr4:34909788-34911481	CA1-AL-15	CA1-CR-15	OK	0.47574	0.480361	0.0139466	0.0150641	0.97825	0.999643	no
2410124H12Rik	2410124H12Rik	2410124H12Rik	chr16:92478741-92497365	CA1-AL-15	CA1-CR-15	NOTEST	0.0336834	0.124549	1.8866	0	1	1	no
2410127L17Rik	2410127L17Rik	2410127L17Rik	chr19:18670779-18704792	CA1-AL-15	CA1-CR-15	OK	5.99979	6.96872	0.215982	0.479266	0.2821	0.8903	no
2410131K14Rik	2410131K14Rik	2410131K14Rik	chr5:118245226-118263114	CA1-AL-15	CA1-CR-15	OK	10.1285	11.1341	0.136564	0.362683	0.4034	0.960212	no
2410137F16Rik	2410137F16Rik	2410137F16Rik	chr5:116438721-116591817	CA1-AL-15	CA1-CR-15	OK	1.13163	0.737323	-0.618037	-0.368784	0.4082	0.963041	no
2410137M14Rik	2410137M14Rik	2410137M14Rik	chr17:36977700-36981237	CA1-AL-15	CA1-CR-15	OK	0.542814	0.284808	-0.930467	-0.925993	0.07545	0.518144	no
2410141K09Rik	2410141K09Rik	2410141K09Rik	chr13:66418113-66441118	CA1-AL-15	CA1-CR-15	NOTEST	0.324247	0.218483	-0.569574	0	1	1	no
2500004C02Rik	2500004C02Rik	2500004C02Rik	chr2:153341156-153345810	CA1-AL-15	CA1-CR-15	OK	4.62192	4.71148	0.027687	0.0541646	0.90335	0.999643	no
2510002D24Rik	2510002D24Rik	2510002D24Rik	chr16:18836579-18840113	CA1-AL-15	CA1-CR-15	OK	14.0234	12.1868	-0.202524	-0.491431	0.2914	0.89342	no
2510003D18Rik	2510003D18Rik	2510003D18Rik	chr3:153844246-153853615	CA1-AL-15	CA1-CR-15	NOTEST	0.0599375	0.0632415	0.0774107	0	1	1	no
2510003E04Rik	2510003E04Rik	2510003E04Rik	chr10:62558469-62578457	CA1-AL-15	CA1-CR-15	OK	72.8766	80.7945	0.148801	0.516032	0.23505	0.843908	no
2510009E07Rik	2510009E07Rik	2510009E07Rik	chr16:21649044-21694665	CA1-AL-15	CA1-CR-15	OK	16.1653	15.1564	-0.0929758	-0.289033	0.4876	0.991847	no
2510039O18Rik	2510039O18Rik	2510039O18Rik	chr4:147940894-147947314	CA1-AL-15	CA1-CR-15	OK	13.6749	13.5458	-0.0136808	-0.0395803	0.92915	0.999643	no
2510049J12Rik	2510049J12Rik	2510049J12Rik	chr6:115583546-115592576	CA1-AL-15	CA1-CR-15	OK	1.11949	0.920729	-0.281993	-0.387937	0.356	0.941687	no
2600006L11Rik	2600006L11Rik	2600006L11Rik	chr9:64080760-64088045	CA1-AL-15	CA1-CR-15	NOTEST	0.113866	0	#NAME?	0	1	1	no
2610001J05Rik	2610001J05Rik	2610001J05Rik	chr6:13869073-13871483	CA1-AL-15	CA1-CR-15	OK	14.458	18.7135	0.372215	1.01447	0.02125	0.249507	no
2610002J02Rik	2610002J02Rik	2610002J02Rik	chr4:155249965-155256687	CA1-AL-15	CA1-CR-15	OK	14.7598	15.2864	0.0505776	0.106589	0.7931	0.999643	no
2610002M06Rik	2610002M06Rik	2610002M06Rik	chrX:107782751-107872911	CA1-AL-15	CA1-CR-15	OK	15.518	13.6785	-0.182034	-0.542843	0.1767	0.762957	no
2610005L07Rik	2610005L07Rik	2610005L07Rik	chr8:20385781-20424814	CA1-AL-15	CA1-CR-15	OK	17.6053	17.1269	-0.0397462	-0.120933	0.768	0.999643	no
2610008E11Rik	2610008E11Rik	2610008E11Rik	chr10:79064373-79097600	CA1-AL-15	CA1-CR-15	OK	8.27197	8.54512	0.0468691	0.124716	0.7591	0.999643	no
2610015P09Rik	2610015P09Rik	2610015P09Rik	chr16:43889901-43964314	CA1-AL-15	CA1-CR-15	OK	2.32995	2.07293	-0.168628	-0.304759	0.45285	0.977895	no
2610016A17Rik	2610016A17Rik	2610016A17Rik	chr19:25671133-25672239	CA1-AL-15	CA1-CR-15	NOTEST	0.114945	0.241661	1.07204	0	1	1	no
2610018G03Rik	2610018G03Rik	2610018G03Rik	chrX:50841435-50891850	CA1-AL-15	CA1-CR-15	OK	3.02854	4.31193	0.509712	0.931958	0.03095	0.315817	no
2610019E17Rik	2610019E17Rik	2610019E17Rik	chr17:24528250-24528744	CA1-AL-15	CA1-CR-15	OK	16.4834	19.8758	0.270001	0.834115	0.398	0.958475	no
2610019F03Rik	2610019F03Rik	2610019F03Rik	chr8:13952007-13974777	CA1-AL-15	CA1-CR-15	OK	8.69148	8.1132	-0.0993295	-0.243996	0.58015	0.999643	no
2610020C07Rik	2610020C07Rik	2610020C07Rik	chr16:11203382-11254325	CA1-AL-15	CA1-CR-15	OK	0.631984	0.505654	-0.32174	-0.0919395	0.84395	0.999643	no
2610020H08Rik	2610020H08Rik	2610020H08Rik	chr7:119794129-119848941	CA1-AL-15	CA1-CR-15	OK	0.536265	0.471909	-0.184437	-0.191842	0.6368	0.999643	no
2610027K06Rik	2610027K06Rik	2610027K06Rik	chr11:85353163-85832388	CA1-AL-15	CA1-CR-15	OK	1.19012	1.3162	0.145279	0.0864605	0.8329	0.999643	no
2610028E06Rik	2610028E06Rik	2610028E06Rik	chr4:125887850-125922310	CA1-AL-15	CA1-CR-15	NOTEST	0.0975189	0.0587742	-0.7305	0	1	1	no
2610028H24Rik	2610028H24Rik	2610028H24Rik	chr10:76449080-76515857	CA1-AL-15	CA1-CR-15	NOTEST	0.0356368	0.014304	-1.31695	0	1	1	no
2610034B18Rik	2610034B18Rik	2610034B18Rik	chr7:79925358-79935264	CA1-AL-15	CA1-CR-15	OK	9.59511	8.73248	-0.135909	-0.333205	0.44935	0.976166	no
2610034M16Rik	2610034M16Rik	2610034M16Rik	chr17:58878807-58991375	CA1-AL-15	CA1-CR-15	OK	0.819402	0.506424	-0.694226	-0.911716	0.02545	0.281954	no
2610035D17Rik	2610035D17Rik	2610035D17Rik	chr11:113043905-113201838	CA1-AL-15	CA1-CR-15	OK	6.15849	7.53264	0.29058	0.641356	0.16005	0.733278	no
2610035F20Rik	2610035F20Rik	2610035F20Rik	chr14:122470376-122475199	CA1-AL-15	CA1-CR-15	OK	0.88925	0.905769	0.0265551	0.0323061	0.94725	0.999643	no
2610037D02Rik	2610037D02Rik	2610037D02Rik	chr15:96182799-96203470	CA1-AL-15	CA1-CR-15	NOTEST	0.142967	0.118765	-0.267565	0	1	1	no
2610044O15Rik8	2610044O15Rik8	2610044O15Rik8	chr8:129216614-129234003	CA1-AL-15	CA1-CR-15	OK	10.3024	9.39425	-0.133127	-0.305675	0.5028	0.994614	no
2610100L16Rik	2610100L16Rik	2610100L16Rik	chr3:17789920-17800071	CA1-AL-15	CA1-CR-15	OK	5.36047	4.24437	-0.33681	-0.623815	0.18645	0.777471	no
2610203C20Rik	2610203C20Rik	2610203C20Rik	chr9:41581338-41592487	CA1-AL-15	CA1-CR-15	OK	18.5749	16.1052	-0.205832	-0.545053	0.1706	0.748812	no
2610203C22Rik	2610203C22Rik	2610203C22Rik	chr1:9548045-9631092	CA1-AL-15	CA1-CR-15	OK	0.783051	0.622948	-0.329995	-0.0574898	0.91715	0.999643	no
2610204G22Rik	2610204G22Rik	2610204G22Rik	chr4:155761191-155763560	CA1-AL-15	CA1-CR-15	OK	0.792165	0.890321	0.168525	0.152882	0.7037	0.999643	no
2610206C17Rik	2610206C17Rik	2610206C17Rik	chr7:84689639-84776549	CA1-AL-15	CA1-CR-15	NOTEST	0.0897311	0.123859	0.465017	0	1	1	no
2610301B20Rik	2610301B20Rik	2610301B20Rik	chr4:10874497-10899423	CA1-AL-15	CA1-CR-15	OK	21.6699	24.2839	0.16431	0.491053	0.26195	0.875409	no
2610301G19Rik	2610301G19Rik	2610301G19Rik	chr14:70100144-70153791	CA1-AL-15	CA1-CR-15	OK	32.9271	33.0874	0.00700824	0.0210002	0.96035	0.999643	no
2610305D13Rik	2610305D13Rik	2610305D13Rik	chr4:147611935-147642508	CA1-AL-15	CA1-CR-15	OK	0.454922	0.406848	-0.161129	-0.184225	0.67245	0.999643	no
2610306M01Rik	2610306M01Rik	2610306M01Rik	chr6:86848406-86849440	CA1-AL-15	CA1-CR-15	OK	6.33922	6.99973	0.142993	0.280252	0.55595	0.999643	no
2610307P16Rik	2610307P16Rik	2610307P16Rik	chr13:28460033-28885422	CA1-AL-15	CA1-CR-15	NOTEST	0.0415428	0.0336473	-0.304109	0	1	1	no
2610316D01Rik	2610316D01Rik	2610316D01Rik	chr3:45280438-45378260	CA1-AL-15	CA1-CR-15	OK	6.46015	4.2152	-0.615968	-1.08993	0.0256	0.282239	no
2610318N02Rik	2610318N02Rik	2610318N02Rik	chr16:17113397-17125106	CA1-AL-15	CA1-CR-15	OK	0.889148	0.726638	-0.291188	-0.303224	0.4549	0.977895	no
2610507B11Rik	2610507B11Rik	2610507B11Rik	chr11:78261753-78290625	CA1-AL-15	CA1-CR-15	OK	48.6045	54.4211	0.163076	0.534426	0.18965	0.781305	no
2610507I01Rik	2610507I01Rik	2610507I01Rik	chr11:59197792-59202431	CA1-AL-15	CA1-CR-15	OK	1.52947	1.32899	-0.202709	-0.308738	0.4604	0.978796	no
2610524H06Rik	2610524H06Rik	2610524H06Rik	chr5:114821936-114823468	CA1-AL-15	CA1-CR-15	OK	16.7117	15.8496	-0.0764118	-0.190854	0.69895	0.999643	no
2610528A11Rik	2610528A11Rik	2610528A11Rik	chr14:37102139-37110101	CA1-AL-15	CA1-CR-15	OK	0.481705	0.600057	0.316952	0.338204	0.52435	0.996348	no
2610528J11Rik	2610528J11Rik	2610528J11Rik	chr4:118527274-118530217	CA1-AL-15	CA1-CR-15	NOTEST	0.0307846	0.0201829	-0.609076	0	1	1	no
2700029M09Rik	2700029M09Rik	2700029M09Rik	chr8:60890450-60907572	CA1-AL-15	CA1-CR-15	OK	34.5201	37.9125	0.135236	0.416024	0.3722	0.947301	no
2700038G22Rik	2700038G22Rik	2700038G22Rik	chr5:23787743-24161231	CA1-AL-15	CA1-CR-15	OK	3.29437	3.0173	-0.126741	-0.0657723	0.8917	0.999643	no
2700046A07Rik	2700046A07Rik	2700046A07Rik	chr18:62751673-62756347	CA1-AL-15	CA1-CR-15	NOTEST	0.177323	0.156918	-0.176371	0	1	1	no
2700046G09Rik	2700046G09Rik	2700046G09Rik	chr19:32389215-32391184	CA1-AL-15	CA1-CR-15	OK	2.0695	1.42079	-0.542592	-0.792637	0.0807	0.53457	no
2700049A03Rik	2700049A03Rik	2700049A03Rik	chr12:71136847-71243303	CA1-AL-15	CA1-CR-15	OK	2.33352	2.40332	0.0425204	0.0856223	0.83345	0.999643	no
2700050L05Rik	2700050L05Rik	2700050L05Rik	chr7:133637674-133673017	CA1-AL-15	CA1-CR-15	OK	8.39913	8.57115	0.0292491	0.0825905	0.8425	0.999643	no
2700054A10Rik	2700054A10Rik	2700054A10Rik	chr17:13487020-13554094	CA1-AL-15	CA1-CR-15	OK	2.31353	1.7562	-0.397639	-0.732781	0.08015	0.533477	no
2700060E02Rik	2700060E02Rik	2700060E02Rik	chr14:19751256-19823823	CA1-AL-15	CA1-CR-15	OK	38.6439	44.1252	0.191364	0.521069	0.19055	0.783186	no
2700062C07Rik	2700062C07Rik	2700062C07Rik	chr18:24470870-24477767	CA1-AL-15	CA1-CR-15	OK	14.5968	14.5762	-0.00203481	-0.0049239	0.9927	0.999643	no
2700069I18Rik	2700069I18Rik	2700069I18Rik	chr3:5177827-5415855	CA1-AL-15	CA1-CR-15	OK	0.479938	0.472198	-0.0234561	-0.0078477	0.98885	0.999643	no
2700070H01Rik	2700070H01Rik	2700070H01Rik	chr14:63055072-63058149	CA1-AL-15	CA1-CR-15	OK	0.410732	0.406499	-0.0149467	-0.0162643	0.97255	0.999643	no
2700081L22Rik	2700081L22Rik	2700081L22Rik	chr4:52430283-52438964	CA1-AL-15	CA1-CR-15	OK	0.703806	0.724453	0.0417141	0.047948	0.9336	0.999643	no
2700081O15Rik	2700081O15Rik	2700081O15Rik	chr19:7417624-7483291	CA1-AL-15	CA1-CR-15	OK	10.7326	13.2213	0.30086	0.197423	0.65155	0.999643	no
2700086A05Rik	2700086A05Rik	2700086A05Rik	chr6:52169061-52213597	CA1-AL-15	CA1-CR-15	NOTEST	0	0	0	0	1	1	no
2700089E24Rik	2700089E24Rik	2700089E24Rik	chr6:133105238-133110899	CA1-AL-15	CA1-CR-15	OK	63.7416	63.9182	0.00399193	0.0119424	0.9757	0.999643	no
2700089I24Rik	2700089I24Rik	2700089I24Rik	chr19:59493135-59559391	CA1-AL-15	CA1-CR-15	NOTEST	0.0850621	0.0992022	0.221854	0	1	1	no
2700094K13Rik	2700094K13Rik	2700094K13Rik	chr2:84669220-84670708	CA1-AL-15	CA1-CR-15	OK	27.3329	22.7579	-0.264271	-0.529405	0.19765	0.795302	no
2700097O09Rik	2700097O09Rik	2700097O09Rik	chr12:55045660-55080110	CA1-AL-15	CA1-CR-15	OK	5.78712	5.3408	-0.115791	-0.181565	0.65275	0.999643	no
2700099C18Rik	2700099C18Rik	2700099C18Rik	chr17:94750099-94834799	CA1-AL-15	CA1-CR-15	OK	1.08655	0.919737	-0.240463	-0.137302	0.77095	0.999643	no
2810001G20Rik	2810001G20Rik	2810001G20Rik	chr11:64079483-64083259	CA1-AL-15	CA1-CR-15	OK	9.89798	11.8702	0.262138	0.576521	0.24715	0.857459	no
2810002D19Rik	2810002D19Rik	2810002D19Rik	chr2:94406706-94411680	CA1-AL-15	CA1-CR-15	OK	2.11421	2.00954	-0.0732562	-0.110043	0.8083	0.999643	no
2810004N23Rik	2810004N23Rik	2810004N23Rik	chr8:124839354-124863029	CA1-AL-15	CA1-CR-15	OK	10.4278	11.3484	0.122044	0.285843	0.5253	0.996348	no
2810006K23Rik	2810006K23Rik	2810006K23Rik	chr5:124250958-124341844	CA1-AL-15	CA1-CR-15	OK	7.25272	9.68769	0.41763	0.511629	0.1947	0.789225	no
2810007J24Rik	2810007J24Rik	2810007J24Rik	chr7:14410685-14446587	CA1-AL-15	CA1-CR-15	NOTEST	0.00237311	0	#NAME?	0	1	1	no
2810008D09Rik	2810008D09Rik	2810008D09Rik	chr11:117076782-117078955	CA1-AL-15	CA1-CR-15	OK	32.8193	33.1644	0.0150947	0.0460345	0.93545	0.999643	no
2810011L19Rik	2810011L19Rik	2810011L19Rik	chr12:105336593-105383932	CA1-AL-15	CA1-CR-15	OK	5.89204	6.79966	0.206696	0.50047	0.2467	0.856901	no
2810013P06Rik	2810013P06Rik	2810013P06Rik	chr8:123042574-123044602	CA1-AL-15	CA1-CR-15	OK	12.406	13.855	0.159364	0.423329	0.33245	0.923472	no
2810021J22Rik	2810021J22Rik	2810021J22Rik	chr11:58867239-58884338	CA1-AL-15	CA1-CR-15	OK	3.43518	3.4709	0.0149245	0.0334406	0.9355	0.999643	no
2810025M15Rik	2810025M15Rik	2810025M15Rik	chr1:157135182-157420236	CA1-AL-15	CA1-CR-15	OK	11.1198	13.0729	0.233445	0.173055	0.6624	0.999643	no
2810029C07Rik	2810029C07Rik	2810029C07Rik	chr12:111572316-111574402	CA1-AL-15	CA1-CR-15	OK	5.19596	5.50703	0.0838829	0.170976	0.6961	0.999643	no
2810032G03Rik	2810032G03Rik	2810032G03Rik	chr12:5376501-5416132	CA1-AL-15	CA1-CR-15	OK	5.23609	5.71082	0.125207	0.234894	0.5997	0.999643	no
2810047C21Rik1	2810047C21Rik1	2810047C21Rik1	chr7:8086046-8093037	CA1-AL-15	CA1-CR-15	OK	1.72018	1.40161	-0.295477	-0.414184	0.3571	0.942353	no
2810049E08Rik	2810049E08Rik	2810049E08Rik	chr13:83891207-83928710	CA1-AL-15	CA1-CR-15	OK	5.90675	5.1113	-0.208673	-0.378327	0.4162	0.964855	no
2810055G20Rik	2810055G20Rik	2810055G20Rik	chr16:77329327-77558428	CA1-AL-15	CA1-CR-15	OK	0.395874	0.487298	0.299764	0.361635	0.40025	0.95985	no
2810403A07Rik	2810403A07Rik	2810403A07Rik	chr3:88685793-88712933	CA1-AL-15	CA1-CR-15	OK	24.0649	26.66	0.147747	0.468172	0.2736	0.884082	no
2810403D21Rik	2810403D21Rik	2810403D21Rik	chrX:108834477-108886896	CA1-AL-15	CA1-CR-15	OK	0.733409	0.647783	-0.179106	-0.20508	0.68315	0.999643	no
2810404M03Rik	2810404M03Rik	2810404M03Rik	chr8:41827266-42046202	CA1-AL-15	CA1-CR-15	NOTEST	0.0207174	0.0764048	1.88282	0	1	1	no
2810405F15Rik	2810405F15Rik	2810405F15Rik	chr2:116074547-116076096	CA1-AL-15	CA1-CR-15	OK	1.0391	0.471055	-1.14136	-1.36052	0.0045	0.0907881	no
2810407C02Rik	2810407C02Rik	2810407C02Rik	chr3:58576657-58593546	CA1-AL-15	CA1-CR-15	OK	61.8915	64.7532	0.065209	0.220976	0.59845	0.999643	no
2810408A11Rik	2810408A11Rik	2810408A11Rik	chr11:69897357-69900986	CA1-AL-15	CA1-CR-15	NOTEST	0.224412	0.185173	-0.277276	0	1	1	no
2810408I11Rik	2810408I11Rik	2810408I11Rik	chr1:64679868-64690659	CA1-AL-15	CA1-CR-15	OK	0.499652	0.428663	-0.221081	-0.22874	0.6668	0.999643	no
2810408M09Rik	2810408M09Rik	2810408M09Rik	chr2:165490111-165493314	CA1-AL-15	CA1-CR-15	OK	8.64136	9.66091	0.160901	0.385946	0.38735	0.951549	no
2810410L24Rik	2810410L24Rik	2810410L24Rik	chr11:120186649-120189856	CA1-AL-15	CA1-CR-15	OK	1.92976	2.03202	0.0744973	0.115151	0.7997	0.999643	no
2810417H13Rik	2810417H13Rik	2810417H13Rik	chr9:65828925-65908794	CA1-AL-15	CA1-CR-15	OK	0.328725	0.258097	-0.348966	-0.104525	0.79665	0.999643	no
2810428I15Rik	2810428I15Rik	2810428I15Rik	chr8:70504295-70506739	CA1-AL-15	CA1-CR-15	OK	51.6124	54.2484	0.0718639	0.243979	0.6629	0.999643	no
2810429I04Rik	2810429I04Rik	2810429I04Rik	chr13:3478302-3492398	CA1-AL-15	CA1-CR-15	OK	1.73956	1.24516	-0.482392	-0.663498	0.24535	0.855925	no
2810433D01Rik	2810433D01Rik	2810433D01Rik	chr11:102619506-102624416	CA1-AL-15	CA1-CR-15	NOTEST	0.242623	0.0856416	-1.50233	0	1	1	no
2810442I21Rik	2810442I21Rik	2810442I21Rik	chr11:16936722-16951093	CA1-AL-15	CA1-CR-15	NOTEST	0.0733014	0.0841643	0.199368	0	1	1	no
2810442N19Rik	2810442N19Rik	2810442N19Rik	chr1:161987301-162478034	CA1-AL-15	CA1-CR-15	OK	0.281205	0.289129	0.0400892	0.00427995	0.94425	0.999643	no
2810454H06Rik	2810454H06Rik	2810454H06Rik	chr6:134897960-134900785	CA1-AL-15	CA1-CR-15	OK	0.291349	0.234252	-0.314684	-0.337332	0.44085	0.974967	no
2810459M11Rik	2810459M11Rik	2810459M11Rik	chr1:86045862-86055456	CA1-AL-15	CA1-CR-15	OK	5.31739	7.11203	0.419543	0.957412	0.0192	0.233723	no
2810468N07Rik	2810468N07Rik	2810468N07Rik	chr17:25570810-25575043	CA1-AL-15	CA1-CR-15	OK	16.3082	15.8001	-0.0456615	-0.118641	0.80305	0.999643	no
2810471M01Rik	2810471M01Rik	2810471M01Rik	chr11:28681563-28693276	CA1-AL-15	CA1-CR-15	NOTEST	0.0706103	0.0742205	0.0719382	0	1	1	no
2810474O19Rik	2810474O19Rik	2810474O19Rik	chr6:149309413-149335663	CA1-AL-15	CA1-CR-15	OK	2.81917	2.87837	0.0299816	0.0670674	0.86745	0.999643	no
2900002K06Rik	2900002K06Rik	2900002K06Rik	chrX:8138974-8147963	CA1-AL-15	CA1-CR-15	OK	0.722904	0.685889	-0.0758292	-0.016308	0.9685	0.999643	no
2900005J15Rik	2900005J15Rik	2900005J15Rik	chr5:25100974-25103007	CA1-AL-15	CA1-CR-15	OK	2.17073	1.74319	-0.31645	-0.491801	0.26285	0.876522	no
2900008C10Rik	2900008C10Rik	2900008C10Rik	chrX:12036737-12160355	CA1-AL-15	CA1-CR-15	OK	3.92192	3.62428	-0.113866	-0.104188	0.80795	0.999643	no
2900009J06Rik	2900009J06Rik	2900009J06Rik	chr1:127729412-127774054	CA1-AL-15	CA1-CR-15	OK	2.47271	2.69051	0.121785	0.0933907	0.8106	0.999643	no
2900011O08Rik	2900011O08Rik	2900011O08Rik	chr16:13981701-14101494	CA1-AL-15	CA1-CR-15	OK	132.963	126.165	-0.0757176	-0.239343	0.5427	0.999643	no
2900026A02Rik	2900026A02Rik	2900026A02Rik	chr5:113086322-113163313	CA1-AL-15	CA1-CR-15	OK	15.1387	15.7685	0.0588077	0.183863	0.65655	0.999643	no
2900041M22Rik	2900041M22Rik	2900041M22Rik	chr11:117611246-117613417	CA1-AL-15	CA1-CR-15	OK	0.854889	1.09435	0.356259	0.437854	0.3501	0.935444	no
2900052N01Rik	2900052N01Rik	2900052N01Rik	chr9:46913602-46927366	CA1-AL-15	CA1-CR-15	OK	27.1468	28.5404	0.0722249	0.216332	0.6098	0.999643	no
2900055J20Rik	2900055J20Rik	2900055J20Rik	chr18:40256961-40257687	CA1-AL-15	CA1-CR-15	OK	8.18496	7.09365	-0.206448	-0.405734	0.4555	0.977895	no
2900056M20Rik	2900056M20Rik	2900056M20Rik	chrX:152294827-152327493	CA1-AL-15	CA1-CR-15	OK	15.4909	14.4453	-0.100813	-0.298046	0.4723	0.985901	no
2900057B20Rik	2900057B20Rik	2900057B20Rik	chr18:75820177-76148564	CA1-AL-15	CA1-CR-15	NOTEST	0	0	0	0	1	1	no
2900060B14Rik	2900060B14Rik	2900060B14Rik	chr1:118389057-118609462	CA1-AL-15	CA1-CR-15	NOTEST	0.0247763	0.0230076	-0.106851	0	1	1	no
2900076A07Rik	2900076A07Rik	2900076A07Rik	chr7:81523549-81531498	CA1-AL-15	CA1-CR-15	OK	7.29083	7.40476	0.0223713	0.0430853	0.9317	0.999643	no
2900079G21Rik	2900079G21Rik	2900079G21Rik	chr9:112065090-112348925	CA1-AL-15	CA1-CR-15	OK	12.4007	12.305	-0.0111796	-0.00644232	0.98925	0.999643	no
2900092C05Rik	2900092C05Rik	2900092C05Rik	chr7:12512550-12556321	CA1-AL-15	CA1-CR-15	NOTEST	0.0114091	0.00502345	-1.18343	0	1	1	no
2900092D14Rik	2900092D14Rik	2900092D14Rik	chr1:42700335-42703176	CA1-AL-15	CA1-CR-15	OK	9.03233	10.2175	0.177874	0.46683	0.288	0.891439	no
2900093L17Rik	2900093L17Rik	2900093L17Rik	chr4:45184905-45285936	CA1-AL-15	CA1-CR-15	NOTEST	0.104615	0.123912	0.244232	0	1	1	no
2900097C17Rik	2900097C17Rik	2900097C17Rik	chr2:156388062-156392979	CA1-AL-15	CA1-CR-15	OK	297.127	313.147	0.0757597	0.223184	0.59795	0.999643	no
3000002C10Rik	3000002C10Rik	3000002C10Rik	chr9:109830153-109831431	CA1-AL-15	CA1-CR-15	OK	3.88345	3.29071	-0.238938	-0.399501	0.38095	0.95069	no
3010001F23Rik	3010001F23Rik	3010001F23Rik	chrX:152368571-152416702	CA1-AL-15	CA1-CR-15	OK	2.85226	2.55607	-0.158177	-0.187387	0.6333	0.999643	no
3010026O09Rik	3010026O09Rik	3010026O09Rik	chr11:50174850-50200115	CA1-AL-15	CA1-CR-15	OK	10.468	10.1276	-0.047695	-0.106087	0.82465	0.999643	no
3100003L05Rik	3100003L05Rik	3100003L05Rik	chr7:124625669-124708935	CA1-AL-15	CA1-CR-15	NOTEST	0.0742447	0.129578	0.803459	0	1	1	no
3110001D03Rik	3110001D03Rik	3110001D03Rik	chr4:75277353-75278286	CA1-AL-15	CA1-CR-15	OK	30.7952	31.0553	0.0121341	0.036082	0.94915	0.999643	no
3110001I22Rik	3110001I22Rik	3110001I22Rik	chr16:13671857-13703612	CA1-AL-15	CA1-CR-15	OK	1.25754	1.83835	0.547802	0.31548	0.4266	0.967045	no
3110002H16Rik	3110002H16Rik	3110002H16Rik	chr18:12168729-12236386	CA1-AL-15	CA1-CR-15	OK	12.954	14.7494	0.18726	0.281608	0.5154	0.996348	no
3110007F17Rik	3110007F17Rik	3110007F17Rik	chrX:123103558-123143293	CA1-AL-15	CA1-CR-15	OK	1.89829	1.82296	-0.0584219	-0.0834451	0.8668	0.999643	no
3110009E18Rik	3110009E18Rik	3110009E18Rik	chr1:120121186-120188189	CA1-AL-15	CA1-CR-15	OK	3.40443	3.8174	0.165178	0.172056	0.6527	0.999643	no
3110009F21Rik	3110009F21Rik	3110009F21Rik	chr12:110151653-110158073	CA1-AL-15	CA1-CR-15	NOTEST	0.0721833	0.0849531	0.235002	0	1	1	no
3110015C05Rik	3110015C05Rik	3110015C05Rik	chr13:111211468-111229431	CA1-AL-15	CA1-CR-15	NOTEST	0.0769859	0.0824921	0.0996624	0	1	1	no
3110021A11Rik	3110021A11Rik	3110021A11Rik	chr6:119848192-119849016	CA1-AL-15	CA1-CR-15	OK	0.735124	0.696641	-0.0775728	-0.0939534	0.85935	0.999643	no
3110021N24Rik	3110021N24Rik	3110021N24Rik	chr4:108639258-108781904	CA1-AL-15	CA1-CR-15	OK	4.67664	4.96206	0.0854661	0.0888685	0.82895	0.999643	no
3110035E14Rik	3110035E14Rik	3110035E14Rik	chr1:9548045-9631092	CA1-AL-15	CA1-CR-15	OK	96.8622	99.9328	0.045024	0.13383	0.7376	0.999643	no
3110039I08Rik	3110039I08Rik	3110039I08Rik	chr9:41376560-41432079	CA1-AL-15	CA1-CR-15	OK	0.679755	0.521128	-0.383377	-0.429552	0.41535	0.964855	no
3110039M20Rik	3110039M20Rik	3110039M20Rik	chr12:49389651-49407346	CA1-AL-15	CA1-CR-15	OK	6.24183	7.16411	0.198818	0.375344	0.44865	0.976157	no
3110040N11Rik	3110040N11Rik	3110040N11Rik	chr7:81782186-81789453	CA1-AL-15	CA1-CR-15	OK	9.3958	9.05744	-0.0529128	-0.110331	0.82395	0.999643	no
3110043O21Rik	3110043O21Rik	3110043O21Rik	chr4:35191281-35225880	CA1-AL-15	CA1-CR-15	OK	13.0824	12.6979	-0.0430398	-0.122125	0.775	0.999643	no
3110045C21Rik	3110045C21Rik	3110045C21Rik	chr1:169969408-170088944	CA1-AL-15	CA1-CR-15	OK	0.557888	0.348183	-0.680129	-0.25421	0.5409	0.999643	no
3110047P20Rik	3110047P20Rik	3110047P20Rik	chr5:63649102-63810543	CA1-AL-15	CA1-CR-15	OK	9.75469	7.50773	-0.377718	-1.09348	0.0074	0.124889	no
3110052M02Rik	3110052M02Rik	3110052M02Rik	chr17:21650610-21664966	CA1-AL-15	CA1-CR-15	OK	6.21492	5.26767	-0.23857	-0.591265	0.1539	0.721528	no
3110056K07Rik	3110056K07Rik	3110056K07Rik	chr12:70974622-71015823	CA1-AL-15	CA1-CR-15	OK	9.25349	10.2534	0.148028	0.136577	0.72985	0.999643	no
3110057O12Rik	3110057O12Rik	3110057O12Rik	chr3:40894276-40936307	CA1-AL-15	CA1-CR-15	OK	6.61383	5.81227	-0.186385	-0.420227	0.32475	0.916151	no
3110062M04Rik	3110062M04Rik	3110062M04Rik	chr6:34863145-34878065	CA1-AL-15	CA1-CR-15	OK	1.45665	1.74725	0.262432	0.414461	0.3056	0.904042	no
3110070M22Rik	3110070M22Rik	3110070M22Rik	chr13:119487256-119610459	CA1-AL-15	CA1-CR-15	OK	1.46282	1.11049	-0.397559	-0.228853	0.6452	0.999643	no
3110079O15Rik	3110079O15Rik	3110079O15Rik	chr1:87470263-87475459	CA1-AL-15	CA1-CR-15	OK	1.3127	0.732172	-0.842282	-1.12252	0.09265	0.571959	no
3110082I17Rik	3110082I17Rik	3110082I17Rik	chr5:139359738-139460534	CA1-AL-15	CA1-CR-15	OK	7.57456	7.04913	-0.103718	-0.152146	0.7376	0.999643	no
3110082J24Rik	3110082J24Rik	3110082J24Rik	chr5:30103583-30154980	CA1-AL-15	CA1-CR-15	OK	1.8709	2.11945	0.179956	0.0787881	0.88445	0.999643	no
3110099E03Rik	3110099E03Rik	3110099E03Rik	chr2:115493512-115512201	CA1-AL-15	CA1-CR-15	NOTEST	0.0791166	0.0303107	-1.38415	0	1	1	no
3200001D21Rik	3200001D21Rik	3200001D21Rik	chr12:88360800-88461718	CA1-AL-15	CA1-CR-15	OK	0.418427	0.340979	-0.295294	-0.107654	0.7904	0.999643	no
3230401D17Rik	3230401D17Rik	3230401D17Rik	chr2:163405821-163419470	CA1-AL-15	CA1-CR-15	OK	13.8443	14.012	0.0173646	0.044321	0.91935	0.999643	no
3300002I08Rik	3300002I08Rik	3300002I08Rik	chr2:150310936-150362765	CA1-AL-15	CA1-CR-15	OK	1.93405	1.98701	0.0389707	0.0569677	0.9196	0.999643	no
3300005D01Rik	3300005D01Rik	3300005D01Rik	chr17:5798656-5803242	CA1-AL-15	CA1-CR-15	NOTEST	0.0160146	0.0104814	-0.61155	0	1	1	no
3425401B19Rik	3425401B19Rik	3425401B19Rik	chr14:32659118-32685272	CA1-AL-15	CA1-CR-15	NOTEST	0.0693657	0.0288763	-1.26434	0	1	1	no
3632451O06Rik	3632451O06Rik	3632451O06Rik	chr14:49682018-49783367	CA1-AL-15	CA1-CR-15	OK	10.404	12.5773	0.273682	0.720386	0.08965	0.56312	no
3632454L22Rik	3632454L22Rik	3632454L22Rik	chrX:135022421-135060336	CA1-AL-15	CA1-CR-15	OK	1.0806	0.77847	-0.473113	-0.571797	0.15235	0.719139	no
3830403N18Rik	3830403N18Rik	3830403N18Rik	chrX:56136571-56153496	CA1-AL-15	CA1-CR-15	NOTEST	0.0693394	0.108119	0.640876	0	1	1	no
3830406C13Rik	3830406C13Rik	3830406C13Rik	chr14:12284208-12303231	CA1-AL-15	CA1-CR-15	OK	13.0211	12.0505	-0.111756	-0.276376	0.4905	0.993372	no
3830408C21Rik	3830408C21Rik	3830408C21Rik	chr13:107022569-107033518	CA1-AL-15	CA1-CR-15	OK	2.56073	2.26897	-0.174519	-0.283678	0.52255	0.996348	no
3830417A13Rik	3830417A13Rik	3830417A13Rik	chrX:64173547-64178778	CA1-AL-15	CA1-CR-15	NOTEST	0	0	0	0	1	1	no
3930402G23Rik	3930402G23Rik	3930402G23Rik	chr8:10924426-10928457	CA1-AL-15	CA1-CR-15	NOTEST	0.101671	0.0726417	-0.485034	0	1	1	no
4430402I18Rik	4430402I18Rik	4430402I18Rik	chr19:28923063-28966801	CA1-AL-15	CA1-CR-15	OK	1.88842	1.98658	0.0731083	0.0498694	0.9039	0.999643	no
4632415K11Rik	4632415K11Rik	4632415K11Rik	chr8:119760586-119778416	CA1-AL-15	CA1-CR-15	OK	4.98781	5.53109	0.149158	0.326584	0.445	0.976157	no
4632415L05Rik	4632415L05Rik	4632415L05Rik	chr3:19894870-19898984	CA1-AL-15	CA1-CR-15	OK	8.13708	8.5934	0.0787182	0.214055	0.618	0.999643	no
4632427E13Rik	4632427E13Rik	4632427E13Rik	chr7:92740705-92741459	CA1-AL-15	CA1-CR-15	OK	1.82235	1.62467	-0.16565	-0.237681	0.67905	0.999643	no
4632428C04Rik	4632428C04Rik	4632428C04Rik	chr16:30008666-30021430	CA1-AL-15	CA1-CR-15	NOTEST	0.229455	0.140725	-0.705331	0	1	1	no
4632428N05Rik	4632428N05Rik	4632428N05Rik	chr10:60302749-60696490	CA1-AL-15	CA1-CR-15	OK	6.05257	6.85836	0.180316	0.415752	0.3281	0.920115	no
4632434I11Rik	4632434I11Rik	4632434I11Rik	chr7:92857526-92874232	CA1-AL-15	CA1-CR-15	NOTEST	0.212655	0.216689	0.0271112	0	1	1	no
4732415M23Rik	4732415M23Rik	4732415M23Rik	chr8:123212857-123222045	CA1-AL-15	CA1-CR-15	OK	2.37515	2.58622	0.12283	0.194305	0.7486	0.999643	no
4732416N19Rik	4732416N19Rik	4732416N19Rik	chr6:148047415-148444352	CA1-AL-15	CA1-CR-15	OK	0.408516	0.34407	-0.247692	-0.0315228	0.83825	0.999643	no
4732456N10Rik	4732456N10Rik	4732456N10Rik	chr15:101552355-101562950	CA1-AL-15	CA1-CR-15	NOTEST	0.00821372	0.0836391	3.34807	0	1	1	no
4732471J01Rik	4732471J01Rik	4732471J01Rik	chr7:25376818-25566417	CA1-AL-15	CA1-CR-15	OK	3.28187	2.89013	-0.183384	-0.229968	0.60805	0.999643	no
4732490B19Rik	4732490B19Rik	4732490B19Rik	chr11:113203314-113209669	CA1-AL-15	CA1-CR-15	NOTEST	0.0114655	0.00326124	-1.81381	0	1	1	no
4732491K20Rik	4732491K20Rik	4732491K20Rik	chr17:12318852-12327250	CA1-AL-15	CA1-CR-15	OK	1.66504	1.28659	-0.372004	-0.586124	0.1592	0.733278	no
4831440E17Rik	4831440E17Rik	4831440E17Rik	chr5:25499796-25504473	CA1-AL-15	CA1-CR-15	OK	1.79394	1.95587	0.124673	0.233285	0.57355	0.999643	no
4833403I15Rik	4833403I15Rik	4833403I15Rik	chr18:46850038-46905446	CA1-AL-15	CA1-CR-15	NOTEST	0.171902	0.0354315	-2.27848	0	1	1	no
4833412C05Rik	4833412C05Rik	4833412C05Rik	chr7:67784537-67803496	CA1-AL-15	CA1-CR-15	OK	0.522436	0.36908	-0.501319	-0.486032	0.3129	0.909059	no
4833417C18Rik	4833417C18Rik	4833417C18Rik	chr11:95858816-95861046	CA1-AL-15	CA1-CR-15	OK	0.468538	0.46921	0.00206777	0.00229667	0.98985	0.999643	no
4833418N02Rik	4833418N02Rik	4833418N02Rik	chr17:87274885-87282814	CA1-AL-15	CA1-CR-15	OK	0.738947	0.626117	-0.23904	-0.285505	0.54545	0.999643	no
4833419F23Rik	4833419F23Rik	4833419F23Rik	chr18:4353546-4368945	CA1-AL-15	CA1-CR-15	NOTEST	0.233625	0.133413	-0.808295	0	1	1	no
4833420G17Rik	4833420G17Rik	4833420G17Rik	chr13:119462758-119486117	CA1-AL-15	CA1-CR-15	OK	16.5399	16.991	0.0388208	0.103067	0.79845	0.999643	no
4833422C13Rik	4833422C13Rik	4833422C13Rik	chr13:91461096-91786148	CA1-AL-15	CA1-CR-15	OK	13.6022	12.2227	-0.154276	-0.238685	0.57795	0.999643	no
4833423E24Rik	4833423E24Rik	4833423E24Rik	chr2:85484091-85518935	CA1-AL-15	CA1-CR-15	NOTEST	0.0875179	0.0823294	-0.0881707	0	1	1	no
4833424O15Rik	4833424O15Rik	4833424O15Rik	chr3:117575460-117689506	CA1-AL-15	CA1-CR-15	OK	15.2733	17.7577	0.217442	0.661962	0.1152	0.639026	no
4833427F10Rik	4833427F10Rik	4833427F10Rik	chr17:35772449-35780687	CA1-AL-15	CA1-CR-15	NOTEST	0.235177	0.20814	-0.176192	0	1	1	no
4833427G06Rik	4833427G06Rik	4833427G06Rik	chr9:51081312-51102078	CA1-AL-15	CA1-CR-15	NOTEST	0.274697	0.150031	-0.872583	0	1	1	no
4833428L15Rik	4833428L15Rik	4833428L15Rik	chr9:45416625-45753713	CA1-AL-15	CA1-CR-15	NOTEST	0.0239974	0.0270581	0.173179	0	1	1	no
4833439L19Rik	4833439L19Rik	4833439L19Rik	chr13:54503804-54565382	CA1-AL-15	CA1-CR-15	OK	55.1121	63.741	0.209852	0.599837	0.13405	0.682179	no
4921501E09Rik	4921501E09Rik	4921501E09Rik	chr17:33064142-33068058	CA1-AL-15	CA1-CR-15	NOTEST	0.00667237	0.00294283	-1.18099	0	1	1	no
4921504E06Rik	4921504E06Rik	4921504E06Rik	chr2:19462836-19553910	CA1-AL-15	CA1-CR-15	NOTEST	0.00362905	0.0147937	2.02731	0	1	1	no
4921506M07Rik	4921506M07Rik	4921506M07Rik	chr12:57564114-57622109	CA1-AL-15	CA1-CR-15	NOTEST	0.0365589	0.0233001	-0.649888	0	1	1	no
4921507L20Rik	4921507L20Rik	4921507L20Rik	chr2:93980033-94010730	CA1-AL-15	CA1-CR-15	OK	0.862404	0.640981	-0.428083	-0.281021	0.5357	0.99922	no
4921507P07Rik	4921507P07Rik	4921507P07Rik	chr6:50566642-50596590	CA1-AL-15	CA1-CR-15	OK	0.664539	0.461583	-0.525765	-0.47847	0.23165	0.839665	no
4921508A21Rik	4921508A21Rik	4921508A21Rik	chr11:55191718-55197682	CA1-AL-15	CA1-CR-15	OK	0.906767	0.836855	-0.115755	-0.147052	0.7369	0.999643	no
4921508D12Rik	4921508D12Rik	4921508D12Rik	chr2:132424740-132452499	CA1-AL-15	CA1-CR-15	NOTEST	0.0190616	0.0111462	-0.774112	0	1	1	no
4921509C19Rik	4921509C19Rik	4921509C19Rik	chr2:151470541-151476151	CA1-AL-15	CA1-CR-15	NOTEST	0.00101143	0	#NAME?	0	1	1	no
4921509O07Rik	4921509O07Rik	4921509O07Rik	chr13:113446287-113502844	CA1-AL-15	CA1-CR-15	NOTEST	0.0232998	0.0116018	-1.00597	0	1	1	no
4921511C10Rik	4921511C10Rik	4921511C10Rik	chr3:79212918-79253913	CA1-AL-15	CA1-CR-15	NOTEST	0.141235	0.100181	-0.495485	0	1	1	no
4921511C20Rik	4921511C20Rik	4921511C20Rik	chrX:127394292-127395898	CA1-AL-15	CA1-CR-15	NOTEST	0	0	0	0	1	1	no
4921511H03Rik	4921511H03Rik	4921511H03Rik	chr5:6769029-7344378	CA1-AL-15	CA1-CR-15	NOTEST	0.00529452	0.00414225	-0.354085	0	1	1	no
4921511I17Rik	4921511I17Rik	4921511I17Rik	chr12:12262138-12392475	CA1-AL-15	CA1-CR-15	NOTEST	0.0167664	0.0355438	1.08402	0	1	1	no
4921511M17Rik	4921511M17Rik,Gm10057	4921511M17Rik,Gm10057	chrX:154043985-154055041	CA1-AL-15	CA1-CR-15	LOWDATA	0	0	0	0	1	1	no
4921513I03Rik	4921513I03Rik	4921513I03Rik	chr10:120765731-120778886	CA1-AL-15	CA1-CR-15	NOTEST	0.0465346	0.0317031	-0.553681	0	1	1	no
4921515E04Rik	4921515E04Rik	4921515E04Rik	chr15:18078136-18369627	CA1-AL-15	CA1-CR-15	NOTEST	0.20803	0.162025	-0.360573	0	1	1	no
4921517D22Rik	4921517D22Rik	4921517D22Rik	chr13:59687401-59694101	CA1-AL-15	CA1-CR-15	NOTEST	0.000854472	0	#NAME?	0	1	1	no
4921524J17Rik	4921524J17Rik	4921524J17Rik	chr8:85408758-85432841	CA1-AL-15	CA1-CR-15	OK	5.9682	8.40159	0.493367	0.930849	0.0214	0.249792	no
4921524L21Rik	4921524L21Rik	4921524L21Rik	chr18:6603632-6638966	CA1-AL-15	CA1-CR-15	NOTEST	0	0	0	0	1	1	no
4921525B02Rik	4921525B02Rik	4921525B02Rik	chr14:103650242-103704799	CA1-AL-15	CA1-CR-15	OK	0.66248	0.590956	-0.164825	-0.0855153	0.83035	0.999643	no
4921525O09Rik	4921525O09Rik	4921525O09Rik	chr13:52096740-52124160	CA1-AL-15	CA1-CR-15	NOTEST	0.0205155	0.0126497	-0.697608	0	1	1	no
4921530D09Rik	4921530D09Rik	4921530D09Rik	chr2:25608628-25617678	CA1-AL-15	CA1-CR-15	OK	0.698859	0.800249	0.195448	0.23958	0.5852	0.999643	no
4921530L18Rik	4921530L18Rik	4921530L18Rik	chr2:14070332-14073934	CA1-AL-15	CA1-CR-15	OK	0.30595	0.34586	0.176892	0.175103	0.7368	0.999643	no
4921530L21Rik	4921530L21Rik	4921530L21Rik	chr14:95881265-95882775	CA1-AL-15	CA1-CR-15	NOTEST	0.0131536	0.0267804	1.02572	0	1	1	no
4921531C22Rik	4921531C22Rik	4921531C22Rik	chr2:179976852-179979013	CA1-AL-15	CA1-CR-15	OK	1.4045	1.36947	-0.0364473	-0.0516004	0.9067	0.999643	no
4921531P14Rik	4921531P14Rik	4921531P14Rik	chr18:83292791-83325884	CA1-AL-15	CA1-CR-15	NOTEST	0.0193706	0.0180682	-0.100415	0	1	1	no
4921533I20Rik	4921533I20Rik	4921533I20Rik	chr18:17234482-17235482	CA1-AL-15	CA1-CR-15	NOTEST	0.014282	0.00796892	-0.84174	0	1	1	no
4921536K21Rik	4921536K21Rik	4921536K21Rik	chr11:3886087-3895126	CA1-AL-15	CA1-CR-15	OK	0.263987	0.260893	-0.0170088	-0.0183281	0.9655	0.999643	no
4921539E11Rik	4921539E11Rik	4921539E11Rik	chr4:103230444-103290863	CA1-AL-15	CA1-CR-15	NOTEST	0.0106589	0.0186767	0.809183	0	1	1	no
4922501C03Rik	4922501C03Rik	4922501C03Rik	chr9:87191962-87255532	CA1-AL-15	CA1-CR-15	OK	4.20418	4.65638	0.147384	0.351706	0.38895	0.951753	no
4922501L14Rik	4922501L14Rik	4922501L14Rik	chr3:154711132-154749012	CA1-AL-15	CA1-CR-15	OK	3.00849	2.39006	-0.331992	-0.54539	0.19965	0.800106	no
4922502D21Rik	4922502D21Rik	4922502D21Rik	chr6:129322164-129331781	CA1-AL-15	CA1-CR-15	NOTEST	0	0	0	0	1	1	no
4922502H24Rik	4922502H24Rik	4922502H24Rik	chr13:101391870-101397580	CA1-AL-15	CA1-CR-15	NOTEST	0	0	0	0	1	1	no
4922502N22Rik	4922502N22Rik	4922502N22Rik	chr6:139315596-139322576	CA1-AL-15	CA1-CR-15	NOTEST	0.0227507	0.0230074	0.0161879	0	1	1	no
4922505E12Rik	4922505E12Rik	4922505E12Rik	chr1:182747125-182749180	CA1-AL-15	CA1-CR-15	NOTEST	0.0193524	0.0239597	0.308101	0	1	1	no
4930401C15Rik	4930401C15Rik	4930401C15Rik	chr10:25779313-25837437	CA1-AL-15	CA1-CR-15	NOTEST	0	0	0	0	1	1	no
4930401O10Rik	4930401O10Rik	4930401O10Rik	chr11:71928470-71940122	CA1-AL-15	CA1-CR-15	NOTEST	0.00486269	0.00649363	0.417271	0	1	1	no
4930401O12Rik	4930401O12Rik	4930401O12Rik	chr13:31213409-31241086	CA1-AL-15	CA1-CR-15	NOTEST	0.0999798	0.113988	0.189178	0	1	1	no
4930402F06Rik	4930402F06Rik	4930402F06Rik	chr2:35375561-35397174	CA1-AL-15	CA1-CR-15	NOTEST	0.00205766	0.00342407	0.734704	0	1	1	no
4930402F11Rik	4930402F11Rik	4930402F11Rik	chr7:69496093-69499689	CA1-AL-15	CA1-CR-15	NOTEST	0.059657	0.0978015	0.713165	0	1	1	no
4930402H24Rik	4930402H24Rik	4930402H24Rik	chr2:130707852-130840110	CA1-AL-15	CA1-CR-15	OK	25.1901	24.6523	-0.031131	-0.100316	0.8106	0.999643	no
4930402K13Rik	4930402K13Rik	4930402K13Rik	chrX:9104561-9106342	CA1-AL-15	CA1-CR-15	NOTEST	0	0	0	0	1	1	no
4930404A05Rik	4930404A05Rik	4930404A05Rik	chr16:52799507-52815744	CA1-AL-15	CA1-CR-15	NOTEST	0	0	0	0	1	1	no
4930404A10Rik	4930404A10Rik	4930404A10Rik	chr11:54370651-54426755	CA1-AL-15	CA1-CR-15	NOTEST	0.00243492	0.00934746	1.9407	0	1	1	no
4930404H11Rik	4930404H11Rik	4930404H11Rik	chr12:71540606-71556133	CA1-AL-15	CA1-CR-15	NOTEST	0.0162637	0.016545	0.0247428	0	1	1	no
4930404I05Rik	4930404I05Rik	4930404I05Rik	chr16:90936096-91044379	CA1-AL-15	CA1-CR-15	OK	2.25072	1.94335	-0.211841	-0.0383324	0.9445	0.999643	no
4930404N11Rik	4930404N11Rik	4930404N11Rik	chr10:81357569-81365820	CA1-AL-15	CA1-CR-15	OK	13.9451	16.1629	0.21293	0.270228	0.51685	0.996348	no
4930405A10Rik	4930405A10Rik	4930405A10Rik	chr14:22019711-23094571	CA1-AL-15	CA1-CR-15	NOTEST	0	0	0	0	1	1	no
4930405A21Rik	4930405A21Rik	4930405A21Rik	chr2:156613704-156764363	CA1-AL-15	CA1-CR-15	OK	0.390715	0.388433	-0.00845093	-0.00107463	0.95225	0.999643	no
4930405D11Rik	4930405D11Rik	4930405D11Rik	chr11:90804690-90895152	CA1-AL-15	CA1-CR-15	NOTEST	0.0192198	0	#NAME?	0	1	1	no
4930405J17Rik	4930405J17Rik	4930405J17Rik	chr10:20148919-20281590	CA1-AL-15	CA1-CR-15	NOTEST	0.00737001	0.0146754	0.993658	0	1	1	no
4930405P13Rik	4930405P13Rik	4930405P13Rik	chr11:88905927-88955442	CA1-AL-15	CA1-CR-15	OK	1.42182	1.43869	0.0170113	0.0104735	0.9827	0.999643	no
4930406D18Rik	4930406D18Rik	4930406D18Rik	chr3:100426404-100437754	CA1-AL-15	CA1-CR-15	NOTEST	0.0064646	0.00684006	0.0814462	0	1	1	no
4930407I10Rik	4930407I10Rik	4930407I10Rik	chr15:82059150-82066538	CA1-AL-15	CA1-CR-15	NOTEST	0	0	0	0	1	1	no
4930408F14Rik	4930408F14Rik	4930408F14Rik	chrX:73175301-73176989	CA1-AL-15	CA1-CR-15	NOTEST	0	0	0	0	1	1	no
4930412B13Rik	4930412B13Rik	4930412B13Rik	chr2:117821927-117909136	CA1-AL-15	CA1-CR-15	NOTEST	0.00901841	0.00319517	-1.49698	0	1	1	no
4930412C18Rik	4930412C18Rik	4930412C18Rik	chr4:9770584-9823411	CA1-AL-15	CA1-CR-15	OK	0.508609	0.504537	-0.0115952	-0.0145565	0.9721	0.999643	no
4930412O13Rik	4930412O13Rik	4930412O13Rik	chr2:9881245-9889540	CA1-AL-15	CA1-CR-15	NOTEST	0.00150277	0.000932986	-0.687695	0	1	1	no
4930413E15Rik	4930413E15Rik	4930413E15Rik	chr5:118952338-118961261	CA1-AL-15	CA1-CR-15	NOTEST	0	0	0	0	1	1	no
4930413F20Rik	4930413F20Rik	4930413F20Rik	chr15:34572798-34679204	CA1-AL-15	CA1-CR-15	OK	0.352008	0.284208	-0.30866	-0.100329	0.81135	0.999643	no
4930413G21Rik	4930413G21Rik	4930413G21Rik	chr7:122969057-122970459	CA1-AL-15	CA1-CR-15	OK	8.12207	8.27445	0.0268158	0.0611693	0.9032	0.999643	no
4930413M19Rik	4930413M19Rik	4930413M19Rik	chr14:50503768-50520943	CA1-AL-15	CA1-CR-15	NOTEST	0	0	0	0	1	1	no
4930414L22Rik	4930414L22Rik	4930414L22Rik	chr6:72432798-72440615	CA1-AL-15	CA1-CR-15	OK	12.7975	12.6266	-0.0193917	-0.0205484	0.9643	0.999643	no
4930414N06Rik	4930414N06Rik	4930414N06Rik	chr19:44931118-44984550	CA1-AL-15	CA1-CR-15	OK	0.429096	0.427933	-0.0039156	-0.00049561	0.97325	0.999643	no
4930415F15Rik	4930415F15Rik	4930415F15Rik	chr11:11489265-11515190	CA1-AL-15	CA1-CR-15	NOTEST	0.249457	0.256601	0.0407345	0	1	1	no
4930415L06Rik	4930415L06Rik	4930415L06Rik	chrX:89930096-89932852	CA1-AL-15	CA1-CR-15	NOTEST	0	0	0	0	1	1	no
4930415O20Rik	4930415O20Rik	4930415O20Rik	chr15:98571003-98589588	CA1-AL-15	CA1-CR-15	OK	0.596829	0.388742	-0.618505	-0.638768	0.2757	0.885755	no
4930417O13Rik	4930417O13Rik	4930417O13Rik	chr6:125265524-125273777	CA1-AL-15	CA1-CR-15	NOTEST	0.108995	0.10798	-0.0134963	0	1	1	no
4930417O22Rik	4930417O22Rik	4930417O22Rik	chr11:101952420-101960574	CA1-AL-15	CA1-CR-15	NOTEST	0.105831	0.0930045	-0.186393	0	1	1	no
4930419G24Rik	4930419G24Rik	4930419G24Rik	chr3:32949630-33143082	CA1-AL-15	CA1-CR-15	NOTEST	0.0606877	0.0539946	-0.168588	0	1	1	no
4930422G04Rik	4930422G04Rik	4930422G04Rik	chr3:127553488-127618023	CA1-AL-15	CA1-CR-15	OK	1.37885	1.13229	-0.284226	-0.523439	0.19175	0.78489	no
4930423M02Rik	4930423M02Rik	4930423M02Rik	chr4:5632327-5642284	CA1-AL-15	CA1-CR-15	NOTEST	0.00930591	0.00375003	-1.31125	0	1	1	no
4930425K10Rik	4930425K10Rik	4930425K10Rik	chr5:67933611-67977070	CA1-AL-15	CA1-CR-15	NOTEST	0.0166066	0.0142116	-0.224681	0	1	1	no
4930425O10Rik	4930425O10Rik	4930425O10Rik	chr3:138711534-138726984	CA1-AL-15	CA1-CR-15	NOTEST	0.0301609	0.0258087	-0.224822	0	1	1	no
4930426D05Rik	4930426D05Rik	4930426D05Rik	chr18:21550376-21656107	CA1-AL-15	CA1-CR-15	OK	0.512839	0.43559	-0.235535	-0.14074	0.7389	0.999643	no
4930426L09Rik	4930426L09Rik	4930426L09Rik	chr2:18998318-18999804	CA1-AL-15	CA1-CR-15	OK	0.496356	0.360049	-0.463182	-0.502679	0.2817	0.8903	no
4930427A07Rik	4930427A07Rik	4930427A07Rik	chr12:113156420-113165458	CA1-AL-15	CA1-CR-15	OK	0.621518	0.647569	0.0592373	0.0784718	0.85345	0.999643	no
4930428D18Rik	4930428D18Rik	4930428D18Rik	chrX:76393349-76397979	CA1-AL-15	CA1-CR-15	NOTEST	0	0	0	0	1	1	no
4930428E07Rik	4930428E07Rik	4930428E07Rik	chr12:37880704-38633410	CA1-AL-15	CA1-CR-15	NOTEST	0.0364692	0.0208417	-0.807204	0	1	1	no
4930428G15Rik	4930428G15Rik	4930428G15Rik	chr9:115336160-115341924	CA1-AL-15	CA1-CR-15	NOTEST	0.0406393	0.0113431	-1.84106	0	1	1	no
4930428O21Rik	4930428O21Rik	4930428O21Rik	chr5:107698211-107703480	CA1-AL-15	CA1-CR-15	NOTEST	0	0	0	0	1	1	no
4930429B21Rik	4930429B21Rik	4930429B21Rik	chr3:32334793-32367438	CA1-AL-15	CA1-CR-15	OK	4.08035	3.50004	-0.221323	-0.161521	0.7031	0.999643	no
4930429D17Rik	4930429D17Rik	4930429D17Rik	chr5:103230374-103299029	CA1-AL-15	CA1-CR-15	NOTEST	0	0.0114561	inf	0	1	1	no
4930429F11Rik	4930429F11Rik	4930429F11Rik	chr17:79475623-79477885	CA1-AL-15	CA1-CR-15	NOTEST	0	0	0	0	1	1	no
4930429F24Rik	4930429F24Rik	4930429F24Rik	chr9:79793640-79803235	CA1-AL-15	CA1-CR-15	OK	1.21483	1.2224	0.00896804	0.011587	0.9807	0.999643	no
4930430A15Rik	4930430A15Rik	4930430A15Rik	chr2:111193253-111229600	CA1-AL-15	CA1-CR-15	NOTEST	0	0	0	0	1	1	no
4930430D24Rik	4930430D24Rik	4930430D24Rik	chrX:38038198-38043114	CA1-AL-15	CA1-CR-15	NOTEST	0	0	0	0	1	1	no
4930430F08Rik	4930430F08Rik	4930430F08Rik	chr10:100488288-100589259	CA1-AL-15	CA1-CR-15	OK	9.18931	11.0173	0.261741	0.45923	0.2474	0.857459	no
4930430F21Rik	4930430F21Rik	4930430F21Rik	chr15:31039125-31043331	CA1-AL-15	CA1-CR-15	NOTEST	0.0308264	0.0279515	-0.14124	0	1	1	no
4930430J02Rik	4930430J02Rik	4930430J02Rik	chr9:57391069-57400364	CA1-AL-15	CA1-CR-15	OK	0.557322	0.476534	-0.225931	-0.250004	0.71065	0.999643	no
4930431F12Rik	4930431F12Rik	4930431F12Rik	chr5:44966200-44978805	CA1-AL-15	CA1-CR-15	OK	0.475611	0.472495	-0.00948269	-0.010986	0.98145	0.999643	no
4930431P03Rik	4930431P03Rik	4930431P03Rik	chr14:44954899-44961307	CA1-AL-15	CA1-CR-15	NOTEST	0.0502394	0.0482378	-0.0586545	0	1	1	no
4930432J09Rik	4930432J09Rik	4930432J09Rik	chr14:103977627-104027142	CA1-AL-15	CA1-CR-15	NOTEST	0.0115764	0.00597566	-0.95402	0	1	1	no
4930432K09Rik	4930432K09Rik	4930432K09Rik	chr5:87825696-87846386	CA1-AL-15	CA1-CR-15	NOTEST	0	0	0	0	1	1	no
4930432K21Rik	4930432K21Rik	4930432K21Rik	chr8:84148037-84172597	CA1-AL-15	CA1-CR-15	OK	1.50684	1.41243	-0.0933447	-0.128207	0.7493	0.999643	no
4930432M17Rik	4930432M17Rik	4930432M17Rik	chr3:121670762-121682982	CA1-AL-15	CA1-CR-15	NOTEST	0.00266824	0.00334156	0.324634	0	1	1	no
4930433B08Rik	4930433B08Rik	4930433B08Rik	chr3:18468284-18480477	CA1-AL-15	CA1-CR-15	NOTEST	0	0	0	0	1	1	no
4930433I11Rik	4930433I11Rik	4930433I11Rik	chr7:40987608-40994833	CA1-AL-15	CA1-CR-15	NOTEST	0.00315063	0	#NAME?	0	1	1	no
4930433N12Rik	4930433N12Rik	4930433N12Rik	chr9:3190268-3199813	CA1-AL-15	CA1-CR-15	NOTEST	0.0800805	0.0982241	0.294626	0	1	1	no
4930434J06Rik	4930434J06Rik	4930434J06Rik	chr14:71856708-71920438	CA1-AL-15	CA1-CR-15	NOTEST	0.00480386	0.00259472	-0.888615	0	1	1	no
4930435E12Rik	4930435E12Rik	4930435E12Rik	chr16:38812204-38828749	CA1-AL-15	CA1-CR-15	NOTEST	0	0	0	0	1	1	no
4930438E09Rik	4930438E09Rik	4930438E09Rik	chr14:67233291-67430952	CA1-AL-15	CA1-CR-15	NOTEST	0	0	0	0	1	1	no
4930440C22Rik	4930440C22Rik	4930440C22Rik	chr1:94797441-94802472	CA1-AL-15	CA1-CR-15	NOTEST	0	0	0	0	1	1	no
4930441J16Rik	4930441J16Rik	4930441J16Rik	chr2:74298939-74307717	CA1-AL-15	CA1-CR-15	NOTEST	0.0062358	0.0104528	0.745242	0	1	1	no
4930441O14Rik	4930441O14Rik	4930441O14Rik	chr13:67729261-67756838	CA1-AL-15	CA1-CR-15	OK	1.30347	1.16788	-0.158466	-0.183274	0.66515	0.999643	no
4930442J19Rik	4930442J19Rik	4930442J19Rik	chr2:151302038-151316003	CA1-AL-15	CA1-CR-15	NOTEST	0	0	0	0	1	1	no
4930442L01Rik	4930442L01Rik	4930442L01Rik	chr3:96829825-96870926	CA1-AL-15	CA1-CR-15	NOTEST	0	0.00336179	inf	0	1	1	no
4930443O20Rik	4930443O20Rik	4930443O20Rik	chr2:85073613-85086461	CA1-AL-15	CA1-CR-15	NOTEST	0.0864376	0.0667579	-0.37272	0	1	1	no
4930444A02Rik	4930444A02Rik	4930444A02Rik	chr8:25980603-25994121	CA1-AL-15	CA1-CR-15	OK	10.8521	11.375	0.0678909	0.190533	0.6483	0.999643	no
4930444F02Rik	4930444F02Rik	4930444F02Rik	chr10:18797298-18831930	CA1-AL-15	CA1-CR-15	NOTEST	0.0762613	0.0388202	-0.974141	0	1	1	no
4930444G20Rik	4930444G20Rik	4930444G20Rik	chr10:22066308-22068079	CA1-AL-15	CA1-CR-15	NOTEST	0.0527022	0.0184821	-1.51174	0	1	1	no
4930444M15Rik	4930444M15Rik	4930444M15Rik	chr14:76514557-76520855	CA1-AL-15	CA1-CR-15	NOTEST	0.0844773	0.0453552	-0.897295	0	1	1	no
4930444P10Rik	4930444P10Rik	4930444P10Rik	chr1:16065978-16093041	CA1-AL-15	CA1-CR-15	OK	1.02489	0.641745	-0.6754	-0.79861	0.13295	0.678972	no
4930447A16Rik	4930447A16Rik	4930447A16Rik	chr15:37366174-37792428	CA1-AL-15	CA1-CR-15	NOTEST	0.015361	0.024987	0.70191	0	1	1	no
4930447C04Rik	4930447C04Rik	4930447C04Rik	chr12:72881108-72917765	CA1-AL-15	CA1-CR-15	OK	3.44421	3.35424	-0.0381864	-0.0658003	0.87555	0.999643	no
4930447J18Rik	4930447J18Rik	4930447J18Rik	chr14:47898863-47944189	CA1-AL-15	CA1-CR-15	NOTEST	0	0	0	0	1	1	no
4930447K03Rik	4930447K03Rik	4930447K03Rik	chr13:34084154-34113272	CA1-AL-15	CA1-CR-15	OK	0.278887	0.209852	-0.41031	-0.371179	0.43775	0.972456	no
4930447N08Rik	4930447N08Rik	4930447N08Rik	chr3:122729157-122859374	CA1-AL-15	CA1-CR-15	NOTEST	0.037803	0.141468	1.9039	0	1	1	no
4930448C13Rik	4930448C13Rik	4930448C13Rik	chr12:14996388-15050389	CA1-AL-15	CA1-CR-15	NOTEST	0.0040315	0.0210802	2.3865	0	1	1	no
4930448F12Rik	4930448F12Rik	4930448F12Rik	chr13:18084946-18100202	CA1-AL-15	CA1-CR-15	NOTEST	0	0.00527617	inf	0	1	1	no
4930448H16Rik	4930448H16Rik	4930448H16Rik	chr5:143226991-143234748	CA1-AL-15	CA1-CR-15	NOTEST	0.0487367	0.0519893	0.0932073	0	1	1	no
4930448I06Rik	4930448I06Rik	4930448I06Rik	chr1:41167559-41181252	CA1-AL-15	CA1-CR-15	NOTEST	0.0347364	0.0502683	0.533201	0	1	1	no
4930448I18Rik	4930448I18Rik	4930448I18Rik	chr5:50151332-50156092	CA1-AL-15	CA1-CR-15	NOTEST	0	0	0	0	1	1	no
4930448K20Rik	4930448K20Rik	4930448K20Rik	chr4:9915964-9917397	CA1-AL-15	CA1-CR-15	NOTEST	0.00438501	0.0106983	1.28673	0	1	1	no
4930449E01Rik	4930449E01Rik	4930449E01Rik	chr14:105498787-105505628	CA1-AL-15	CA1-CR-15	NOTEST	0.0565464	0.0253813	-1.15567	0	1	1	no
4930449E18Rik	4930449E18Rik	4930449E18Rik	chr19:57273959-57277052	CA1-AL-15	CA1-CR-15	NOTEST	0.0109421	0	#NAME?	0	1	1	no
4930449I24Rik	4930449I24Rik	4930449I24Rik	chr5:146502376-146516902	CA1-AL-15	CA1-CR-15	NOTEST	0	0	0	0	1	1	no
4930451C15Rik	4930451C15Rik	4930451C15Rik	chr16:17544464-17561247	CA1-AL-15	CA1-CR-15	OK	0.430507	0.267596	-0.68598	-0.660352	0.0977	0.587012	no
4930451G09Rik	4930451G09Rik	4930451G09Rik	chr16:4964287-4978962	CA1-AL-15	CA1-CR-15	OK	1.7475	1.50562	-0.214941	-0.299049	0.44655	0.976157	no
4930451I11Rik	4930451I11Rik	4930451I11Rik	chr7:126830473-126831496	CA1-AL-15	CA1-CR-15	OK	0.588952	0.155188	-1.92413	-1.82175	0.0165	0.212059	no
4930452A19Rik	4930452A19Rik	4930452A19Rik	chr17:9750751-9775866	CA1-AL-15	CA1-CR-15	NOTEST	0.0275355	0.0252339	-0.125933	0	1	1	no
4930452B06Rik	4930452B06Rik	4930452B06Rik	chr14:8431171-8666290	CA1-AL-15	CA1-CR-15	OK	5.48214	4.491	-0.287704	-0.617452	0.1457	0.705555	no
4930452G13Rik	4930452G13Rik	4930452G13Rik	chr14:79702919-79712930	CA1-AL-15	CA1-CR-15	NOTEST	0.171057	0.130659	-0.38867	0	1	1	no
4930452N14Rik	4930452N14Rik	4930452N14Rik	chr1:154241520-154256906	CA1-AL-15	CA1-CR-15	NOTEST	0.0875464	0.037244	-1.23304	0	1	1	no
4930453H23Rik	4930453H23Rik	4930453H23Rik	chrX:21206579-21221665	CA1-AL-15	CA1-CR-15	NOTEST	0.0792902	0.0268513	-1.56215	0	1	1	no
4930453L07Rik	4930453L07Rik	4930453L07Rik	chr8:9144668-9149050	CA1-AL-15	CA1-CR-15	NOTEST	0.0556652	0.0367612	-0.598592	0	1	1	no
4930453N24Rik	4930453N24Rik	4930453N24Rik	chr16:64766104-64770939	CA1-AL-15	CA1-CR-15	OK	12.6393	14.614	0.209434	0.517586	0.2586	0.87163	no
4930455B14Rik	4930455B14Rik	4930455B14Rik	chr14:8666389-8673378	CA1-AL-15	CA1-CR-15	NOTEST	0.0212369	0.00690417	-1.62103	0	1	1	no
4930455C13Rik	4930455C13Rik	4930455C13Rik	chr10:21295978-21368889	CA1-AL-15	CA1-CR-15	OK	4.1212	4.20488	0.0290027	0.0195879	0.95885	0.999643	no
4930455D15Rik	4930455D15Rik	4930455D15Rik	chr18:32663641-32866420	CA1-AL-15	CA1-CR-15	NOTEST	0.0122389	0.00922786	-0.407403	0	1	1	no
4930455F16Rik	4930455F16Rik	4930455F16Rik	chr16:4219911-4229116	CA1-AL-15	CA1-CR-15	NOTEST	0.0189673	0.0383041	1.01399	0	1	1	no
4930455F23Rik	4930455F23Rik	4930455F23Rik	chr1:164275597-164287847	CA1-AL-15	CA1-CR-15	OK	15.6662	15.9698	0.0276873	0.0744137	0.8619	0.999643	no
4930455H04Rik	4930455H04Rik	4930455H04Rik	chr3:116918261-116984406	CA1-AL-15	CA1-CR-15	NOTEST	0.029665	0.0190283	-0.640614	0	1	1	no
4930455J16Rik	4930455J16Rik	4930455J16Rik	chr13:58741073-58762311	CA1-AL-15	CA1-CR-15	NOTEST	0	0.00217887	inf	0	1	1	no
4930456L15Rik	4930456L15Rik	4930456L15Rik	chr4:103290958-103311832	CA1-AL-15	CA1-CR-15	NOTEST	0.0229182	0.0311043	0.440621	0	1	1	no
4930459L07Rik	4930459L07Rik	4930459L07Rik	chr5:58443239-58452998	CA1-AL-15	CA1-CR-15	NOTEST	0	0	0	0	1	1	no
4930461G14Rik	4930461G14Rik	4930461G14Rik	chr9:58455172-58469623	CA1-AL-15	CA1-CR-15	NOTEST	0.238618	0.187353	-0.348944	0	1	1	no
4930465A12Rik	4930465A12Rik	4930465A12Rik	chr4:128133522-128166597	CA1-AL-15	CA1-CR-15	NOTEST	0	0	0	0	1	1	no
4930465K10Rik	4930465K10Rik	4930465K10Rik	chr18:77714183-77715445	CA1-AL-15	CA1-CR-15	NOTEST	0.106124	0.108384	0.0303958	0	1	1	no
4930465M20Rik	4930465M20Rik	4930465M20Rik	chr12:107723742-107735488	CA1-AL-15	CA1-CR-15	NOTEST	0.00919628	0.0113778	0.307094	0	1	1	no
4930467D21Rik	4930467D21Rik	4930467D21Rik	chr5:97392416-97588126	CA1-AL-15	CA1-CR-15	OK	0.410129	0.236081	-0.796794	-0.709487	0.0861	0.550561	no
4930467E23Rik	4930467E23Rik	4930467E23Rik	chr8:19729575-20063170	CA1-AL-15	CA1-CR-15	NOTEST	0.0944842	0.0709579	-0.41311	0	1	1	no
4930467K11Rik	4930467K11Rik	4930467K11Rik	chr10:57478382-57486353	CA1-AL-15	CA1-CR-15	NOTEST	0.105711	0.0389563	-1.44019	0	1	1	no
4930468A15Rik	4930468A15Rik	4930468A15Rik	chrX:76582609-76602924	CA1-AL-15	CA1-CR-15	NOTEST	0.0256032	0.0158792	-0.689192	0	1	1	no
4930469G21Rik	4930469G21Rik	4930469G21Rik	chr1:161142711-161170507	CA1-AL-15	CA1-CR-15	OK	1.44441	1.19418	-0.274455	-0.0861231	0.82805	0.999643	no
4930470H14Rik	4930470H14Rik	4930470H14Rik	chr17:4044657-4082995	CA1-AL-15	CA1-CR-15	OK	2.99841	2.6605	-0.172501	-0.288297	0.5161	0.996348	no
4930470P17Rik	4930470P17Rik	4930470P17Rik	chr2:170579417-170602017	CA1-AL-15	CA1-CR-15	OK	0.299568	0.245772	-0.285565	-0.238999	0.6059	0.999643	no
4930471C04Rik	4930471C04Rik	4930471C04Rik	chr14:64099294-64104235	CA1-AL-15	CA1-CR-15	OK	0.628731	1.52211	1.27555	1.52515	0.0029	0.0658631	no
4930471G03Rik	4930471G03Rik	4930471G03Rik	chr18:36017657-36197160	CA1-AL-15	CA1-CR-15	NOTEST	0.00602235	0.00653665	0.118223	0	1	1	no
4930471I20Rik	4930471I20Rik	4930471I20Rik	chr2:155518042-155562743	CA1-AL-15	CA1-CR-15	OK	0.816011	0.75931	-0.103901	-0.0222184	0.95855	0.999643	no
4930471M09Rik	4930471M09Rik	4930471M09Rik	chr6:91430459-91440854	CA1-AL-15	CA1-CR-15	NOTEST	0.0364724	0.0534877	0.5524	0	1	1	no
4930473A02Rik	4930473A02Rik	4930473A02Rik	chr2:130450277-130563749	CA1-AL-15	CA1-CR-15	OK	1.48623	2.01533	0.439358	0.141367	0.73505	0.999643	no
4930473O22Rik	4930473O22Rik	4930473O22Rik	chr10:97590983-97596931	CA1-AL-15	CA1-CR-15	NOTEST	0.00461706	0.0027959	-0.723663	0	1	1	no
4930474G06Rik	4930474G06Rik	4930474G06Rik	chr18:28560163-28998176	CA1-AL-15	CA1-CR-15	NOTEST	0.108006	0.101819	-0.0851051	0	1	1	no
4930474H20Rik	4930474H20Rik	4930474H20Rik	chr14:90126890-90269760	CA1-AL-15	CA1-CR-15	NOTEST	0	0	0	0	1	1	no
4930474M22Rik	4930474M22Rik	4930474M22Rik	chr17:14279505-14404790	CA1-AL-15	CA1-CR-15	OK	0.722422	0.829607	0.199587	0.0431762	0.9221	0.999643	no
4930474N05Rik	4930474N05Rik	4930474N05Rik	chr14:36094964-36096855	CA1-AL-15	CA1-CR-15	NOTEST	0.00448233	0	#NAME?	0	1	1	no
4930474N09Rik	4930474N09Rik	4930474N09Rik	chr12:99161276-99162808	CA1-AL-15	CA1-CR-15	NOTEST	0.142041	0.1319	-0.106871	0	1	1	no
4930478L05Rik	4930478L05Rik	4930478L05Rik	chr16:78540335-78576688	CA1-AL-15	CA1-CR-15	NOTEST	0.0246628	0.0174054	-0.502799	0	1	1	no
4930478P22Rik	4930478P22Rik	4930478P22Rik	chr5:35361552-35367677	CA1-AL-15	CA1-CR-15	NOTEST	0	0.00167435	inf	0	1	1	no
4930479D17Rik	4930479D17Rik	4930479D17Rik	chr6:146657217-146665403	CA1-AL-15	CA1-CR-15	OK	1.25563	1.31139	0.0626821	0.0816893	0.8763	0.999643	no
4930479M11Rik	4930479M11Rik	4930479M11Rik	chr7:30670721-30671605	CA1-AL-15	CA1-CR-15	NOTEST	0.0442632	0.00881765	-2.32764	0	1	1	no
4930480E11Rik	4930480E11Rik	4930480E11Rik	chrX:78369642-78371128	CA1-AL-15	CA1-CR-15	NOTEST	0	0	0	0	1	1	no
4930480G23Rik	4930480G23Rik	4930480G23Rik	chr4:19979444-20005739	CA1-AL-15	CA1-CR-15	NOTEST	0.00274691	0.00311254	0.180282	0	1	1	no
4930480K15Rik	4930480K15Rik	4930480K15Rik	chr17:90033643-91092802	CA1-AL-15	CA1-CR-15	NOTEST	0.0404713	0.0238795	-0.761129	0	1	1	no
4930480M12Rik	4930480M12Rik	4930480M12Rik	chr12:26211266-26240707	CA1-AL-15	CA1-CR-15	NOTEST	0	0.0124576	inf	0	1	1	no
4930481A15Rik	4930481A15Rik	4930481A15Rik	chr19:5406873-5424916	CA1-AL-15	CA1-CR-15	OK	0.556303	0.500359	-0.15291	-0.0349853	0.9487	0.999643	no
4930483J18Rik	4930483J18Rik	4930483J18Rik	chr15:81190852-81192757	CA1-AL-15	CA1-CR-15	NOTEST	0.0651256	0.0470771	-0.468199	0	1	1	no
4930483K19Rik	4930483K19Rik	4930483K19Rik	chr10:76531626-76562226	CA1-AL-15	CA1-CR-15	OK	1.03515	1.0246	-0.014782	-0.00712403	0.9845	0.999643	no
4930483O08Rik	4930483O08Rik	4930483O08Rik	chr7:133128250-133142457	CA1-AL-15	CA1-CR-15	NOTEST	0.18348	0.131033	-0.485695	0	1	1	no
4930486F22Rik	4930486F22Rik	4930486F22Rik	chr10:86048745-86498896	CA1-AL-15	CA1-CR-15	NOTEST	0.01363	0.00931024	-0.549894	0	1	1	no
4930486I03Rik	4930486I03Rik	4930486I03Rik	chr1:20057778-20618057	CA1-AL-15	CA1-CR-15	NOTEST	0.00718416	0	#NAME?	0	1	1	no
4930486L24Rik	4930486L24Rik	4930486L24Rik	chr13:60842611-60864416	CA1-AL-15	CA1-CR-15	NOTEST	0.121665	0.180133	0.566144	0	1	1	no
4930487D11Rik	4930487D11Rik	4930487D11Rik	chr5:38344388-38349197	CA1-AL-15	CA1-CR-15	NOTEST	0	0.0217293	inf	0	1	1	no
4930487H11Rik	4930487H11Rik	4930487H11Rik	chr1:62703316-62818692	CA1-AL-15	CA1-CR-15	OK	0.349547	0.430179	0.299449	0.0506566	0.91625	0.999643	no
4930488B22Rik	4930488B22Rik	4930488B22Rik	chr1:184712496-184718989	CA1-AL-15	CA1-CR-15	NOTEST	0.00783962	0.00611935	-0.357406	0	1	1	no
4930488L21Rik	4930488L21Rik	4930488L21Rik	chr8:93810837-93969388	CA1-AL-15	CA1-CR-15	OK	0.246975	0.181549	-0.444003	-0.0313877	0.7898	0.999643	no
4930500F04Rik	4930500F04Rik	4930500F04Rik	chr5:149847746-149864280	CA1-AL-15	CA1-CR-15	NOTEST	0	0	0	0	1	1	no
4930500J02Rik	4930500J02Rik	4930500J02Rik	chr2:104559183-104571429	CA1-AL-15	CA1-CR-15	OK	0.835594	0.32514	-1.36174	-0.999872	0.01035	0.157912	no
4930500L23Rik	4930500L23Rik	4930500L23Rik	chr5:139523750-139541339	CA1-AL-15	CA1-CR-15	NOTEST	0.0373068	0.175695	2.23556	0	1	1	no
4930502A04Rik	4930502A04Rik	4930502A04Rik	chr9:68470901-68520200	CA1-AL-15	CA1-CR-15	NOTEST	0.00480716	0.0046386	-0.0514948	0	1	1	no
4930502E09Rik	4930502E09Rik	4930502E09Rik	chr11:84829177-84830868	CA1-AL-15	CA1-CR-15	NOTEST	0.0174829	0.02052	0.231083	0	1	1	no
4930502E18Rik	4930502E18Rik	4930502E18Rik	chrX:53724830-53738222	CA1-AL-15	CA1-CR-15	OK	0.312808	0.290439	-0.107045	-0.104519	0.8239	0.999643	no
4930503B20Rik	4930503B20Rik	4930503B20Rik	chr3:146641931-146651715	CA1-AL-15	CA1-CR-15	NOTEST	0.0648364	0.0266429	-1.28306	0	1	1	no
4930503E14Rik	4930503E14Rik	4930503E14Rik	chr14:44163166-44171371	CA1-AL-15	CA1-CR-15	OK	1.0678	0.943911	-0.177916	-0.196883	0.66735	0.999643	no
4930503E24Rik	4930503E24Rik	4930503E24Rik	chr10:124469073-124524488	CA1-AL-15	CA1-CR-15	NOTEST	0	0	0	0	1	1	no
4930503H13Rik	4930503H13Rik	4930503H13Rik	chrX:156539482-156540117	CA1-AL-15	CA1-CR-15	NOTEST	0	0	0	0	1	1	no
4930503L19Rik	4930503L19Rik	4930503L19Rik	chr18:70453139-70472480	CA1-AL-15	CA1-CR-15	OK	5.27061	5.98163	0.18257	0.395454	0.36395	0.946136	no
4930503O07Rik	4930503O07Rik	4930503O07Rik	chr1:194212186-194222759	CA1-AL-15	CA1-CR-15	NOTEST	0	0	0	0	1	1	no
4930504O13Rik	4930504O13Rik	4930504O13Rik	chr11:58446142-58452966	CA1-AL-15	CA1-CR-15	NOTEST	0	0	0	0	1	1	no
4930505A04Rik	4930505A04Rik	4930505A04Rik	chr11:30426005-30471829	CA1-AL-15	CA1-CR-15	OK	0.504559	0.284994	-0.824094	-0.818474	0.1004	0.594694	no
4930505G20Rik	4930505G20Rik	4930505G20Rik	chr14:115092214-116525192	CA1-AL-15	CA1-CR-15	NOTEST	0.0087072	0	#NAME?	0	1	1	no
4930506C21Rik	4930506C21Rik	4930506C21Rik	chr17:8283812-8327442	CA1-AL-15	CA1-CR-15	OK	4.19071	3.60837	-0.215848	-0.147434	0.76525	0.999643	no
4930506M07Rik	4930506M07Rik	4930506M07Rik	chr19:58973357-59076069	CA1-AL-15	CA1-CR-15	OK	11.0124	9.44331	-0.221765	-0.57961	0.1434	0.702333	no
4930507D05Rik	4930507D05Rik	4930507D05Rik	chr10:62429377-62451353	CA1-AL-15	CA1-CR-15	OK	0.945449	0.942204	-0.00496056	-0.00324848	0.99435	0.999643	no
4930509E16Rik	4930509E16Rik	4930509E16Rik	chr9:72518249-72531858	CA1-AL-15	CA1-CR-15	NOTEST	0.00324729	0.0163975	2.33616	0	1	1	no
4930509J09Rik	4930509J09Rik	4930509J09Rik	chr3:73066350-73594830	CA1-AL-15	CA1-CR-15	NOTEST	0.0563113	0.0526922	-0.0958343	0	1	1	no
4930509K18Rik	4930509K18Rik	4930509K18Rik	chr4:40313231-40317719	CA1-AL-15	CA1-CR-15	NOTEST	0.0105551	0	#NAME?	0	1	1	no
4930511A02Rik	4930511A02Rik	4930511A02Rik	chr12:11438232-11444812	CA1-AL-15	CA1-CR-15	NOTEST	0.0290875	0.0161472	-0.849112	0	1	1	no
4930511E03Rik	4930511E03Rik	4930511E03Rik	chr6:94943833-94951545	CA1-AL-15	CA1-CR-15	NOTEST	0.00221813	0	#NAME?	0	1	1	no
4930511M06Rik	4930511M06Rik	4930511M06Rik	chr18:57533825-57731065	CA1-AL-15	CA1-CR-15	OK	1.51297	1.53031	0.0164411	0.022766	0.95635	0.999643	no
4930511M11Rik	4930511M11Rik	4930511M11Rik	chr5:3657003-3679544	CA1-AL-15	CA1-CR-15	NOTEST	0.0227372	0.0259434	0.19031	0	1	1	no
4930512B01Rik	4930512B01Rik	4930512B01Rik	chr12:69746847-69987002	CA1-AL-15	CA1-CR-15	OK	0.315243	0.304118	-0.0518294	-0.00709996	0.9778	0.999643	no
4930513D17Rik	4930513D17Rik	4930513D17Rik	chr5:39461748-39603574	CA1-AL-15	CA1-CR-15	NOTEST	0.0746374	0.0369713	-1.01349	0	1	1	no
4930513N10Rik	4930513N10Rik	4930513N10Rik	chr8:95719450-95821728	CA1-AL-15	CA1-CR-15	OK	0.402444	0.421529	0.0668452	0.0168599	0.9662	0.999643	no
4930513O06Rik	4930513O06Rik	4930513O06Rik	chrX:139086242-139093403	CA1-AL-15	CA1-CR-15	NOTEST	0	0	0	0	1	1	no
4930515B02Rik	4930515B02Rik	4930515B02Rik	chr4:140872692-140878057	CA1-AL-15	CA1-CR-15	NOTEST	0	0	0	0	1	1	no
4930515G01Rik	4930515G01Rik	4930515G01Rik	chr5:114773732-114774983	CA1-AL-15	CA1-CR-15	OK	0.323125	0.281569	-0.198606	-0.198602	0.6724	0.999643	no
4930515G16Rik	4930515G16Rik	4930515G16Rik	chr6:67565233-67565699	CA1-AL-15	CA1-CR-15	NOTEST	0	0.0160216	inf	0	1	1	no
4930515L03Rik	4930515L03Rik	4930515L03Rik	chr2:16918677-17013726	CA1-AL-15	CA1-CR-15	NOTEST	0.203009	0.209857	0.0478608	0	1	1	no
4930515L19Rik	4930515L19Rik	4930515L19Rik	chrX:46267558-46328911	CA1-AL-15	CA1-CR-15	NOTEST	0	0.00633616	inf	0	1	1	no
4930517E11Rik	4930517E11Rik	4930517E11Rik	chr2:124123635-124129956	CA1-AL-15	CA1-CR-15	NOTEST	0	0.0026275	inf	0	1	1	no
4930518P08Rik	4930518P08Rik	4930518P08Rik	chr13:50753392-50765248	CA1-AL-15	CA1-CR-15	NOTEST	0	0	0	0	1	1	no
4930519D14Rik	4930519D14Rik	4930519D14Rik	chr13:30615042-30624258	CA1-AL-15	CA1-CR-15	NOTEST	0.00474515	0	#NAME?	0	1	1	no
4930519F09Rik	4930519F09Rik	4930519F09Rik	chr10:28921962-28923507	CA1-AL-15	CA1-CR-15	OK	0.925955	0.873058	-0.084865	-0.108048	0.81305	0.999643	no
4930519F16Rik	4930519F16Rik	4930519F16Rik	chrX:103232280-103256606	CA1-AL-15	CA1-CR-15	NOTEST	0.0224762	0.0290935	0.372298	0	1	1	no
4930519F24Rik	4930519F24Rik	4930519F24Rik	chr9:100022299-100034670	CA1-AL-15	CA1-CR-15	NOTEST	0.0334185	0.0342439	0.0351986	0	1	1	no
4930519G04Rik	4930519G04Rik	4930519G04Rik	chr5:114853713-114883879	CA1-AL-15	CA1-CR-15	NOTEST	0.118129	0.108379	-0.124277	0	1	1	no
4930519H02Rik	4930519H02Rik	4930519H02Rik	chr5:15863927-15883766	CA1-AL-15	CA1-CR-15	NOTEST	0.0299306	0.021325	-0.489073	0	1	1	no
4930520O04Rik	4930520O04Rik	4930520O04Rik	chr9:114368323-114390712	CA1-AL-15	CA1-CR-15	OK	0.947829	0.737397	-0.362185	-0.243548	0.6202	0.999643	no
4930520P13Rik	4930520P13Rik	4930520P13Rik	chr13:70232821-70248122	CA1-AL-15	CA1-CR-15	NOTEST	0.01317	0.0107078	-0.298589	0	1	1	no
4930521E06Rik	4930521E06Rik	4930521E06Rik	chr1:44551670-44796836	CA1-AL-15	CA1-CR-15	NOTEST	0.00754989	0.00987305	0.387041	0	1	1	no
4930522H14Rik	4930522H14Rik	4930522H14Rik	chr4:109505331-109531297	CA1-AL-15	CA1-CR-15	NOTEST	0.00642369	0	#NAME?	0	1	1	no
4930522O17Rik	4930522O17Rik	4930522O17Rik	chr4:53246195-53251120	CA1-AL-15	CA1-CR-15	NOTEST	0	0	0	0	1	1	no
4930523C07Rik	4930523C07Rik	4930523C07Rik	chr1:160044379-160078586	CA1-AL-15	CA1-CR-15	OK	0.375449	0.382863	0.0282126	0.0323657	0.9365	0.999643	no
4930523O13Rik	4930523O13Rik	4930523O13Rik	chr15:46435865-46496179	CA1-AL-15	CA1-CR-15	NOTEST	0	0	0	0	1	1	no
4930524B15Rik	4930524B15Rik	4930524B15Rik	chr11:31965632-31979651	CA1-AL-15	CA1-CR-15	NOTEST	0.141575	0.0894365	-0.662634	0	1	1	no
4930524C18Rik	4930524C18Rik	4930524C18Rik	chr14:114831964-114861327	CA1-AL-15	CA1-CR-15	NOTEST	0	0	0	0	1	1	no
4930524L23Rik	4930524L23Rik	4930524L23Rik	chrX:7558561-7605420	CA1-AL-15	CA1-CR-15	OK	0.495466	0.520183	0.0702324	0.0339004	0.93835	0.999643	no
4930524N10Rik	4930524N10Rik	4930524N10Rik	chrX:154339224-154343392	CA1-AL-15	CA1-CR-15	NOTEST	0	0	0	0	1	1	no
4930524O05Rik	4930524O05Rik	4930524O05Rik	chr19:10634232-10665210	CA1-AL-15	CA1-CR-15	NOTEST	0	0.00778826	inf	0	1	1	no
4930524O08Rik	4930524O08Rik	4930524O08Rik	chr9:89826518-89864028	CA1-AL-15	CA1-CR-15	NOTEST	0.00735433	0.00282659	-1.37953	0	1	1	no
4930525D18Rik	4930525D18Rik	4930525D18Rik	chr9:114341110-114364627	CA1-AL-15	CA1-CR-15	NOTEST	0.207336	0.236169	0.187849	0	1	1	no
4930525G20Rik	4930525G20Rik	4930525G20Rik	chr13:67796593-67830985	CA1-AL-15	CA1-CR-15	OK	0.658164	0.705199	0.0995843	0.0863898	0.84045	0.999643	no
4930525M21Rik	4930525M21Rik	4930525M21Rik	chrX:38013907-38018815	CA1-AL-15	CA1-CR-15	NOTEST	0	0	0	0	1	1	no
4930526D03Rik	4930526D03Rik	4930526D03Rik	chr2:181696794-181698442	CA1-AL-15	CA1-CR-15	NOTEST	0.0522301	0.0368532	-0.503093	0	1	1	no
4930526I15Rik	4930526I15Rik	4930526I15Rik	chr9:124423255-124424856	CA1-AL-15	CA1-CR-15	OK	6.03252	5.5512	-0.119961	-0.206441	0.63995	0.999643	no
4930526L06Rik	4930526L06Rik	4930526L06Rik	chr19:11196816-11299884	CA1-AL-15	CA1-CR-15	OK	0.644613	0.683836	0.0852168	0.0860902	0.84185	0.999643	no
4930527F14Rik	4930527F14Rik	4930527F14Rik	chr14:45543709-45562876	CA1-AL-15	CA1-CR-15	NOTEST	0.03296	0.0118525	-1.47553	0	1	1	no
4930527G23Rik	4930527G23Rik	4930527G23Rik	chr18:29396715-29496416	CA1-AL-15	CA1-CR-15	NOTEST	0.00826615	0	#NAME?	0	1	1	no
4930528A17Rik	4930528A17Rik	4930528A17Rik	chr4:21846326-21876475	CA1-AL-15	CA1-CR-15	OK	0.267251	0.256373	-0.0599546	-0.00906605	0.9797	0.999643	no
4930528D03Rik	4930528D03Rik	4930528D03Rik	chr13:59733649-59737470	CA1-AL-15	CA1-CR-15	OK	0.581737	0.554819	-0.0683508	-0.0773229	0.8727	0.999643	no
4930528P14Rik	4930528P14Rik	4930528P14Rik	chr2:115329265-115344280	CA1-AL-15	CA1-CR-15	NOTEST	0.044765	0	#NAME?	0	1	1	no
4930529C04Rik	4930529C04Rik	4930529C04Rik	chr3:91071661-91075192	CA1-AL-15	CA1-CR-15	NOTEST	0.0020759	0	#NAME?	0	1	1	no
4930529F24Rik	4930529F24Rik	4930529F24Rik	chr14:38368950-39473088	CA1-AL-15	CA1-CR-15	NOTEST	0.043974	0.0437384	-0.00775155	0	1	1	no
4930529K09Rik	4930529K09Rik	4930529K09Rik	chr14:86245969-86262042	CA1-AL-15	CA1-CR-15	NOTEST	0.00493978	0.00807913	0.709753	0	1	1	no
4930529L06Rik	4930529L06Rik	4930529L06Rik	chr16:84679788-84685147	CA1-AL-15	CA1-CR-15	NOTEST	0	0	0	0	1	1	no
4930529M08Rik	4930529M08Rik	4930529M08Rik	chr2:145934783-145964226	CA1-AL-15	CA1-CR-15	OK	0.725859	0.504621	-0.524489	-0.595415	0.1938	0.787585	no
4930533B01Rik	4930533B01Rik	4930533B01Rik	chr2:113220186-113716767	CA1-AL-15	CA1-CR-15	NOTEST	0.0644432	0.0493919	-0.383753	0	1	1	no
4930533P14Rik	4930533P14Rik	4930533P14Rik	chr1:96612056-96662573	CA1-AL-15	CA1-CR-15	NOTEST	0	0	0	0	1	1	no
4930538K18Rik	4930538K18Rik	4930538K18Rik	chr4:119205054-119218217	CA1-AL-15	CA1-CR-15	OK	1.36314	1.38785	0.0259178	0.0359242	0.93825	0.999643	no
4930539C22Rik	4930539C22Rik	4930539C22Rik	chr3:134404142-134423635	CA1-AL-15	CA1-CR-15	NOTEST	0	0	0	0	1	1	no
4930539E08Rik	4930539E08Rik	4930539E08Rik	chr17:28896394-28915324	CA1-AL-15	CA1-CR-15	OK	4.26206	2.85125	-0.579957	-1.17164	0.00435	0.0882096	no
4930539J05Rik	4930539J05Rik	4930539J05Rik	chr3:135436220-135438665	CA1-AL-15	CA1-CR-15	OK	3.30639	3.68128	0.15495	0.265354	0.67675	0.999643	no
4930539M17Rik	4930539M17Rik	4930539M17Rik	chr3:9061963-9071076	CA1-AL-15	CA1-CR-15	NOTEST	0.172134	0.093325	-0.883198	0	1	1	no
4930539N22Rik	4930539N22Rik	4930539N22Rik	chr3:13471654-14182287	CA1-AL-15	CA1-CR-15	NOTEST	0.0547695	0.0338924	-0.69241	0	1	1	no
4930540M03Rik	4930540M03Rik	4930540M03Rik	chr9:15559863-15641220	CA1-AL-15	CA1-CR-15	NOTEST	0	0	0	0	1	1	no
4930542C21Rik	4930542C21Rik	4930542C21Rik	chr16:38017322-38054526	CA1-AL-15	CA1-CR-15	NOTEST	0.0129365	0.0124301	-0.0576055	0	1	1	no
4930542D17Rik	4930542D17Rik	4930542D17Rik	chr16:50589858-50654166	CA1-AL-15	CA1-CR-15	NOTEST	0.00277497	0.00587852	1.08298	0	1	1	no
4930542H20Rik	4930542H20Rik	4930542H20Rik	chr11:79591211-79694012	CA1-AL-15	CA1-CR-15	NOTEST	0.0559204	0	#NAME?	0	1	1	no
4930543E12Rik	4930543E12Rik	4930543E12Rik	chr7:113100235-113142015	CA1-AL-15	CA1-CR-15	NOTEST	0.00903774	0.0116253	0.363239	0	1	1	no
4930544D05Rik	4930544D05Rik	4930544D05Rik	chr11:70614882-70619194	CA1-AL-15	CA1-CR-15	NOTEST	0.0348858	0.0544928	0.643424	0	1	1	no
4930544G11Rik	4930544G11Rik	4930544G11Rik	chr6:65952570-65954014	CA1-AL-15	CA1-CR-15	NOTEST	0.00359438	0	#NAME?	0	1	1	no
4930544M13Rik	4930544M13Rik	4930544M13Rik	chr13:114607227-114697822	CA1-AL-15	CA1-CR-15	NOTEST	0	0	0	0	1	1	no
4930545E07Rik	4930545E07Rik	4930545E07Rik	chr18:17568745-17580990	CA1-AL-15	CA1-CR-15	NOTEST	0	0	0	0	1	1	no
4930545H06Rik	4930545H06Rik	4930545H06Rik	chr10:68319064-68321142	CA1-AL-15	CA1-CR-15	NOTEST	0.0729558	0.0785272	0.106169	0	1	1	no
4930545L23Rik	4930545L23Rik	4930545L23Rik	chr2:134786163-135475258	CA1-AL-15	CA1-CR-15	NOTEST	0.00521584	0.00610637	0.227415	0	1	1	no
4930546C10Rik	4930546C10Rik	4930546C10Rik	chr18:68889486-68951528	CA1-AL-15	CA1-CR-15	NOTEST	0.0384389	0.0485314	0.336352	0	1	1	no
4930546K05Rik	4930546K05Rik	4930546K05Rik	chr9:42182237-42209231	CA1-AL-15	CA1-CR-15	NOTEST	0.0325966	0.015153	-1.10512	0	1	1	no
4930547C10Rik	4930547C10Rik	4930547C10Rik	chr4:52596273-52612163	CA1-AL-15	CA1-CR-15	NOTEST	0.00113926	0.00635962	2.48084	0	1	1	no
4930547E08Rik	4930547E08Rik	4930547E08Rik	chr2:103804451-103810622	CA1-AL-15	CA1-CR-15	OK	0.305996	0.325344	0.0884557	0.0869843	0.88415	0.999643	no
4930547E14Rik	4930547E14Rik	4930547E14Rik	chr16:59613320-60605531	CA1-AL-15	CA1-CR-15	NOTEST	0.0179621	0.0545857	1.60357	0	1	1	no
4930548G14Rik	4930548G14Rik	4930548G14Rik	chr15:46623304-46639858	CA1-AL-15	CA1-CR-15	NOTEST	0	0	0	0	1	1	no
4930548H24Rik	4930548H24Rik	4930548H24Rik	chr5:31485858-31488262	CA1-AL-15	CA1-CR-15	NOTEST	0.00993258	0.03398	1.77444	0	1	1	no
4930548J01Rik	4930548J01Rik	4930548J01Rik	chr17:4119445-4122102	CA1-AL-15	CA1-CR-15	NOTEST	0.0231673	0.0300804	0.376736	0	1	1	no
4930548K13Rik	4930548K13Rik	4930548K13Rik	chr4:26635819-26705449	CA1-AL-15	CA1-CR-15	NOTEST	0	0	0	0	1	1	no
4930549C01Rik	4930549C01Rik	4930549C01Rik	chr4:136610436-136613213	CA1-AL-15	CA1-CR-15	NOTEST	0	0	0	0	1	1	no
4930549G23Rik	4930549G23Rik	4930549G23Rik	chr18:67774875-67799943	CA1-AL-15	CA1-CR-15	OK	1.00379	0.666211	-0.591405	-0.131687	0.7514	0.999643	no
4930550C14Rik	4930550C14Rik	4930550C14Rik	chr9:53405285-53432803	CA1-AL-15	CA1-CR-15	OK	0.257768	0.18756	-0.458721	-0.415504	0.3711	0.947251	no
4930550L24Rik	4930550L24Rik	4930550L24Rik	chrX:58911460-58920304	CA1-AL-15	CA1-CR-15	NOTEST	0.0118252	0	#NAME?	0	1	1	no
4930552N02Rik	4930552N02Rik	4930552N02Rik	chr4:52814603-52828269	CA1-AL-15	CA1-CR-15	NOTEST	0	0	0	0	1	1	no
4930552P12Rik	4930552P12Rik	4930552P12Rik	chr19:55640588-55702204	CA1-AL-15	CA1-CR-15	NOTEST	0.0614425	0.0552467	-0.153351	0	1	1	no
4930553E22Rik	4930553E22Rik	4930553E22Rik	chr16:84371142-84375505	CA1-AL-15	CA1-CR-15	NOTEST	0.0162604	0.00946759	-0.780293	0	1	1	no
4930554C24Rik	4930554C24Rik	4930554C24Rik	chr9:84774397-84784351	CA1-AL-15	CA1-CR-15	NOTEST	0	0.0037194	inf	0	1	1	no
4930555B11Rik	4930555B11Rik	4930555B11Rik	chr2:57181830-57188257	CA1-AL-15	CA1-CR-15	NOTEST	0.0317014	0	#NAME?	0	1	1	no
4930555G01Rik	4930555G01Rik	4930555G01Rik	chr14:5050628-5059243	CA1-AL-15	CA1-CR-15	OK	0.808247	0.778589	-0.0539329	-0.0600677	0.8943	0.999643	no
4930556C24Rik	4930556C24Rik	4930556C24Rik	chr16:85819210-85826772	CA1-AL-15	CA1-CR-15	NOTEST	0	0	0	0	1	1	no
4930556G01Rik	4930556G01Rik	4930556G01Rik	chr4:30664595-30855744	CA1-AL-15	CA1-CR-15	NOTEST	0.00614111	0	#NAME?	0	1	1	no
4930556J02Rik	4930556J02Rik	4930556J02Rik	chr14:61492687-61500382	CA1-AL-15	CA1-CR-15	NOTEST	0	0	0	0	1	1	no
4930556M19Rik	4930556M19Rik	4930556M19Rik	chr15:10714835-10790123	CA1-AL-15	CA1-CR-15	OK	0.42332	0.344487	-0.2973	-0.29632	0.4494	0.976166	no
4930556N09Rik	4930556N09Rik	4930556N09Rik	chr10:97035767-97061059	CA1-AL-15	CA1-CR-15	NOTEST	0.00748105	0	#NAME?	0	1	1	no
4930557A04Rik	4930557A04Rik	4930557A04Rik	chrX:9849702-9850252	CA1-AL-15	CA1-CR-15	NOTEST	0.00792909	0	#NAME?	0	1	1	no
4930557J02Rik	4930557J02Rik	4930557J02Rik	chr5:34007199-34169448	CA1-AL-15	CA1-CR-15	NOTEST	0.00996197	0.00789905	-0.334751	0	1	1	no
4930558C23Rik	4930558C23Rik	4930558C23Rik	chr3:95386457-95402841	CA1-AL-15	CA1-CR-15	NOTEST	0	0	0	0	1	1	no
4930558G05Rik	4930558G05Rik	4930558G05Rik	chrX:129051523-129067146	CA1-AL-15	CA1-CR-15	NOTEST	0	0	0	0	1	1	no
4930558J18Rik	4930558J18Rik	4930558J18Rik	chr1:57359221-57377544	CA1-AL-15	CA1-CR-15	NOTEST	0.025297	0.0336838	0.413088	0	1	1	no
4930558K02Rik	4930558K02Rik	4930558K02Rik	chr1:161942088-161979636	CA1-AL-15	CA1-CR-15	NOTEST	0.0445014	0.0581062	0.384842	0	1	1	no
4930562C15Rik	4930562C15Rik	4930562C15Rik	chr16:4835415-4867691	CA1-AL-15	CA1-CR-15	NOTEST	0.0847069	0.11306	0.416534	0	1	1	no
4930562F07Rik	4930562F07Rik	4930562F07Rik	chr1:160044379-160078586	CA1-AL-15	CA1-CR-15	NOTEST	0.196947	0.178687	-0.140373	0	1	1	no
4930563D23Rik	4930563D23Rik	4930563D23Rik	chr16:92318762-92321441	CA1-AL-15	CA1-CR-15	NOTEST	0.00176858	0	#NAME?	0	1	1	no
4930563E18Rik	4930563E18Rik	4930563E18Rik	chr18:10706859-10711832	CA1-AL-15	CA1-CR-15	NOTEST	0.111362	0.0698218	-0.673509	0	1	1	no
4930563E22Rik	4930563E22Rik	4930563E22Rik	chr11:72211723-72218450	CA1-AL-15	CA1-CR-15	OK	1.84024	1.56585	-0.232952	-0.283403	0.47385	0.986249	no
4930563F08Rik	4930563F08Rik	4930563F08Rik	chr5:131437681-132542343	CA1-AL-15	CA1-CR-15	NOTEST	0	0.0106274	inf	0	1	1	no
4930563M20Rik	4930563M20Rik	4930563M20Rik	chr8:116781711-116801412	CA1-AL-15	CA1-CR-15	NOTEST	0.067011	0.0287023	-1.22323	0	1	1	no
4930564B18Rik	4930564B18Rik	4930564B18Rik	chr14:75642258-75667137	CA1-AL-15	CA1-CR-15	NOTEST	0	0.00489097	inf	0	1	1	no
4930564C03Rik	4930564C03Rik	4930564C03Rik	chr17:44495986-45119284	CA1-AL-15	CA1-CR-15	NOTEST	0	0	0	0	1	1	no
4930564D02Rik	4930564D02Rik	4930564D02Rik	chr3:105066843-105078806	CA1-AL-15	CA1-CR-15	NOTEST	0	0	0	0	1	1	no
4930564G21Rik	4930564G21Rik	4930564G21Rik	chr10:119454313-120075593	CA1-AL-15	CA1-CR-15	NOTEST	0.0120162	0.00622182	-0.949575	0	1	1	no
4930564K09Rik	4930564K09Rik	4930564K09Rik	chr3:82876704-82943638	CA1-AL-15	CA1-CR-15	NOTEST	0.0607637	0.0407363	-0.576894	0	1	1	no
4930565D16Rik	4930565D16Rik	4930565D16Rik	chr3:84349375-84379921	CA1-AL-15	CA1-CR-15	NOTEST	0	0	0	0	1	1	no
4930565N06Rik	4930565N06Rik	4930565N06Rik	chr16:36880518-36933085	CA1-AL-15	CA1-CR-15	OK	0.313162	0.23051	-0.442078	-0.0800289	0.8739	0.999643	no
4930567H12Rik	4930567H12Rik	4930567H12Rik	chr8:125584637-125616670	CA1-AL-15	CA1-CR-15	NOTEST	0.0351439	0.00807046	-2.12255	0	1	1	no
4930567H17Rik	4930567H17Rik	4930567H17Rik	chrX:70393900-70394740	CA1-AL-15	CA1-CR-15	NOTEST	0	0	0	0	1	1	no
4930567J20Rik	4930567J20Rik	4930567J20Rik	chr16:71249903-71267176	CA1-AL-15	CA1-CR-15	NOTEST	0	0	0	0	1	1	no
4930567K20Rik	4930567K20Rik	4930567K20Rik	chr10:10686058-11082331	CA1-AL-15	CA1-CR-15	NOTEST	0	0.0134371	inf	0	1	1	no
4930568D16Rik	4930568D16Rik	4930568D16Rik	chr2:35354217-35367729	CA1-AL-15	CA1-CR-15	NOTEST	0	0	0	0	1	1	no
4930568E12Rik	4930568E12Rik	4930568E12Rik	chr9:13091266-13105855	CA1-AL-15	CA1-CR-15	NOTEST	0.0168644	0.0103782	-0.700424	0	1	1	no
4930568G15Rik	4930568G15Rik	4930568G15Rik	chr1:165066616-165091930	CA1-AL-15	CA1-CR-15	NOTEST	0.105843	0.0689852	-0.617563	0	1	1	no
4930568K20Rik	4930568K20Rik	4930568K20Rik	chr5:124229724-124237137	CA1-AL-15	CA1-CR-15	NOTEST	0.00316127	0.00944073	1.57839	0	1	1	no
4930570G19Rik	4930570G19Rik	4930570G19Rik	chr3:156546752-156561746	CA1-AL-15	CA1-CR-15	OK	11.0982	9.71883	-0.191476	-0.27556	0.4858	0.991432	no
4930571K23Rik	4930571K23Rik	4930571K23Rik	chr7:125368860-125371013	CA1-AL-15	CA1-CR-15	NOTEST	0	0	0	0	1	1	no
4930572K03Rik	4930572K03Rik	4930572K03Rik	chr5:127170564-127184356	CA1-AL-15	CA1-CR-15	NOTEST	0.00336251	0	#NAME?	0	1	1	no
4930572O03Rik	4930572O03Rik	4930572O03Rik	chr5:15652287-15657059	CA1-AL-15	CA1-CR-15	NOTEST	0.00256035	0	#NAME?	0	1	1	no
4930572O13Rik	4930572O13Rik	4930572O13Rik	chr14:25139794-25143241	CA1-AL-15	CA1-CR-15	OK	0.32787	0.121009	-1.43801	-1.18805	0.03405	0.333946	no
4930573O16Rik	4930573O16Rik	4930573O16Rik	chr2:52136646-52338798	CA1-AL-15	CA1-CR-15	NOTEST	0.0147579	0	#NAME?	0	1	1	no
4930577N17Rik	4930577N17Rik	4930577N17Rik	chr3:51255664-51325987	CA1-AL-15	CA1-CR-15	OK	0.796556	0.643735	-0.307308	-0.146527	0.7365	0.999643	no
4930578C19Rik	4930578C19Rik	4930578C19Rik	chrX:18418426-18461274	CA1-AL-15	CA1-CR-15	OK	0.445734	0.351025	-0.344611	-0.37219	0.41305	0.963081	no
4930578E11Rik	4930578E11Rik	4930578E11Rik	chr18:29396715-29496416	CA1-AL-15	CA1-CR-15	NOTEST	0.101702	0.0756779	-0.426399	0	1	1	no
4930578I06Rik	4930578I06Rik	4930578I06Rik	chr14:63971121-63987780	CA1-AL-15	CA1-CR-15	NOTEST	0	0.00733891	inf	0	1	1	no
4930578M01Rik	4930578M01Rik	4930578M01Rik	chr15:98985964-98989281	CA1-AL-15	CA1-CR-15	OK	1.51975	1.57978	0.0558858	0.0763181	0.8765	0.999643	no
4930578N18Rik	4930578N18Rik	4930578N18Rik	chr16:76122612-76156086	CA1-AL-15	CA1-CR-15	NOTEST	0	0	0	0	1	1	no
4930579F01Rik	4930579F01Rik	4930579F01Rik	chr3:138164134-138186713	CA1-AL-15	CA1-CR-15	NOTEST	0.0080614	0.00234176	-1.78344	0	1	1	no
4930579G18Rik	4930579G18Rik	4930579G18Rik	chr14:54642160-54690742	CA1-AL-15	CA1-CR-15	OK	1.8513	1.66053	-0.156892	-0.0672978	0.88215	0.999643	no
4930579G24Rik	4930579G24Rik	4930579G24Rik	chr3:79629078-79632819	CA1-AL-15	CA1-CR-15	OK	1.09617	1.16765	0.0911425	0.126384	0.7817	0.999643	no
4930579K19Rik	4930579K19Rik	4930579K19Rik	chr9:98562459-98563611	CA1-AL-15	CA1-CR-15	OK	0.743132	0.698254	-0.0898675	-0.108263	0.8251	0.999643	no
4930581F22Rik	4930581F22Rik	4930581F22Rik	chr9:35046578-35175987	CA1-AL-15	CA1-CR-15	OK	2.00801	1.97376	-0.0248245	-0.0220247	0.959	0.999643	no
4930583K01Rik	4930583K01Rik	4930583K01Rik	chr7:118243906-118245551	CA1-AL-15	CA1-CR-15	NOTEST	0.0470734	0.0184736	-1.34945	0	1	1	no
4930583P06Rik	4930583P06Rik	4930583P06Rik	chr2:124217678-124222358	CA1-AL-15	CA1-CR-15	NOTEST	0.00456151	0.00838952	0.879077	0	1	1	no
4930584F24Rik	4930584F24Rik	4930584F24Rik	chr5:26460069-26493314	CA1-AL-15	CA1-CR-15	NOTEST	0	0	0	0	1	1	no
4930590J08Rik	4930590J08Rik	4930590J08Rik	chr6:91904232-91950725	CA1-AL-15	CA1-CR-15	OK	0.242327	0.238202	-0.0247701	-0.0269072	0.95115	0.999643	no
4930590L20Rik	4930590L20Rik	4930590L20Rik	chr1:140246256-140656402	CA1-AL-15	CA1-CR-15	NOTEST	0.19801	0.110306	-0.844059	0	1	1	no
4930591A17Rik	4930591A17Rik	4930591A17Rik	chr2:179414935-179416880	CA1-AL-15	CA1-CR-15	NOTEST	0	0	0	0	1	1	no
4930592A05Rik	4930592A05Rik	4930592A05Rik	chr15:33083128-33653436	CA1-AL-15	CA1-CR-15	OK	1.15611	1.20781	0.0631158	0.0308978	0.9385	0.999643	no
4930592I03Rik	4930592I03Rik	4930592I03Rik	chr18:82910878-83005314	CA1-AL-15	CA1-CR-15	NOTEST	0.00407467	0	#NAME?	0	1	1	no
4930593A02Rik	4930593A02Rik	4930593A02Rik	chr3:58692588-58788524	CA1-AL-15	CA1-CR-15	NOTEST	0.15354	0.172761	0.170167	0	1	1	no
4930593C16Rik	4930593C16Rik	4930593C16Rik	chr9:120924454-120930802	CA1-AL-15	CA1-CR-15	NOTEST	0.0976481	0.129854	0.411231	0	1	1	no
4930594C11Rik	4930594C11Rik	4930594C11Rik	chr1:37439339-37536259	CA1-AL-15	CA1-CR-15	NOTEST	0.0498492	0.0380203	-0.3908	0	1	1	no
4930595M18Rik	4930595M18Rik	4930595M18Rik	chrX:81419574-81458122	CA1-AL-15	CA1-CR-15	NOTEST	0	0.00145973	inf	0	1	1	no
4930596D02Rik	4930596D02Rik	4930596D02Rik	chr14:35809485-35811978	CA1-AL-15	CA1-CR-15	NOTEST	0	0	0	0	1	1	no
4930596M17Rik	4930596M17Rik	4930596M17Rik	chr9:121577842-121641566	CA1-AL-15	CA1-CR-15	NOTEST	0.0563498	0.0488442	-0.206225	0	1	1	no
4930597G03Rik	4930597G03Rik	4930597G03Rik	chr14:51317334-51345489	CA1-AL-15	CA1-CR-15	NOTEST	0.00198385	0.00350097	0.81945	0	1	1	no
4930598F16Rik	4930598F16Rik	4930598F16Rik	chr1:95701183-95716518	CA1-AL-15	CA1-CR-15	NOTEST	0	0	0	0	1	1	no
4930599N23Rik	4930599N23Rik	4930599N23Rik	chr6:39118472-39206773	CA1-AL-15	CA1-CR-15	OK	0.404921	0.42944	0.0848162	0.0140718	0.9726	0.999643	no
4931402G19Rik	4931402G19Rik	4931402G19Rik	chr2:120355308-120504919	CA1-AL-15	CA1-CR-15	NOTEST	0.220203	0.167328	-0.396153	0	1	1	no
4931403E22Rik	4931403E22Rik	4931403E22Rik	chr19:26605159-26823907	CA1-AL-15	CA1-CR-15	OK	1.19505	1.04529	-0.19318	-0.0235247	0.95275	0.999643	no
4931403G20Rik	4931403G20Rik	4931403G20Rik	chr12:69746847-69987002	CA1-AL-15	CA1-CR-15	NOTEST	0.197628	0.18499	-0.0953402	0	1	1	no
4931406B18Rik	4931406B18Rik	4931406B18Rik	chr7:43492043-43505938	CA1-AL-15	CA1-CR-15	NOTEST	0.0781298	0.0700004	-0.158509	0	1	1	no
4931406C07Rik	4931406C07Rik	4931406C07Rik	chr9:15283336-15357788	CA1-AL-15	CA1-CR-15	OK	11.2541	11.2858	0.00405698	0.00727284	0.9869	0.999643	no
4931406H21Rik	4931406H21Rik	4931406H21Rik	chr14:25459184-25666747	CA1-AL-15	CA1-CR-15	NOTEST	0.00579851	0.00560593	-0.0487293	0	1	1	no
4931406P16Rik	4931406P16Rik	4931406P16Rik	chr7:34236713-34285609	CA1-AL-15	CA1-CR-15	OK	7.70005	7.23961	-0.0889553	-0.248368	0.5518	0.999643	no
4931408C20Rik	4931408C20Rik	4931408C20Rik	chr1:26681800-26687460	CA1-AL-15	CA1-CR-15	NOTEST	0	0.00151861	inf	0	1	1	no
4931408D14Rik	4931408D14Rik	4931408D14Rik	chr19:37258425-37264095	CA1-AL-15	CA1-CR-15	NOTEST	0.206449	0.199028	-0.0528107	0	1	1	no
4931409K22Rik	4931409K22Rik	4931409K22Rik	chr5:24543433-24555469	CA1-AL-15	CA1-CR-15	NOTEST	0.12789	0.0804283	-0.669132	0	1	1	no
4931414P19Rik	4931414P19Rik	4931414P19Rik	chr14:54583662-54605908	CA1-AL-15	CA1-CR-15	OK	2.78126	2.61013	-0.0916163	-0.165497	0.6963	0.999643	no
4931417E11Rik	4931417E11Rik	4931417E11Rik	chr6:73468572-73469667	CA1-AL-15	CA1-CR-15	NOTEST	0	0	0	0	1	1	no
4931417G12Rik	4931417G12Rik	4931417G12Rik	chr6:113596761-113600715	CA1-AL-15	CA1-CR-15	OK	0.313478	0.359463	0.197483	0.201657	0.6601	0.999643	no
4931419H13Rik	4931419H13Rik	4931419H13Rik	chr3:55055241-55084002	CA1-AL-15	CA1-CR-15	NOTEST	0.113321	0.109832	-0.0451082	0	1	1	no
4931420L22Rik	4931420L22Rik	4931420L22Rik	chr16:71131075-71139029	CA1-AL-15	CA1-CR-15	NOTEST	0.072062	0.0344348	-1.06537	0	1	1	no
4931423N10Rik	4931423N10Rik	4931423N10Rik	chr2:23207475-23267129	CA1-AL-15	CA1-CR-15	NOTEST	0.186706	0.15952	-0.227034	0	1	1	no
4931428F04Rik	4931428F04Rik	4931428F04Rik	chr8:105276446-105289528	CA1-AL-15	CA1-CR-15	OK	15.114	13.7813	-0.13317	-0.321256	0.44615	0.976157	no
4931428L18Rik	4931428L18Rik	4931428L18Rik	chr1:31141077-31222656	CA1-AL-15	CA1-CR-15	NOTEST	0.213392	0.206644	-0.0463577	0	1	1	no
4931429I11Rik	4931429I11Rik	4931429I11Rik	chr9:40894848-40964112	CA1-AL-15	CA1-CR-15	OK	0.458308	0.302303	-0.600324	-0.63428	0.1286	0.670184	no
4931429L15Rik	4931429L15Rik	4931429L15Rik	chr9:46303360-46319986	CA1-AL-15	CA1-CR-15	OK	0.243926	0.272719	0.16097	0.161719	0.7182	0.999643	no
4931429P17Rik	4931429P17Rik	4931429P17Rik	chr13:47960329-48018608	CA1-AL-15	CA1-CR-15	NOTEST	0.00519538	0.00720454	0.471677	0	1	1	no
4931430N09Rik	4931430N09Rik	4931430N09Rik	chr6:118592295-119221614	CA1-AL-15	CA1-CR-15	NOTEST	0.00356553	0.0034975	-0.0277932	0	1	1	no
4931431B13Rik	4931431B13Rik	4931431B13Rik	chr7:128173945-128206366	CA1-AL-15	CA1-CR-15	NOTEST	0.00722468	0.0210125	1.54024	0	1	1	no
4931431C16Rik	4931431C16Rik	4931431C16Rik	chr5:35581226-35613801	CA1-AL-15	CA1-CR-15	NOTEST	0.131343	0.134775	0.0372105	0	1	1	no
4931431F19Rik	4931431F19Rik	4931431F19Rik	chr7:104127912-104129823	CA1-AL-15	CA1-CR-15	NOTEST	0	0	0	0	1	1	no
4931440F15Rik	4931440F15Rik	4931440F15Rik	chr11:29692897-30026033	CA1-AL-15	CA1-CR-15	OK	0.241067	0.148908	-0.695017	-0.0679697	0.86195	0.999643	no
4931440J10Rik	4931440J10Rik	4931440J10Rik	chr14:62663666-62830126	CA1-AL-15	CA1-CR-15	OK	0.352628	0.317112	-0.153154	-0.0331088	0.9353	0.999643	no
4931440L10Rik	4931440L10Rik	4931440L10Rik	chr1:134540944-134547022	CA1-AL-15	CA1-CR-15	NOTEST	0.0412482	0.0250087	-0.7219	0	1	1	no
4931440P22Rik	4931440P22Rik	4931440P22Rik	chr3:65527484-65555518	CA1-AL-15	CA1-CR-15	OK	0.327529	0.303546	-0.109705	-0.0409438	0.93105	0.999643	no
4932411N23Rik	4932411N23Rik	4932411N23Rik	chrX:126812461-126834004	CA1-AL-15	CA1-CR-15	NOTEST	0.0239789	0.019311	-0.312342	0	1	1	no
4932412D23Rik	4932412D23Rik	4932412D23Rik	chr16:42725701-42875762	CA1-AL-15	CA1-CR-15	NOTEST	0.0874336	0.0426228	-1.03656	0	1	1	no
4932413F04Rik	4932413F04Rik	4932413F04Rik	chr9:103482935-103761837	CA1-AL-15	CA1-CR-15	NOTEST	0.00327931	0.00895066	1.4486	0	1	1	no
4932414J04Rik	4932414J04Rik	4932414J04Rik	chr11:21494729-21511180	CA1-AL-15	CA1-CR-15	NOTEST	0.00245968	0.0051117	1.05534	0	1	1	no
4932414N04Rik	4932414N04Rik	4932414N04Rik	chr2:68657883-68748465	CA1-AL-15	CA1-CR-15	NOTEST	0.0596841	0.0576415	-0.0502389	0	1	1	no
4932415G12Rik	4932415G12Rik	4932415G12Rik	chr10:94673492-94688613	CA1-AL-15	CA1-CR-15	OK	10.8775	10.2951	-0.079392	-0.226511	0.593	0.999643	no
4932415M13Rik	4932415M13Rik	4932415M13Rik	chr17:53716508-53733843	CA1-AL-15	CA1-CR-15	NOTEST	0.00216562	0	#NAME?	0	1	1	no
4932416H05Rik	4932416H05Rik	4932416H05Rik	chr2:129798368-129832285	CA1-AL-15	CA1-CR-15	OK	2.86083	2.7952	-0.0334814	-0.0370144	0.93215	0.999643	no
4932416K20Rik	4932416K20Rik	4932416K20Rik	chr8:104795236-104798792	CA1-AL-15	CA1-CR-15	NOTEST	0.00781407	0.00498374	-0.648845	0	1	1	no
4932418E24Rik	4932418E24Rik	4932418E24Rik	chr2:26271646-26294557	CA1-AL-15	CA1-CR-15	OK	0.264546	0.130007	-1.02493	-0.963635	0.0256	0.282239	no
4932429P05Rik	4932429P05Rik	4932429P05Rik	chrX:89752267-89755491	CA1-AL-15	CA1-CR-15	NOTEST	0	0	0	0	1	1	no
4932435O22Rik	4932435O22Rik	4932435O22Rik	chr11:114344525-114757886	CA1-AL-15	CA1-CR-15	NOTEST	0.0251496	0.0147069	-0.774046	0	1	1	no
4932438A13Rik	4932438A13Rik	4932438A13Rik	chr3:36863105-37053033	CA1-AL-15	CA1-CR-15	OK	14.8226	13.7848	-0.10473	-0.334127	0.3995	0.959838	no
4932438H23Rik	4932438H23Rik	4932438H23Rik	chr16:91053934-91069145	CA1-AL-15	CA1-CR-15	OK	0.779002	0.928177	0.252773	0.302328	0.4592	0.978265	no
4932441J04Rik	4932441J04Rik	4932441J04Rik	chr5:57570083-57717919	CA1-AL-15	CA1-CR-15	OK	0.637218	0.559051	-0.188807	-0.20529	0.69545	0.999643	no
4932443I19Rik	4932443I19Rik	4932443I19Rik	chr8:13705888-13743066	CA1-AL-15	CA1-CR-15	OK	0.809115	0.720346	-0.167655	-0.199989	0.7074	0.999643	no
4932702P03Rik	4932702P03Rik	4932702P03Rik	chr13:24905599-24937661	CA1-AL-15	CA1-CR-15	NOTEST	0.0489847	0.0865968	0.821982	0	1	1	no
4933400A11Rik	4933400A11Rik	4933400A11Rik	chrX:169685246-169990797	CA1-AL-15	CA1-CR-15	NOTEST	0	0	0	0	1	1	no
4933400B14Rik	4933400B14Rik	4933400B14Rik	chr17:89320226-89327333	CA1-AL-15	CA1-CR-15	NOTEST	0	0.00467323	inf	0	1	1	no
4933400C23Rik	4933400C23Rik	4933400C23Rik	chr9:92718715-92795711	CA1-AL-15	CA1-CR-15	NOTEST	0.00676914	0.00219406	-1.62537	0	1	1	no
4933400F21Rik	4933400F21Rik	4933400F21Rik	chr1:89454810-89895282	CA1-AL-15	CA1-CR-15	NOTEST	0.00302395	0.00541541	0.840638	0	1	1	no
4933400L20Rik	4933400L20Rik	4933400L20Rik	chr8:103603798-103680382	CA1-AL-15	CA1-CR-15	NOTEST	0	0.00520756	inf	0	1	1	no
4933401B06Rik	4933401B06Rik	4933401B06Rik	chrX:107542581-107543800	CA1-AL-15	CA1-CR-15	NOTEST	0.00410667	0.00323312	-0.345043	0	1	1	no
4933401D09Rik	4933401D09Rik	4933401D09Rik	chr17:15631787-15641102	CA1-AL-15	CA1-CR-15	OK	0.270927	0.221635	-0.289718	-0.271557	0.5554	0.999643	no
4933401H06Rik	4933401H06Rik	4933401H06Rik	chr3:135825490-135888572	CA1-AL-15	CA1-CR-15	NOTEST	0.0190997	0.00863936	-1.14455	0	1	1	no
4933401P06Rik	4933401P06Rik	4933401P06Rik	chr5:36868569-36955078	CA1-AL-15	CA1-CR-15	NOTEST	0.0559194	0.0380351	-0.556019	0	1	1	no
4933402C06Rik	4933402C06Rik	4933402C06Rik	chr7:40674736-40691260	CA1-AL-15	CA1-CR-15	NOTEST	0	0	0	0	1	1	no
4933402D24Rik	4933402D24Rik	4933402D24Rik	chr1:63754908-63769267	CA1-AL-15	CA1-CR-15	OK	1.23882	1.15189	-0.104956	-0.140032	0.74555	0.999643	no
4933402E13Rik	4933402E13Rik	4933402E13Rik	chrX:62283498-62292078	CA1-AL-15	CA1-CR-15	NOTEST	0	0.0019126	inf	0	1	1	no
4933402J07Rik	4933402J07Rik	4933402J07Rik	chr8:87563906-87589197	CA1-AL-15	CA1-CR-15	NOTEST	0.0122726	0.0151886	0.307549	0	1	1	no
4933402J10Rik	4933402J10Rik	4933402J10Rik	chr5:59963118-59986002	CA1-AL-15	CA1-CR-15	NOTEST	0.00329651	0.00337361	0.0333545	0	1	1	no
4933402J15Rik	4933402J15Rik	4933402J15Rik	chr14:74355526-74369741	CA1-AL-15	CA1-CR-15	NOTEST	0.0137373	0.0204544	0.574314	0	1	1	no
4933402N03Rik	4933402N03Rik	4933402N03Rik	chr7:131138346-131146283	CA1-AL-15	CA1-CR-15	NOTEST	0	0	0	0	1	1	no
4933402N22Rik	4933402N22Rik	4933402N22Rik	chr5:11918042-11922804	CA1-AL-15	CA1-CR-15	NOTEST	0	0	0	0	1	1	no
4933402P03Rik	4933402P03Rik	4933402P03Rik	chr11:69816565-69818440	CA1-AL-15	CA1-CR-15	NOTEST	0.0185515	0.0204397	0.13984	0	1	1	no
4933403G14Rik	4933403G14Rik	4933403G14Rik	chr8:125669817-125673365	CA1-AL-15	CA1-CR-15	OK	1.50581	1.49587	-0.00955533	-0.0155688	0.96925	0.999643	no
4933403O08Rik	4933403O08Rik	4933403O08Rik	chrX:112239048-112243852	CA1-AL-15	CA1-CR-15	NOTEST	0.0132851	0.00268329	-2.30774	0	1	1	no
4933404G15Rik	4933404G15Rik	4933404G15Rik	chr16:16707686-16718121	CA1-AL-15	CA1-CR-15	NOTEST	0	0.00449538	inf	0	1	1	no
4933404K08Rik	4933404K08Rik	4933404K08Rik	chr13:23278349-23282267	CA1-AL-15	CA1-CR-15	NOTEST	0.0578275	0.0429903	-0.427744	0	1	1	no
4933404O12Rik	4933404O12Rik	4933404O12Rik	chr5:136919145-136937109	CA1-AL-15	CA1-CR-15	OK	6.71468	6.39168	-0.0711242	-0.18113	0.6719	0.999643	no
4933405D12Rik	4933405D12Rik	4933405D12Rik	chr3:122882591-122924116	CA1-AL-15	CA1-CR-15	OK	0.648616	0.613737	-0.0797434	-0.0691311	0.8619	0.999643	no
4933405E24Rik	4933405E24Rik	4933405E24Rik	chr11:54177771-54213288	CA1-AL-15	CA1-CR-15	NOTEST	0.0048634	0.00771395	0.665504	0	1	1	no
4933405L10Rik	4933405L10Rik	4933405L10Rik	chr8:105708302-105710168	CA1-AL-15	CA1-CR-15	OK	0.412147	0.34425	-0.259701	-0.266097	0.5818	0.999643	no
4933405O20Rik	4933405O20Rik	4933405O20Rik	chr7:49975349-50863289	CA1-AL-15	CA1-CR-15	NOTEST	0	0.0127509	inf	0	1	1	no
4933406C10Rik	4933406C10Rik	4933406C10Rik	chr12:32919383-32953789	CA1-AL-15	CA1-CR-15	OK	1.31327	1.20999	-0.118167	-0.159722	0.71635	0.999643	no
4933406D12Rik	4933406D12Rik	4933406D12Rik	chr2:146542930-146546108	CA1-AL-15	CA1-CR-15	NOTEST	0	0	0	0	1	1	no
4933406F09Rik	4933406F09Rik	4933406F09Rik	chr14:7412472-7422685	CA1-AL-15	CA1-CR-15	NOTEST	0.0159103	0.00928236	-0.777394	0	1	1	no
4933406G16Rik	4933406G16Rik	4933406G16Rik	chr11:19065274-19075740	CA1-AL-15	CA1-CR-15	NOTEST	0	0.00507851	inf	0	1	1	no
4933406I18Rik	4933406I18Rik	4933406I18Rik	chr7:114315478-114415161	CA1-AL-15	CA1-CR-15	OK	1.21533	1.08379	-0.165268	-0.167789	0.6659	0.999643	no
4933406J08Rik	4933406J08Rik	4933406J08Rik	chr2:122186271-122206393	CA1-AL-15	CA1-CR-15	NOTEST	0.00460128	0	#NAME?	0	1	1	no
4933406J10Rik	4933406J10Rik	4933406J10Rik	chr7:82648613-82777852	CA1-AL-15	CA1-CR-15	NOTEST	0.0502915	0.0388881	-0.370986	0	1	1	no
4933406K04Rik	4933406K04Rik	4933406K04Rik	chr12:106685606-106716324	CA1-AL-15	CA1-CR-15	NOTEST	0.00252787	0.00317645	0.329494	0	1	1	no
4933406M09Rik	4933406M09Rik	4933406M09Rik	chr1:134385939-134390983	CA1-AL-15	CA1-CR-15	NOTEST	0.00967471	0.009976	0.044242	0	1	1	no
4933407E24Rik	4933407E24Rik	4933407E24Rik	chr4:124569178-124575538	CA1-AL-15	CA1-CR-15	NOTEST	0.0625319	0.0301199	-1.05388	0	1	1	no
4933407G14Rik	4933407G14Rik	4933407G14Rik	chr10:75449509-75463104	CA1-AL-15	CA1-CR-15	NOTEST	0.00233602	0.0060246	1.36681	0	1	1	no
4933407I05Rik	4933407I05Rik	4933407I05Rik	chr9:51914428-51927003	CA1-AL-15	CA1-CR-15	OK	0.736591	0.110834	-2.73246	-2.07072	0.0031	0.0690249	no
4933407K13Rik	4933407K13Rik	4933407K13Rik	chrX:75725457-75764699	CA1-AL-15	CA1-CR-15	OK	1.34461	1.32557	-0.0205769	-0.0320605	0.938	0.999643	no
4933407L21Rik	4933407L21Rik	4933407L21Rik	chr1:85928482-85931756	CA1-AL-15	CA1-CR-15	OK	1.50283	1.07689	-0.480809	-0.634548	0.188	0.779761	no
4933408B17Rik	4933408B17Rik	4933408B17Rik	chr18:34579845-34597468	CA1-AL-15	CA1-CR-15	OK	0.528499	0.638294	0.27232	0.327995	0.4458	0.976157	no
4933408J17Rik	4933408J17Rik	4933408J17Rik	chr10:93540631-93605245	CA1-AL-15	CA1-CR-15	NOTEST	0.0689853	0.0451936	-0.610171	0	1	1	no
4933408N05Rik	4933408N05Rik	4933408N05Rik	chr8:114205639-114374070	CA1-AL-15	CA1-CR-15	OK	0.415143	0.419803	0.0161058	0.00345379	0.99205	0.999643	no
4933409G03Rik	4933409G03Rik	4933409G03Rik	chr2:68582412-68616463	CA1-AL-15	CA1-CR-15	NOTEST	0.004132	0	#NAME?	0	1	1	no
4933409K07Rik	4933409K07Rik	4933409K07Rik	chr4_JH584293_random:120551-144386	CA1-AL-15	CA1-CR-15	NOTEST	0.0450059	0.0495735	0.139454	0	1	1	no
4933411E08Rik	4933411E08Rik	4933411E08Rik	chr10:117925458-117948307	CA1-AL-15	CA1-CR-15	NOTEST	0.124991	0.131983	0.0785214	0	1	1	no
4933411G06Rik	4933411G06Rik	4933411G06Rik	chr10:51756173-51757194	CA1-AL-15	CA1-CR-15	NOTEST	0	0	0	0	1	1	no
4933411G11Rik	4933411G11Rik	4933411G11Rik	chr5:143181016-143205068	CA1-AL-15	CA1-CR-15	NOTEST	0	0.00318063	inf	0	1	1	no
4933411K16Rik	4933411K16Rik	4933411K16Rik	chr19:42045850-42070939	CA1-AL-15	CA1-CR-15	OK	0.187875	0.277291	0.561629	0.243191	0.59415	0.999643	no
4933411K20Rik	4933411K20Rik	4933411K20Rik	chr8:46169555-46195590	CA1-AL-15	CA1-CR-15	OK	8.95656	10.024	0.162444	0.45409	0.2752	0.885222	no
4933412E12Rik	4933412E12Rik	4933412E12Rik	chr10:116950561-116963279	CA1-AL-15	CA1-CR-15	OK	3.13327	3.97028	0.341569	0.517768	0.2045	0.80692	no
4933412E24Rik	4933412E24Rik	4933412E24Rik	chr15:60014865-60016618	CA1-AL-15	CA1-CR-15	NOTEST	0	0	0	0	1	1	no
4933412O06Rik	4933412O06Rik	4933412O06Rik	chr13:15781663-15802630	CA1-AL-15	CA1-CR-15	OK	2.30814	3.21273	0.477071	0.726977	0.1224	0.658293	no
4933413G19Rik	4933413G19Rik	4933413G19Rik	chr6:128362993-128385144	CA1-AL-15	CA1-CR-15	OK	0.951391	1.17846	0.308793	0.221308	0.59865	0.999643	no
4933413J09Rik	4933413J09Rik	4933413J09Rik	chr14:26357546-26400456	CA1-AL-15	CA1-CR-15	NOTEST	0.0776832	0.065694	-0.241841	0	1	1	no
4933413L06Rik	4933413L06Rik	4933413L06Rik	chr13:117602319-117981028	CA1-AL-15	CA1-CR-15	NOTEST	0.0271434	0.0275853	0.0232983	0	1	1	no
4933415F23Rik	4933415F23Rik	4933415F23Rik	chr1:23100473-23102253	CA1-AL-15	CA1-CR-15	NOTEST	0.0083114	0.0208695	1.32823	0	1	1	no
4933416C03Rik	4933416C03Rik	4933416C03Rik	chr10:116018362-116274929	CA1-AL-15	CA1-CR-15	NOTEST	0.00697651	0.00151697	-2.20131	0	1	1	no
4933416E03Rik	4933416E03Rik	4933416E03Rik	chr2:159947340-159981289	CA1-AL-15	CA1-CR-15	NOTEST	0	0	0	0	1	1	no
4933416I08Rik	4933416I08Rik	4933416I08Rik	chrX:53686490-53691332	CA1-AL-15	CA1-CR-15	NOTEST	0.171169	0.118195	-0.534256	0	1	1	no
4933416M06Rik	4933416M06Rik	4933416M06Rik	chr13:101254318-101293396	CA1-AL-15	CA1-CR-15	NOTEST	0.00707823	0.00726518	0.0376089	0	1	1	no
4933416M07Rik	4933416M07Rik	4933416M07Rik	chr8:27138772-27174646	CA1-AL-15	CA1-CR-15	NOTEST	0.172406	0.190855	0.146667	0	1	1	no
4933417A18Rik	4933417A18Rik	4933417A18Rik	chr13:34924408-34963809	CA1-AL-15	CA1-CR-15	NOTEST	0	0	0	0	1	1	no
4933417D19Rik	4933417D19Rik	4933417D19Rik	chr8:123232257-123254175	CA1-AL-15	CA1-CR-15	OK	1.56905	1.57307	0.00368683	0.00157722	0.9977	0.999643	no
4933417E11Rik	4933417E11Rik	4933417E11Rik	chr1:71958997-72005195	CA1-AL-15	CA1-CR-15	NOTEST	0.0200718	0.0177253	-0.179361	0	1	1	no
4933417G07Rik	4933417G07Rik	4933417G07Rik	chr3:55625197-56183701	CA1-AL-15	CA1-CR-15	NOTEST	0.00581683	0.00493848	-0.236165	0	1	1	no
4933417O13Rik	4933417O13Rik	4933417O13Rik	chr7:143107253-143427042	CA1-AL-15	CA1-CR-15	OK	0.25025	0.17296	-0.532934	-0.107278	0.81585	0.999643	no
4933421I07Rik	4933421I07Rik	4933421I07Rik	chr7:42445461-42448080	CA1-AL-15	CA1-CR-15	NOTEST	0	0.0028135	inf	0	1	1	no
4933421O10Rik	4933421O10Rik	4933421O10Rik	chr4:33027138-33031323	CA1-AL-15	CA1-CR-15	OK	3.87906	3.74092	-0.0523122	-0.114564	0.7864	0.999643	no
4933422A05Rik	4933422A05Rik	4933422A05Rik	chr9:35281104-35285423	CA1-AL-15	CA1-CR-15	NOTEST	0.0297007	0.0392717	0.402994	0	1	1	no
4933422H20Rik	4933422H20Rik	4933422H20Rik	chr11:115440544-115448268	CA1-AL-15	CA1-CR-15	NOTEST	0.040252	0.0330606	-0.283951	0	1	1	no
4933424G05Rik	4933424G05Rik	4933424G05Rik	chr18:14968684-15151446	CA1-AL-15	CA1-CR-15	NOTEST	0.0189693	0.0326195	0.782067	0	1	1	no
4933424G06Rik	4933424G06Rik	4933424G06Rik	chr1:36714537-36757960	CA1-AL-15	CA1-CR-15	OK	1.21037	0.791655	-0.612499	-0.755104	0.11365	0.634636	no
4933425B07Rik	4933425B07Rik	4933425B07Rik	chr14:46602805-46637423	CA1-AL-15	CA1-CR-15	NOTEST	0	0	0	0	1	1	no
4933425H06Rik	4933425H06Rik	4933425H06Rik	chr6:144672867-144693832	CA1-AL-15	CA1-CR-15	NOTEST	0.00816622	0	#NAME?	0	1	1	no
4933425L06Rik	4933425L06Rik	4933425L06Rik	chr13:105082121-105121782	CA1-AL-15	CA1-CR-15	NOTEST	0.0159488	0.0018193	-3.132	0	1	1	no
4933426D04Rik	4933426D04Rik	4933426D04Rik	chr5:24862734-25100642	CA1-AL-15	CA1-CR-15	NOTEST	0.16174	0.132082	-0.292236	0	1	1	no
4933427D06Rik	4933427D06Rik	4933427D06Rik	chr6:89096114-89110037	CA1-AL-15	CA1-CR-15	NOTEST	0.0227617	0.0194858	-0.224187	0	1	1	no
4933427D14Rik	4933427D14Rik	4933427D14Rik	chr11:72154096-72203371	CA1-AL-15	CA1-CR-15	OK	12.6968	11.9168	-0.0914757	-0.26502	0.51975	0.996348	no
4933427E11Rik	4933427E11Rik	4933427E11Rik	chr15:74702411-74710374	CA1-AL-15	CA1-CR-15	NOTEST	0.163232	0.185856	0.187258	0	1	1	no
4933427E13Rik	4933427E13Rik	4933427E13Rik	chr11:25326106-25367137	CA1-AL-15	CA1-CR-15	NOTEST	0.0696951	0.0267389	-1.38212	0	1	1	no
4933427I22Rik	4933427I22Rik	4933427I22Rik	chr4:139926110-139943519	CA1-AL-15	CA1-CR-15	OK	0.258184	0.140509	-0.877735	-0.441132	0.29195	0.894129	no
4933428C19Rik	4933428C19Rik	4933428C19Rik	chr4:40482839-40525548	CA1-AL-15	CA1-CR-15	NOTEST	0.0268742	0.00554056	-2.27812	0	1	1	no
4933429K18Rik	4933429K18Rik	4933429K18Rik	chr19:45726554-45730558	CA1-AL-15	CA1-CR-15	NOTEST	0.00354407	0	#NAME?	0	1	1	no
4933429O19Rik	4933429O19Rik	4933429O19Rik	chr14:48878872-48887112	CA1-AL-15	CA1-CR-15	NOTEST	0	0.0025937	inf	0	1	1	no
4933430H16Rik	4933430H16Rik	4933430H16Rik	chr7:82937937-82971391	CA1-AL-15	CA1-CR-15	NOTEST	0.00730642	0	#NAME?	0	1	1	no
4933430I17Rik	4933430I17Rik	4933430I17Rik	chr4:62525368-62547993	CA1-AL-15	CA1-CR-15	OK	0.285821	0.227282	-0.330631	-0.323856	0.46905	0.983593	no
4933430M04Rik	4933430M04Rik	4933430M04Rik	chr11:24481908-24569951	CA1-AL-15	CA1-CR-15	NOTEST	0.25448	0.173061	-0.556268	0	1	1	no
4933430N04Rik	4933430N04Rik	4933430N04Rik	chr8:9125411-9132288	CA1-AL-15	CA1-CR-15	NOTEST	0	0	0	0	1	1	no
4933431E20Rik	4933431E20Rik	4933431E20Rik	chr3:107877229-107898685	CA1-AL-15	CA1-CR-15	OK	27.8821	27.9535	0.00369421	0.00830041	0.9844	0.999643	no
4933431G14Rik	4933431G14Rik	4933431G14Rik	chr6:72097612-72154570	CA1-AL-15	CA1-CR-15	NOTEST	0.103611	0.161627	0.64149	0	1	1	no
4933432G23Rik	4933432G23Rik	4933432G23Rik	chr9:118429838-118437048	CA1-AL-15	CA1-CR-15	NOTEST	0	0	0	0	1	1	no
4933432I03Rik	4933432I03Rik	4933432I03Rik	chr14:102987411-103033803	CA1-AL-15	CA1-CR-15	OK	0.354988	0.459549	0.372448	0.383606	0.43115	0.967743	no
4933432I09Rik	4933432I09Rik	4933432I09Rik	chr16:18209685-18213863	CA1-AL-15	CA1-CR-15	OK	0.842421	1.06042	0.332016	0.362367	0.37045	0.947251	no
4933433C11Rik	4933433C11Rik	4933433C11Rik	chr2:25212558-25214630	CA1-AL-15	CA1-CR-15	NOTEST	0.0697244	0.0419756	-0.732113	0	1	1	no
4933433F19Rik	4933433F19Rik	4933433F19Rik	chr8:30568394-30575573	CA1-AL-15	CA1-CR-15	NOTEST	0	0	0	0	1	1	no
4933433G15Rik	4933433G15Rik	4933433G15Rik	chr9:75410183-75415537	CA1-AL-15	CA1-CR-15	NOTEST	0.209244	0.103123	-1.02082	0	1	1	no
4933433G19Rik	4933433G19Rik	4933433G19Rik	chr13:66912097-67032405	CA1-AL-15	CA1-CR-15	OK	0.382073	0.464572	0.282055	0.0504717	0.90685	0.999643	no
4933433H22Rik	4933433H22Rik	4933433H22Rik	chr17:84078659-84089875	CA1-AL-15	CA1-CR-15	NOTEST	0.00142566	0.00208316	0.547144	0	1	1	no
4933434E20Rik	4933434E20Rik	4933434E20Rik	chr3:90052816-90062447	CA1-AL-15	CA1-CR-15	OK	36.9196	36.5222	-0.0156118	-0.0434544	0.9096	0.999643	no
4933434I20Rik	4933434I20Rik	4933434I20Rik	chr8:83348471-83379402	CA1-AL-15	CA1-CR-15	NOTEST	0.0186137	0.00932591	-0.997047	0	1	1	no
4933436C20Rik	4933436C20Rik	4933436C20Rik	chr8:92326032-92356120	CA1-AL-15	CA1-CR-15	OK	0.531995	0.552408	0.0543211	0.056296	0.90345	0.999643	no
4933436E23Rik	4933436E23Rik	4933436E23Rik	chr1:139379451-139402852	CA1-AL-15	CA1-CR-15	NOTEST	0.00487175	0	#NAME?	0	1	1	no
4933436H12Rik	4933436H12Rik	4933436H12Rik	chr7:68417423-68426133	CA1-AL-15	CA1-CR-15	NOTEST	0.0024226	0	#NAME?	0	1	1	no
4933436I01Rik	4933436I01Rik	4933436I01Rik	chrX:67919863-67921450	CA1-AL-15	CA1-CR-15	NOTEST	0	0	0	0	1	1	no
4933438B17Rik	4933438B17Rik	4933438B17Rik	chr5:127030788-127088529	CA1-AL-15	CA1-CR-15	NOTEST	0	0.00474693	inf	0	1	1	no
4933438K21Rik	4933438K21Rik	4933438K21Rik	chr4:147063365-147068436	CA1-AL-15	CA1-CR-15	NOTEST	0.120712	0.0994002	-0.280253	0	1	1	no
4933439C10Rik	4933439C10Rik	4933439C10Rik	chr11:59485520-59511067	CA1-AL-15	CA1-CR-15	OK	15.2451	12.7734	-0.2552	-0.544892	0.2006	0.801488	no
4933439K11Rik	4933439K11Rik	4933439K11Rik	chr1:172521129-172550806	CA1-AL-15	CA1-CR-15	OK	0.663283	0.45256	-0.551516	-0.252663	0.5153	0.996348	no
4933440J02Rik	4933440J02Rik	4933440J02Rik	chr10:111586718-111594273	CA1-AL-15	CA1-CR-15	NOTEST	0	0	0	0	1	1	no
4933440M02Rik	4933440M02Rik	4933440M02Rik	chr7:125331781-125349786	CA1-AL-15	CA1-CR-15	NOTEST	0.021235	0.0100682	-1.07664	0	1	1	no
5031410I06Rik	5031410I06Rik	5031410I06Rik	chr5:26098667-26105314	CA1-AL-15	CA1-CR-15	NOTEST	0.155217	0.105591	-0.5558	0	1	1	no
5031414D18Rik	5031414D18Rik	5031414D18Rik	chr14:75004109-75388146	CA1-AL-15	CA1-CR-15	OK	0.532114	0.464708	-0.195411	-0.0654071	0.8868	0.999643	no
5031425E22Rik	5031425E22Rik	5031425E22Rik	chr5:23431807-23434353	CA1-AL-15	CA1-CR-15	OK	6.23359	6.19	-0.0101232	-0.0239601	0.95715	0.999643	no
5031425F14Rik	5031425F14Rik	5031425F14Rik	chr2:166447450-166458770	CA1-AL-15	CA1-CR-15	NOTEST	0.0793548	0.084524	0.0910446	0	1	1	no
5031426D15Rik	5031426D15Rik	5031426D15Rik	chr2:6539698-7396198	CA1-AL-15	CA1-CR-15	NOTEST	0.113268	0.109183	-0.0529897	0	1	1	no
5031434C07Rik	5031434C07Rik	5031434C07Rik	chr6:112273757-112330423	CA1-AL-15	CA1-CR-15	NOTEST	0.0250657	0.0178129	-0.492788	0	1	1	no
[truncated: 21,362 more rows]

## Sheet: 5mo. CR vs. AL
gene	locus	5mo., AL (CA1) Norm Exp. Level	5mo., CR (CA1) Norm Exp. Level	log2FoldChange	Fold Change	p-value	p-adj (q-value)
Gjb4	chr4:127351085-127354081	1.76341	0.125301	-3.8149	0.0710561	0.00015	0.00279231
Gal	chr19:3409916-3414457	1.37269	0.286301	-2.2614	0.208569	0.0003	0.00506137
Tnni1	chr1:135799420-135810989	0.942566	0.300642	-1.64855	0.318961	0.00105	0.0145438
Tshz2	chr2:169633645-169888504	8.51965	2.78407	-1.6136	0.326782	5e-05	0.00106051
Msh5	chr17:35028604-35046723	0.450194	0.154631	-1.54172	0.343476	0.00125	0.0167821
Cwc22	chr2:77895652-77946353	25.848	9.06593	-1.51152	0.35074	5e-05	0.00106051
Slfn2	chr11:83065111-83070678	1.0681	0.396065	-1.43124	0.370813	0.0004	0.00647333
Mylk3	chr8:85324928-85365324	0.356549	0.134716	-1.40418	0.377833	0.00205	0.0250221
Rnase1	chr14:51145001-51146767	2.029	0.858811	-1.24035	0.423268	0.00195	0.0240418
Robo3	chr9:37416044-37433175	4.17213	1.80448	-1.2092	0.432508	5e-05	0.00106051
Col6a4	chr9:105990317-106096691	0.347074	0.157902	-1.13621	0.454952	0.00305	0.034317
Slc26a10	chr10:127172425-127180645	3.1459	1.43209	-1.13535	0.455224	5e-05	0.00106051
Prl	chr13:27057569-27065203	16.187	7.4059	-1.12809	0.457521	0.0002	0.00359453
Lamc2	chr1:153122755-153186447	0.757219	0.349024	-1.11738	0.460929	0.00075	0.0110011
Sgk2	chr2:162987480-163014127	0.795163	0.367316	-1.11423	0.461938	0.00245	0.0288652
Cyp26b1	chr6:84571413-84593908	2.47632	1.17992	-1.06951	0.476481	5e-05	0.00106051
Clspn	chr4:126556979-126593903	0.416531	0.204204	-1.02841	0.490249	0.0045	0.0466581
Fam83d	chr2:158768098-158786637	2.08115	1.02168	-1.02643	0.490921	0.00075	0.0110011
Nts	chr10:102481755-102490418	6.81528	3.42881	-0.991063	0.503106	0.00045	0.00715366
Arl4d	chr11:101665540-101667832	10.5512	5.32329	-0.987023	0.50452	5e-05	0.00106051
Dnahc8	chr17:30626935-30875264	0.337385	0.172615	-0.966836	0.511626	0.00145	0.0189102
Lct	chr1:128284763-128328318	7.43	3.80933	-0.963824	0.512696	5e-05	0.00106051
Scn4b	chr9:45139041-45154061	6.88815	3.54463	-0.958482	0.514598	5e-05	0.00106051
Kcnj2	chr11:111066163-111076825	2.93126	1.51165	-0.955394	0.5157	5e-05	0.00106051
Zcchc5	chrX:106837081-106840643	1.88988	0.981224	-0.945641	0.519199	0.001	0.0139711
Umodl1	chr17:30954682-31010710	0.673814	0.357652	-0.913793	0.530787	0.0033	0.0365556
Plekhf1	chr7:38220653-38227994	3.73213	2.04316	-0.869197	0.547451	0.0026	0.0302434
Tekt5	chr16:10361253-10395448	4.61687	2.56623	-0.847264	0.555838	0.00315	0.0352258
1700001O22Rik	chr2:30795562-30803664	5.4398	3.03125	-0.84364	0.557236	0.00275	0.0316443
Opalin	chr19:41063419-41077113	21.2189	11.8328	-0.842564	0.557654	0.00015	0.00279231
Rnasel	chr1:153749425-153764221	1.19507	0.668982	-0.837054	0.559785	0.00295	0.0334208
Hif3a	chr7:17030992-17062427	2.11709	1.19194	-0.828769	0.563009	0.0001	0.00196849
Mog	chr17:37010739-37023398	34.8408	19.9949	-0.801143	0.573893	5e-05	0.00106051
Hkdc1	chr10:62383136-62422457	1.84254	1.08104	-0.769271	0.586712	0.00415	0.0438306
Slc17a6	chr7:51621829-51671126	6.01618	3.53944	-0.765325	0.58832	5e-05	0.00106051
Vwc2l	chr1:70725714-70885397	1.90968	1.14689	-0.735601	0.600567	0.0032	0.0356635
Scara3	chr14:65919394-65953744	10.4109	6.29892	-0.724916	0.605031	5e-05	0.00106051
Wnt9a	chr11:59306929-59333552	3.46705	2.0979	-0.724766	0.605097	0.0016	0.0204657
Gucy2e	chr11:69218116-69237022	0.932231	0.564265	-0.724315	0.605285	0.0033	0.0365556
Wnt2	chr6:17988939-18030445	5.92563	3.60083	-0.718638	0.60767	0.001	0.0139711
1700001L05Rik	chr15:83353846-83367297	1.39684	0.848872	-0.718546	0.607709	0.00295	0.0334208
Thbs4	chr13:92751585-92794818	4.75404	2.90528	-0.710478	0.611118	0.0008	0.0116324
Parvg	chr15:84324719-84342978	9.89636	6.05482	-0.708815	0.611823	0.0001	0.00196849
Stac	chr9:111561433-111690216	4.68733	2.87684	-0.704283	0.613748	0.00185	0.0230235
Lrrc55	chr2:85188070-85196699	3.64022	2.23714	-0.702373	0.614562	0.00245	0.0288652
Arrdc2	chr8:70835137-70839720	6.65067	4.13376	-0.686044	0.621555	0.00105	0.0145438
Prox1	chr1:190121776-190170680	11.3941	7.10964	-0.680442	0.623976	5e-05	0.00106051
Spsb1	chr4:149896283-149955006	7.42423	4.69466	-0.661221	0.632343	0.00035	0.00578907
Plekhg1	chr10:3740376-3967302	4.86617	3.08592	-0.657089	0.634158	0.0001	0.00196849
Dsp	chr13:38151293-38198577	5.45052	3.48018	-0.647234	0.638504	5e-05	0.00106051
Mt2	chr8:94172617-94173567	277.567	177.905	-0.641726	0.640944	5e-05	0.00106051
Nrep	chr18:33437018-33464029	34.0792	21.8829	-0.639086	0.642119	5e-05	0.00106051
Lingo3	chr10:80832800-80844039	17.0038	10.9364	-0.636714	0.643174	5e-05	0.00106051
Sema5a	chr15:32244812-32696341	11.4259	7.35173	-0.636156	0.643427	5e-05	0.00106051
Fabp7	chr10:57784922-57788450	51.7865	33.374	-0.633853	0.644454	0.0001	0.00196849
Ly6a	chr15:74994876-74998031	25.5399	16.4866	-0.63146	0.645523	0.0007	0.0103861
Epha7	chr4:28813144-28967499	47.1421	30.4781	-0.629242	0.646516	5e-05	0.00106051
Pllp	chr8:94674894-94696242	23.2085	15.0809	-0.621927	0.649801	5e-05	0.00106051
Grm2	chr9:106644533-106656109	14.7003	9.56057	-0.620675	0.650366	0.0001	0.00196849
Plekha2	chr8:25039143-25101811	7.79999	5.07861	-0.619041	0.651105	0.0002	0.00359453
Neat1	chr19:5842301-5845478	12.1754	7.99362	-0.607048	0.656539	0.00045	0.00715366
Pamr1	chr2:102550020-102643040	5.26205	3.48177	-0.595802	0.661676	0.00315	0.0352258
Aldh1a1	chr19:20601981-20643462	24.4135	16.1581	-0.59542	0.661851	0.0001	0.00196849
Mkx	chr18:6934965-7004779	4.27028	2.83367	-0.591659	0.663579	0.00485	0.0495694
Ly6c1	chr15:75044017-75048837	33.9517	22.9852	-0.562781	0.676997	0.00135	0.0178182
Nxph3	chr11:95509845-95514565	8.62492	5.84088	-0.562326	0.67721	0.00455	0.0470791
Cd34	chr1:194938820-194976959	25.2379	17.1872	-0.554256	0.681008	0.0001	0.00196849
Dock10	chr1:80501072-80758553	13.0243	8.9172	-0.546547	0.684659	0.00015	0.00279231
Mag	chr7:30899182-30914832	59.3352	40.7823	-0.540945	0.687321	5e-05	0.00106051
4833420G17Rik	chr13:119462758-119486117	13.0739	9.05009	-0.53069	0.692226	0.0014	0.0183814
Zfhx4	chr3:5177827-5415855	1.70543	1.18512	-0.525102	0.69491	0.00235	0.0278836
Bcas1	chr2:170346990-170427845	41.8031	29.076	-0.523783	0.695547	5e-05	0.00106051
Npnt	chr3:132882695-132950291	8.07662	5.61781	-0.523744	0.695564	0.0022	0.0264597
Gpr116	chr17:43389465-43459557	3.82544	2.67164	-0.517899	0.698388	0.0012	0.0162067
Cnp	chr11:100574938-100581739	122.588	85.9591	-0.512092	0.701203	5e-05	0.00106051
Thrsp	chr7:97412956-97417510	29.6202	20.8689	-0.505228	0.70455	0.00295	0.0334208
Cadm2	chr16:66655420-67620908	35.3459	26.1035	-0.500802	0.738516	5e-05	0.00106051
Dgkh	chr14:78569608-78725089	7.84397	5.56257	-0.495833	0.709152	0.0026	0.0302434
Net1	chr13:3882560-3918220	11.968	8.48839	-0.495616	0.709257	0.0017	0.0214766
Wfs1	chr5:36966103-36988982	56.4578	40.1177	-0.492934	0.710579	5e-05	0.00106051
Gabrd	chr4:155384978-155398069	15.8236	11.2609	-0.490754	0.711652	0.0035	0.0382594
Stac2	chr11:98036623-98053462	31.2558	22.3274	-0.485304	0.714344	5e-05	0.00106051
Fam163b	chr2:27110378-27142477	47.7963	34.2328	-0.481518	0.716223	0.00025	0.00433845
Ppp1r1a	chr15:103530278-103537992	68.5139	50.0042	-0.454348	0.72984	0.00055	0.0084815
Ptprb	chr10:116301373-116389538	3.61342	2.653	-0.44574	0.734207	0.00355	0.0386905
Sgk1	chr10:21882183-21999902	52.8327	38.8851	-0.442215	0.736004	0.00085	0.0122454
Lrrc10b	chr19:10455370-10457447	32.6166	24.1737	-0.432168	0.741147	0.00215	0.0260061
Mal	chr2:127633225-127656695	68.4358	51.0839	-0.421882	0.74645	0.0009	0.0128338
Btbd3	chr2:138256583-138287422	61.9628	46.3017	-0.420336	0.74725	0.00055	0.0084815
Tmem88b	chr4:155781590-155785874	20.264	15.1773	-0.417	0.748978	0.003	0.0338825
2014-09-04	chr11:87581130-87590539	85.8148	64.3955	-0.414266	0.750401	0.0011	0.0150894
Dhx33	chr11:70984090-71004432	22.8085	17.1519	-0.411208	0.751996	0.00145	0.0189102
Il1rap	chr16:26581704-26725147	14.8405	11.1899	-0.407342	0.754011	0.00375	0.0404171
Hnrpdl	chr5:100033578-100039222	76.774	58.3173	-0.396694	0.759597	0.001	0.0139711
Tspan2	chr3:102720230-102772310	28.39	21.6534	-0.390786	0.762712	0.00135	0.0178182
Arrdc3	chr13:80883421-80896043	16.7143	12.7501	-0.390571	0.762826	0.00375	0.0404171
Tsc22d3	chrX:140539528-140600522	51.1654	39.2684	-0.381798	0.76748	0.0034	0.0374283
Cldn11	chr3:31149919-31164326	70.0127	53.8936	-0.377503	0.769769	0.00415	0.0438306
Diras2	chr13:52504374-52530836	80.5395	62.7695	-0.359632	0.779363	0.00385	0.0413126
Qdpr	chr5:45434031-45450229	128.276	100.512	-0.351883	0.78356	0.0047	0.0483267
AI593442	chr9:52673041-52679429	38.2015	30.1203	-0.342893	0.788459	0.0044	0.0458608
Calr	chr8:84842087-84846931	187.125	238.769	0.351613	1.27599	0.00375	0.0404171
Ptprf	chr4:118208212-118291397	11.9726	15.29	0.352849	1.27708	0.00455	0.0470791
Ak4	chr4:101419288-101467771	23.0199	29.4205	0.353943	1.27805	0.0038	0.0408543
Hyou1	chr9:44379489-44392369	29.7643	38.0897	0.355817	1.27971	0.00375	0.0404171
Cadm1	chr9:47530351-47853385	53.354	68.7531	0.36583	1.28862	0.0036	0.039128
Gas6	chr8:13465373-13494535	38.9105	50.3477	0.371766	1.29394	0.00405	0.0430081
Syt17	chr7:118381855-118443552	41.1903	53.4486	0.375848	1.2976	0.00355	0.0386905
Gaa	chr11:119267966-119285698	93.5185	121.512	0.377775	1.29934	0.00225	0.0269488
Pnck	chrX:73655991-73660070	55.0574	71.6282	0.379591	1.30097	0.00325	0.0361235
Sparc	chr11:55394500-55420080	144.965	189.125	0.38364	1.30463	0.0022	0.0264597
Fat1	chr8:44950207-45052257	3.6969	4.82762	0.384993	1.30586	0.00375	0.0404171
Dpp10	chr1:123332137-124045559	14.0037	18.3673	0.391329	1.3116	0.00285	0.03252
Plxnc1	chr10:94790865-94944578	11.7783	15.5504	0.40082	1.32026	0.0016	0.0204657
Nr2f1	chr13:78188972-78236564	28.542	37.7674	0.404052	1.32322	0.00285	0.03252
Necab2	chr8:119446718-119472635	49.0155	64.9317	0.405684	1.32472	0.00095	0.0134262
Meis2	chr2:115861263-116065058	11.3666	15.0947	0.409245	1.32799	0.0029	0.0329641
Manf	chr9:106887414-106891938	22.2282	29.5421	0.410377	1.32904	0.0031	0.0347933
Pcdh8	chr14:79766771-79771312	18.9566	25.3031	0.416611	1.33479	0.00145	0.0189102
Strip2	chr6:29917012-29959680	12.3261	16.4676	0.417911	1.33599	0.0021	0.0255343
Slc16a2	chrX:103697413-103821988	15.0895	20.3635	0.432435	1.34951	0.00105	0.0145438
Dnajb1	chr8:83608174-83611903	26.2544	35.4307	0.432441	1.34951	0.0018	0.0225041
Zcchc12	chrX:36195903-36199158	25.5706	34.5841	0.435621	1.35249	0.00145	0.0189102
Mest	chr6:30733505-30748466	11.4633	15.5128	0.43644	1.35326	0.00435	0.0454541
Pdia6	chr12:17266594-17324730	63.4501	86.056	0.439654	1.35628	0.0001	0.00196849
Wdr6	chr9:108569891-108578670	45.9798	62.7498	0.448611	1.36473	0.0015	0.0194477
Dlx1as	chr2:71529444-71537891	14.7245	20.1619	0.453418	1.36928	0.00355	0.0386905
Resp18	chr1:75272201-75278380	72.1339	99.2881	0.460944	1.37644	0.00135	0.0178182
Efnb2	chr8:8617438-8660773	11.1702	15.3753	0.460964	1.37646	0.001	0.0139711
Rprm	chr2:54084092-54085552	22.2926	30.749	0.46397	1.37934	0.0029	0.0329641
Nr4a3	chr4:48051247-48083352	15.8714	22.3225	0.492074	1.40646	0.0014	0.0183814
Fxyd1	chr7:31051677-31055656	63.6661	89.6863	0.494362	1.4087	0.0025	0.029349
Hrh3	chr2:180099472-180104222	35.8106	50.4648	0.494892	1.40921	0.00015	0.00279231
Kcnf1	chr12:17172099-17176888	13.6828	19.3714	0.50156	1.41575	0.00015	0.00279231
Slc44a5	chr3:153973435-154271720	10.6726	15.1435	0.504793	1.41891	0.0002	0.00359453
Atp11c	chrX:60223289-60403981	3.09586	4.4062	0.509196	1.42326	0.00395	0.0421482
Hpcal1	chr12:17690813-17791926	25.6424	36.6306	0.514516	1.42852	0.00035	0.00578907
Cpne7	chr8:123117373-123135185	117.249	167.708	0.516375	1.43036	5e-05	0.00106051
Slc31a1	chr4:62360700-62391769	7.90363	11.3189	0.518152	1.43211	0.00105	0.0145438
Cd24a	chr10:43579168-43584265	8.88989	12.7453	0.51973	1.43368	0.0042	0.0442605
Pde11a	chr2:75991131-76338653	6.26662	9.01862	0.525221	1.43915	0.0035	0.0382594
Cry1	chr10:85131699-85185054	4.71699	6.80436	0.528592	1.44252	0.00435	0.0454541
Plagl1	chr10:13090787-13131695	3.74559	5.42231	0.533715	1.44765	0.0018	0.0225041
Samd14	chr11:95009878-95026087	19.5099	28.2717	0.535152	1.4491	0.0001	0.00196849
Unc5d	chr8:28646716-29219636	3.76753	5.47264	0.538618	1.45258	0.0003	0.00506137
Oxtr	chr6:112473683-112489808	3.9195	5.70341	0.541156	1.45514	0.00195	0.0240418
Slit2	chr5:47983154-48305778	4.50618	6.5707	0.544142	1.45815	0.00015	0.00279231
Hap1	chr11:100347326-100356141	58.5892	85.4443	0.544348	1.45836	5e-05	0.00106051
Slc5a3	chr16:92058321-92112227	4.45024	6.54524	0.556562	1.47076	0.0005	0.00782446
Foxo6	chr4:120267077-120287261	12.4333	18.3036	0.557921	1.47214	0.00015	0.00279231
Phactr2	chr10:13207716-13474396	3.11228	4.60856	0.566345	1.48077	0.0004	0.00647333
Sowahc	chr10:59221921-59226433	3.35563	4.98153	0.570004	1.48453	0.00185	0.0230235
Pdia4	chr6:47796140-47813512	20.5817	30.7369	0.578611	1.49341	5e-05	0.00106051
Amz1	chr5:140724126-140753312	4.91269	7.34732	0.580704	1.49558	0.00165	0.0209477
Serpinh1	chr7:99345374-99353239	7.72753	11.5874	0.584483	1.4995	0.0007	0.0103861
Sdf2l1	chr16:17130137-17132383	13.0377	19.623	0.589859	1.5051	0.0019	0.0235626
Hspa5	chr2:34772089-34776529	118.472	178.923	0.59479	1.51026	5e-05	0.00106051
Cpq	chr15:33083128-33653436	8.87364	13.5368	0.609288	1.52551	0.00085	0.0122454
Ptpn14	chr1:189728267-189876693	1.45425	2.22598	0.614163	1.53067	0.0005	0.00782446
Aloxe3	chr11:69126376-69149115	3.42312	5.29837	0.630236	1.54782	0.0034	0.0374283
Hspa1b	chr17:34956428-34959238	4.07994	6.3462	0.637346	1.55546	0.0011	0.0150894
Timp2	chr11:118301060-118355411	86.6485	134.906	0.638711	1.55693	5e-05	0.00106051
Zic2	chr14:122475383-122480328	3.68759	5.76425	0.644455	1.56315	0.00135	0.0178182
Tcerg1l	chr7:138208971-138397730	3.61821	5.68239	0.651224	1.5705	0.00225	0.0269488
Moxd1	chr10:24223516-24302783	2.54708	4.02192	0.659043	1.57903	0.00325	0.0361235
Peg10	chr6:4747305-4760516	3.33322	5.28268	0.664352	1.58486	0.00015	0.00279231
Zdbf2	chr1:63273268-63314575	2.3412	3.72224	0.668925	1.58989	5e-05	0.00106051
Mid1	chrX:169685246-169990797	4.16677	6.6469	0.673752	1.59522	0.0022	0.0264597
Kcnj16	chr11:110968032-111027967	3.64479	5.8264	0.676768	1.59856	0.00065	0.00977669
Met	chr6:17463956-17573980	1.30922	2.09746	0.679936	1.60207	0.0011	0.0150894
Wnt4	chr4:137277634-137299501	3.52477	5.65717	0.682552	1.60498	0.00025	0.00433845
Steap2	chr5:5664830-5694568	1.21352	1.96115	0.692498	1.61608	0.0004	0.00647333
Stom	chr2:35313989-35337009	4.06354	6.62186	0.704497	1.62958	0.00035	0.00578907
Tspan33	chr6:29694255-29718558	16.2144	26.4534	0.70618	1.63148	5e-05	0.00106051
Cdh4	chr2:179442477-179899375	2.22302	3.62904	0.70707	1.63248	5e-05	0.00106051
Hes5	chr4:154960922-154962371	6.59429	10.8247	0.715033	1.64153	0.0018	0.0225041
Lgals3bp	chr11:118392751-118401931	5.66778	9.35834	0.72347	1.65115	0.0002	0.00359453
Tmem255a	chrX:38197300-38252481	10.8642	17.9517	0.724541	1.65237	5e-05	0.00106051
Ttc21a	chr9:119937605-119967793	1.20555	1.99742	0.728449	1.65685	0.00275	0.0316443
Wnt7a	chr6:91363982-91411369	8.00006	13.2748	0.730607	1.65934	5e-05	0.00106051
Tpbg	chr9:85842379-85847055	3.48369	5.82954	0.742767	1.67338	0.00025	0.00433845
Wdr96	chr19:47736856-47837361	1.16165	1.94812	0.7459	1.67703	0.0009	0.0128338
Cpne2	chr8:94533027-94570529	17.4325	29.2554	0.746925	1.67821	5e-05	0.00106051
Rxfp3	chr15:11033716-11037968	2.05217	3.44638	0.747933	1.67938	0.0006	0.00913425
Vat1l	chr8:114205639-114374070	12.6761	21.3271	0.750578	1.68247	5e-05	0.00106051
Igfbp3	chr11:7206090-7213923	8.41584	14.195	0.7542	1.6867	5e-05	0.00106051
Chrm5	chr2:112479071-112480817	3.27072	5.5173	0.754355	1.68688	0.0018	0.0225041
Foxj1	chr11:116330703-116335354	5.39209	9.11869	0.757981	1.69112	0.0001	0.00196849
Atp2b4	chr1:133702673-133753747	13.2514	22.4347	0.759591	1.69301	5e-05	0.00106051
Slc7a3	chrX:101079220-101085352	3.47348	5.88661	0.761057	1.69473	0.00045	0.00715366
Otof	chr5:30367065-30461932	1.35185	2.29533	0.763767	1.69792	0.00025	0.00433845
Cybrd1	chr2:71118053-71142926	1.02931	1.75038	0.76599	1.70054	0.00105	0.0145438
Atp10d	chr5:72203328-72298771	0.94101	1.62558	0.788669	1.72748	0.0015	0.0194477
Sgms2	chr3:131318985-131344923	0.77137	1.34635	0.803553	1.7454	0.0023	0.0274304
Camk2d	chr3:126596972-126845054	9.89772	17.4132	0.815011	1.75931	5e-05	0.00106051
Ecel1	chr1:87147654-87155027	1.50087	2.64486	0.817389	1.76222	0.00225	0.0269488
Bmp7	chr2:172869686-172940293	2.29876	4.06537	0.822534	1.76851	0.00185	0.0230235
Myof	chr19:37899035-38043577	1.15868	2.04944	0.822744	1.76877	0.0001	0.00196849
Adra2a	chr19:54045181-54048982	3.72925	6.6235	0.828706	1.77609	5e-05	0.00106051
Mrap2	chr9:87144305-87184045	3.25126	5.78548	0.831435	1.77946	0.00055	0.0084815
Col6a1	chr10:76708791-76726044	10.2981	18.3688	0.834873	1.78371	5e-05	0.00106051
Epn3	chr11:94489598-94499974	1.08416	1.94398	0.842429	1.79307	0.00165	0.0209477
Rbm20	chr19:53677305-53867080	0.48538	0.870579	0.84286	1.7936	0.00235	0.0278836
AW551984	chr9:39587395-39604124	1.64431	2.95113	0.843783	1.79475	0.0004	0.00647333
Oprk1	chr1:5588492-5606133	0.65641	1.18083	0.847133	1.79892	0.00345	0.0378693
Frem1	chr4:82897919-83052167	0.876867	1.58149	0.850853	1.80357	5e-05	0.00106051
Fam46a	chr9:85320438-85327150	1.42907	2.58373	0.854377	1.80798	0.0002	0.00359453
1700007K13Rik	chr2:28462000-28466324	4.08825	7.46842	0.869322	1.8268	0.0029	0.0329641
Sfrp1	chr8:23411501-23449632	2.46152	4.49843	0.869876	1.8275	5e-05	0.00106051
Slc16a9	chr10:70245275-70285951	0.767605	1.41127	0.878559	1.83854	0.0027	0.0311971
Gpx8	chr13:113042762-113046388	4.99592	9.19889	0.880709	1.84128	0.0007	0.0103861
Tacr1	chr6:82402474-82560104	0.691302	1.28306	0.892201	1.85601	0.001	0.0139711
St6galnac2	chr11:116676704-116694660	1.83417	3.42914	0.902717	1.86959	0.00105	0.0145438
Mia	chr7:27179740-27181149	6.94356	13.0044	0.905251	1.87287	0.0026	0.0302434
Eya2	chr2:165595027-165771727	0.866717	1.62526	0.907039	1.87519	0.00385	0.0413126
Scube3	chr17:28142525-28171345	0.883352	1.678	0.925685	1.89958	0.0017	0.0214766
Zfp185	chrX:72987338-73031543	1.12804	2.15123	0.931342	1.90705	0.0003	0.00506137
Rxrg	chr1:167598361-167639623	3.99223	7.71393	0.950272	1.93224	5e-05	0.00106051
Fbln1	chr15:85206007-85286294	1.79143	3.48414	0.959695	1.94489	0.00015	0.00279231
Slc37a2	chr9:37229148-37255738	0.679156	1.32234	0.961281	1.94703	0.0011	0.0150894
Msx1as	chr5:37820490-37824585	3.04095	5.93189	0.963968	1.95067	0.00015	0.00279231
Nr2f2	chr7:70351949-70411146	6.25033	12.299	0.976541	1.96774	5e-05	0.00106051
Col23a1	chr11:51289919-51583925	2.23816	4.42394	0.983017	1.9766	5e-05	0.00106051
Adamts2	chr11:50602084-50804049	2.85806	5.66238	0.98637	1.9812	5e-05	0.00106051
Bst2	chr8:71534261-71537437	5.30146	10.5052	0.986647	1.98157	0.00055	0.0084815
Ccdc135	chr8:95055102-95078141	2.72055	5.44389	1.00074	2.00103	5e-05	0.00106051
Gpr101	chrX:57496667-57503757	3.10662	6.26256	1.01141	2.01588	5e-05	0.00106051
Pla2g5	chr4:138799246-138863469	1.02804	2.08801	1.02223	2.03106	0.0022	0.0264597
Col6a2	chr10:76595755-76623404	3.07728	6.29413	1.03235	2.04535	5e-05	0.00106051
Slc4a2	chr5:24425231-24440947	8.36523	17.1297	1.03402	2.04773	5e-05	0.00106051
Car12	chr9:66713685-66766845	11.6686	24.0639	1.04424	2.06228	5e-05	0.00106051
Cdkn1c	chr7:143458338-143461050	2.84095	5.92213	1.05975	2.08456	5e-05	0.00106051
Trpm3	chr19:22139116-22989884	11.833	24.913	1.07409	2.10538	5e-05	0.00106051
Trhr	chr15:44196134-44235912	0.802472	1.69424	1.07812	2.11128	0.0001	0.00196849
A2m	chr6:121636172-121679238	1.18933	2.51891	1.08265	2.11792	5e-05	0.00106051
Ltc4s	chr11:50236471-50238471	5.14346	10.9003	1.08356	2.11925	0.00055	0.0084815
Htr2c	chrX:146962512-147197277	10.0547	21.3636	1.08729	2.12474	5e-05	0.00106051
Dcn	chr10:97479499-97518162	29.0865	62.0552	1.0932	2.13347	5e-05	0.00106051
Ptgis	chr2:167203195-167240537	0.687015	1.47213	1.09949	2.14279	0.00175	0.0220061
Syt9	chr7:107284774-107591365	1.86217	4.01031	1.10673	2.15357	0.0022	0.0264597
Crhr2	chr6:55090047-55132972	1.01181	2.18302	1.10938	2.15754	0.00025	0.00433845
Cgnl1	chr9:71626508-71771602	2.09368	4.52218	1.11098	2.15992	5e-05	0.00106051
Krt18	chr15:102028215-102032026	1.89509	4.10245	1.11422	2.16478	0.00035	0.00578907
Baiap3	chr17:25240169-25256364	2.57257	5.59249	1.12028	2.17389	0.0006	0.00913425
Lefty2	chr1:180893118-180899102	0.605704	1.32357	1.12776	2.18518	0.0013	0.0173142
Magel2	chr7:62376978-62381640	0.404519	0.88898	1.13594	2.19762	0.0007	0.0103861
Slc28a3	chr13:58553307-58610877	0.213751	0.470617	1.13862	2.20171	0.00215	0.0260061
Itpripl1	chr2:127138768-127143457	0.645114	1.43804	1.15648	2.22913	0.0002	0.00359453
Rtp1	chr16:23429132-23433960	0.538421	1.2071	1.16474	2.24193	0.0007	0.0103861
Spint2	chr7:29256329-29281977	10.9725	25.2208	1.20073	2.29855	5e-05	0.00106051
Pon3	chr6:5220851-5256233	1.41141	3.25445	1.20527	2.30581	0.00025	0.00433845
Ngb	chr12:87097530-87102539	1.41289	3.2672	1.20941	2.31242	5e-05	0.00106051
Thbs1	chr2:118111921-118127133	0.525692	1.21768	1.21184	2.31634	5e-05	0.00106051
Tacr3	chr3:134829006-134934581	0.926185	2.14579	1.21213	2.3168	5e-05	0.00106051
Krt8	chr15:101996710-102004342	0.887929	2.07511	1.22467	2.33702	0.00105	0.0145438
Glb1l2	chr9:26763043-26806417	0.330558	0.774522	1.2284	2.34307	0.00055	0.0084815
Cldn1	chr16:26356645-26371839	1.09315	2.59763	1.2487	2.37628	5e-05	0.00106051
Kl	chr5:150952606-150993817	9.89686	24.7273	1.32106	2.4985	5e-05	0.00106051
Arhgap28	chr17:67842707-68004108	0.150944	0.379905	1.33163	2.51686	0.00075	0.0110011
Perp	chr10:18845070-18857072	1.68381	4.24243	1.33317	2.51954	5e-05	0.00106051
Postn	chr3:54361106-54391041	0.768735	1.99619	1.37669	2.59672	5e-05	0.00106051
Clic6	chr16:92498146-92541241	5.38577	14.3426	1.41308	2.66305	5e-05	0.00106051
Rab20	chr8:11453976-11478499	0.861207	2.30262	1.41884	2.67371	0.00175	0.0220061
Otx2	chr14:48658183-48662872	2.32218	6.22423	1.42241	2.68034	5e-05	0.00106051
Pappa2	chr1:158711730-158957438	0.0880426	0.236231	1.42393	2.68314	0.0004	0.00647333
Col9a3	chr2:180598221-180642691	5.40183	14.5159	1.42612	2.68722	5e-05	0.00106051
Lepr	chr4:101717406-101815354	0.496539	1.33583	1.42775	2.69028	5e-05	0.00106051
Myh7	chr14:54968786-54994549	1.16963	3.17613	1.44122	2.7155	5e-05	0.00106051
Spp1	chr5:104435110-104441053	0.944761	2.57574	1.44697	2.72634	0.00015	0.00279231
1110059M19Rik	chrX:45090903-45092790	3.05905	8.35778	1.45003	2.73215	5e-05	0.00106051
Rbm47	chr5:66016556-66151924	0.215164	0.5883	1.45111	2.73419	0.00045	0.00715366
Pcolce	chr5:137605106-137611404	2.31653	6.44791	1.47687	2.78343	5e-05	0.00106051
Wfikkn2	chr11:94235951-94242579	0.268781	0.756275	1.49248	2.81372	5e-05	0.00106051
Tspan11	chr6:127887621-127953031	0.159327	0.456993	1.52018	2.86827	0.0002	0.00359453
Rdh5	chr10:128913590-128919297	2.38956	7.00156	1.55093	2.93006	5e-05	0.00106051
Igfn1	chr1:135953577-136006342	0.120608	0.370202	1.61799	3.06946	5e-05	0.00106051
Sptlc3	chr2:139493919-139637674	0.122266	0.380159	1.63658	3.10928	0.00205	0.0250221
Marveld3	chr8:109947908-109962205	0.147299	0.464564	1.65713	3.15388	0.00165	0.0209477
Igfbp2	chr1:72824479-72852471	22.2932	72.0677	1.69275	3.23272	5e-05	0.00106051
Cldn3	chr5:134986213-135001350	0.464786	1.55186	1.73936	3.33887	0.0024	0.0283955
Fap	chr2:62500944-62574021	0.302132	1.02104	1.75679	3.37945	5e-05	0.00106051
Enpp2	chr15:54838897-54920146	84.5643	294.904	1.80213	3.48733	5e-05	0.00106051
Dio3os	chr12:110275384-110278129	0.362889	1.29425	1.83451	3.56652	0.0005	0.00782446
Dio3	chr12:110279229-110281097	2.37969	8.59115	1.85208	3.6102	5e-05	0.00106051
Irs4	chrX:141710997-141725217	0.139385	0.511154	1.87468	3.66721	0.00015	0.00279231
Slc47a1	chr11:61343399-61378075	0.151536	0.556885	1.87772	3.67494	0.0001	0.00196849
Cldn9	chr17:23682583-23684026	0.112381	0.4152	1.88541	3.69457	0.00155	0.0199629
Il17re	chr6:113458483-113470751	0.101682	0.378507	1.89626	3.72246	0.0004	0.00647333
Sema3b	chr9:107598114-107609241	0.832161	3.11931	1.90629	3.74845	5e-05	0.00106051
Igf2	chr7:142650767-142670356	14.3469	54.9856	1.93832	3.83258	5e-05	0.00106051
Wdr86	chr5:24712268-24730680	1.05272	4.06199	1.94806	3.85857	5e-05	0.00106051
Rad51b	chr12:79297281-79814690	0.231938	0.897979	1.95294	3.87163	5e-05	0.00106051
Dlk1	chr12:109452822-109463336	1.6424	6.37463	1.95653	3.88129	5e-05	0.00106051
Sostdc1	chr12:36314168-36318452	2.97467	11.5618	1.95856	3.88675	5e-05	0.00106051
Oca2	chr7:56239770-56536517	0.230764	0.910218	1.97979	3.94437	5e-05	0.00106051
Arhgap6	chrX:168795098-169304435	0.94214	3.74571	1.99123	3.97575	5e-05	0.00106051
Slc13a4	chr6:35267952-35308126	1.36215	5.50694	2.01536	4.04283	5e-05	0.00106051
Ace	chr11:105967944-105989964	3.29352	13.5111	2.03644	4.10233	5e-05	0.00106051
Lbp	chr2:158306492-158332852	2.53706	10.4739	2.04557	4.12836	5e-05	0.00106051
Slc26a7	chr4:14505196-14621778	0.0582142	0.260623	2.16252	4.47697	0.00075	0.0110011
Col8a2	chr4:126286793-126314330	0.953074	4.30079	2.17394	4.51255	5e-05	0.00106051
Rrh	chr3:129808574-129822505	0.0987016	0.450453	2.19023	4.56379	0.0022	0.0264597
4930470P17Rik	chr2:170579417-170602017	0.0759516	0.349121	2.20058	4.59662	0.0035	0.0382594
Col4a4	chr1:82450722-82586849	0.0988505	0.460166	2.21883	4.65517	5e-05	0.00106051
Sfrp5	chr19:42197970-42202252	0.312112	1.46045	2.22628	4.67925	5e-05	0.00106051
Slc39a4	chr15:76612382-76616852	0.511104	2.47043	2.27307	4.83352	5e-05	0.00106051
Ttr	chr18:20665249-20674326	141.45	692.397	2.29131	4.89499	5e-05	0.00106051
Agxt2l1	chr3:130617447-130635750	0.726415	3.58923	2.30481	4.94102	5e-05	0.00106051
Prlr	chr15:10177237-10349180	0.832285	4.1379	2.31375	4.97173	5e-05	0.00106051
Abca4	chr3:122044459-122180061	0.392894	2.04228	2.37797	5.19804	5e-05	0.00106051
Gyltl1b	chr2:92365045-92371036	0.113341	0.626839	2.46742	5.53056	5e-05	0.00106051
Sulf1	chr1:12692429-12860372	1.63887	9.13581	2.47883	5.57446	5e-05	0.00106051
Col4a3	chr1:82586920-82722059	0.072105	0.438586	2.60469	6.0826	5e-05	0.00106051
Vgll3	chr16:65815632-65863066	0.439731	2.72637	2.63229	6.20009	5e-05	0.00106051
4933429O19Rik	chr14:48878872-48887112	0.0404903	0.266262	2.7172	6.57595	0.00265	0.0307349
Trh	chr6:92242061-92244648	0.870829	5.97823	2.77926	6.86499	5e-05	0.00106051
Trpv4	chr5:114622153-114658421	0.544383	3.77681	2.79448	6.93778	5e-05	0.00106051
Olfr570	chr7:102900368-102901307	0.0661961	0.46011	2.79716	6.95071	0.0044	0.0458608
Slc16a8	chr15:79251015-79254748	0.475075	3.4255	2.85009	7.21044	5e-05	0.00106051
Scara5	chr14:65666402-65764826	0.0780051	0.637219	3.03015	8.16894	5e-05	0.00106051
F5	chr1:164115263-164220274	0.804197	6.73359	3.06576	8.37306	5e-05	0.00106051
Aqp1	chr6:55336298-55348555	0.539528	4.94853	3.19723	9.17196	5e-05	0.00106051
Col8a1	chr16:57624255-57754737	0.35464	3.2556	3.1985	9.18001	5e-05	0.00106051
Kcne2	chr16:92292388-92298133	1.00317	9.85748	3.29666	9.82633	5e-05	0.00106051
Folr1	chr7:101858330-101870788	1.73727	17.6554	3.34522	10.1627	5e-05	0.00106051
1500015O10Rik	chr1:43730601-43742564	4.97129	50.7491	3.35169	10.2084	5e-05	0.00106051
Slc4a5	chr6:83237374-83304945	0.362446	3.8036	3.39153	10.4943	5e-05	0.00106051
Cldn2	chrX:139800807-139811388	0.555467	5.84079	3.39439	10.5151	5e-05	0.00106051
Wfdc2	chr2:164562715-164568506	0.440007	5.08728	3.53129	11.5618	5e-05	0.00106051
Tmem72	chr6:116692724-116716758	0.354976	4.16918	3.55397	11.745	5e-05	0.00106051
Steap1	chr5:5736321-5749317	0.327364	4.11184	3.65082	12.5605	5e-05	0.00106051
Slco1a5	chr6:142234226-142322981	0.0274966	0.408311	3.89234	14.8495	5e-05	0.00106051
Tmprss11a	chr5:86410409-86468990	0.0706956	1.14294	4.01498	16.1671	5e-05	0.00106051
Cdh3	chr8:106510890-106556908	0.0431886	0.84862	4.2964	19.6492	5e-05	0.00106051
Pon1	chr6:5168089-5193946	0.0297168	1.24688	5.39089	41.9588	0.00115	0.0156535
